# Supplementary material for: The Complex Regulatory Role of Cytomegalovirus Nuclear Egress Protein pUL50 in the Production of Infectious Virus
Source: Cells. 2021 Nov 11;10(11):3119. doi: 10.3390/cells10113119 (PMC8625744; doi:10.3390/cells10113119)
Supplement: Supplementary file 1 [file cells-10-03119-s001.zip]

Archive with 3 entries (3 files):
- cells-1432339-Supplementary Materials-Table S1.xlsx
- cells-1432339-Supplementary Materials-Table S2.xlsx
- cells-1432339-Supplementary Materials.pdf
