# Supplementary material for: The Complex Regulatory Role of Cytomegalovirus Nuclear Egress Protein pUL50 in the Production of Infectious Virus
Source: Cells. 2021 Nov 11;10(11):3119. doi: 10.3390/cells10113119 (PMC8625744; doi:10.3390/cells10113119)
Supplement: Supplementary file 1 [file cells-10-03119-s001.zip › cells-1432339-Supplementary Materials-Table S1.xlsx]

## Sheet: NIEPS
Supplemental Table S1: Differential proteomic analysis of NIEPS fractions enriched from pUL50-complementing cells (ΔUL50C) or non-complementing cells (ΔUL50N).
accession	protein name	gene name	mol. weight	quantified peptides	isDifferential (ΔUL50N vs ΔUL50C)	limma p-value	log2(Fold Change)	Abundance ΔUL50N R1	Abundance ΔUL50N R2	Abundance ΔUL50N R3	Abundance ΔUL50C R1	Abundance ΔUL50C R2	Abundance ΔUL50C R3	iBAQ ΔUL50N	iBAQ ΔUL50C
PP65_HCMVA	65 kDa phosphoprotein	UL83 / pp65	62898	48	0	0.914928	0.022313	31.0358	31.557	31.6395	31.2945	31.3625	31.5083	1.01027e+08	9.40883e+07
GM_HCMVA	Envelope glycoprotein M	UL100 / gM	42861	4	0	0.647038	0.12244	27.106	27.9064	27.9209	27.6551	27.4781	27.4328	2.51599e+07	2.14579e+07
B8YE79_HCMVA	DNA polymerase processivity factor	UL44	46249	25	0	0.288945	0.174643	29.0202	29.2083	29.1392	28.9223	29.1316	28.7898	2.34842e+07	2.00186e+07
PP71_HCMVA	Protein pp71	UL82 / pp71	61949	23	0	0.268603	0.199275	28.1796	28.5091	28.6349	28.1915	28.2393	28.2949	1.32348e+07	1.09684e+07
GB_HCMVA	Envelope glycoprotein B	UL55 / gB	102004	49	0	0.258555	0.22521	28.9787	29.3889	29.4802	29.1903	28.9762	29.0057	1.30085e+07	1.05638e+07
MCP_HCMVA	Major capsid protein	UL86 / MCP	153872	96	0	0.497062	-0.0878944	29.6096	29.5814	29.5618	29.722	29.673	29.6215	1.03627e+07	1.05707e+07
US22_HCMVA	Early nuclear protein HWLF1	US22	65031	31	0	0.113497	0.264586	27.9988	28.1364	28.0247	27.6194	27.9219	27.8249	9.37911e+06	7.52351e+06
UL52_HCMVA	Packaging protein UL32 homolog	UL52	74121	36	0	0.133836	0.277839	27.9446	28.2524	28.3087	28.03	27.7976	27.8445	9.31794e+06	7.33692e+06
CEP2_HCMVA	Cytoplasmic envelopment protein 2	UL94	38381	13	0	0.681039	0.0715862	26.3467	26.8071	26.6838	26.5613	26.4662	26.5954	7.71783e+06	6.98772e+06
CEP3_HCMVA	Cytoplasmic envelopment protein 3	UL99 / pp28	20923	4	0	0.737729	0.0721345	25.1998	25.8999	25.6156	25.5813	25.4514	25.4662	7.58415e+06	6.78542e+06
TRX2_HCMVA	Triplex capsid protein 2	UL85 / TRX2	34595	22	0	0.564394	-0.0813993	27.0553	27.0819	27.0428	27.0487	27.0871	27.2884	6.94836e+06	7.0852e+06
PP85_HCMVA	Phosphoprotein 85	UL25 / pp85	73539	27	0	0.425128	0.175339	27.4786	27.9937	28.0623	27.5355	27.624	27.8491	7.30605e+06	6.14242e+06
UL132_HCMVA	Envelope glycoprotein UL132	UL132	29972	13	0	0.463052	0.11918	25.8517	26.2375	26.1101	26.0066	25.909	25.9262	6.70733e+06	5.88779e+06
PP150_HCMVA	Large structural phosphoprotein	UL32 / pp150	112688	40	0	0.224679	0.256331	28.0862	28.5914	28.6494	28.2437	28.1175	28.1969	6.33689e+06	5.01325e+06
CEP1_HCMVA	Cytoplasmic envelopment protein 1	UL103	28636	19	0	0.944453	-0.0106202	25.8871	26.1518	26.2244	26.1341	26.0533	26.1078	5.7543e+06	5.53292e+06
GH_HCMVA	Envelope glycoprotein H	UL75 / gH	84452	24	0	0.50016	0.113652	27.1089	27.3601	27.4952	27.3224	27.1046	27.1963	5.68169e+06	5.01143e+06
UL41A_HCMVA	Protein UL41A	UL41A	8953	2	0	0.995316	-0.000995724	23.6059	24.0515	23.9283	23.8731	23.798	23.9176	5.34823e+06	5.09495e+06
US01_HCMVA	Uncharacterized protein HQLF3	US1	17765	6	0	0.0628618	-0.34331	25.2697	25.4937	25.2693	25.8236	25.5236	25.7155	4.45461e+06	5.42615e+06
RIR1_HCMVA	Ribonucleoside-diphosphate reductase large subunit-like protein	UL45 / RIR1	101668	47	0	0.855196	0.0359962	27.6736	28.1958	28.2339	27.9656	28.0213	28.0084	5.11282e+06	4.7108e+06
IRS1_HCMVA	Protein IRS1	IRS1	91048	32	0	0.871022	0.0222972	27.4845	27.6217	27.6355	27.463	27.6352	27.5767	4.87505e+06	4.6093e+06
ITP_HCMVA	Inner tegument protein	UL47	110092	49	0	0.211679	0.209746	27.6584	27.9133	28.0183	27.7023	27.5773	27.6811	4.83472e+06	3.99011e+06
LTP_HCMVA	Large tegument protein deneddylase	UL48	253223	88	0	0.0789757	0.375374	28.421	28.7928	28.9711	28.3983	28.3152	28.3453	4.16066e+06	3.03702e+06
DNBI_HCMVA	Major DNA-binding protein	UL57 / DBP	133879	46	0	0.077805	0.640998	28.1194	28.0671	27.6415	27.4634	27.7368	26.7048	4.11514e+06	2.61007e+06
UL84_HCMVA	Protein UL84	UL84	65428	20	0	0.596231	0.0969491	26.5549	26.9714	26.6755	26.7975	26.645	26.4685	3.45036e+06	3.08021e+06
UL26_HCMVA	Tegument protein UL26	UL26	24867	9	0	0.359003	0.194689	25.3114	25.9167	25.7355	25.6001	25.3722	25.4073	3.49835e+06	2.89127e+06
EP84_HCMVA	Early phosphoprotein p84	UL112/UL113	70272	12	0	0.0635615	0.434474	26.3394	26.4693	26.4809	25.9373	26.333	25.7159	3.63083e+06	2.61381e+06
AN_HCMVA	Alkaline nuclease	UL98	65286	30	0	0.942716	-0.0108811	26.3979	26.7073	26.6213	26.6417	26.4944	26.6231	2.83166e+06	2.7286e+06
GN_HCMVA	Envelope glycoprotein N	UL73 / gN	14868	1	0	0.0638294	0.666942	23.2779	24.3563	24.0233	23.393	23.2098	23.0539	3.39155e+06	1.95997e+06
UL88_HCMVA	Protein UL88	UL88	47689	18	0	0.0381066	0.357198	26.1816	26.3229	26.3258	25.8196	26.0399	25.8992	2.92785e+06	2.19616e+06
VP22_HCMVA	Protein UL24	UL24	40186	16	0	0.405298	0.16187	25.3883	25.8365	25.7476	25.6796	25.3434	25.4638	2.5332e+06	2.16005e+06
TEG7_HCMVA	Tegument protein UL51 homolog	UL71	39886	13	0	0.926717	-0.0122683	25.3977	25.5169	25.5068	25.4471	25.4367	25.5744	2.31634e+06	2.24399e+06
VIE2_HCMVA	Viral transcription factor IE2	UL122	62875	20	0	0.293888	0.175291	25.8818	26.0355	25.7247	25.8581	25.6454	25.6126	2.30918e+06	1.95897e+06
TRX1_HCMVA	Triplex capsid protein 1	UL46 / TRX1	33027	15	0	0.497062	0.0878944	25.2805	25.3087	25.3284	25.1681	25.2172	25.2686	2.16321e+06	1.9552e+06
UL35_HCMVA	Protein UL35	UL35	72529	23	0	0.263791	0.223292	25.7065	25.9555	26.1976	25.6554	25.6208	25.9136	1.95683e+06	1.60072e+06
SCAF_HCMVA	Capsid scaffolding protein	UL80	73852	13	0	0.496224	-0.125501	25.3324	25.6014	25.2577	25.6842	25.2979	25.5859	1.49434e+06	1.56559e+06
US27_HCMVA	G-protein coupled receptor homolog US27	US27	41994	5	0	0.528422	-0.12033	23.6081	24.1304	24.0729	24.08	24.0115	24.081	1.41522e+06	1.4568e+06
UL33_HCMVA	G-protein coupled receptor homolog UL33	UL33	46295	4	0	0.0861035	0.547269	23.9112	24.5073	24.8346	24.0958	23.8334	23.6821	1.73055e+06	1.1018e+06
GL_HCMVA	Envelope glycoprotein L	UL115 / gL	30913	7	0	0.410774	0.134109	24.1816	24.3433	24.5562	24.1863	24.18	24.3124	1.50726e+06	1.31182e+06
IR10_HCMVA	Protein IRL10	RL10 / TRL10	19034	2	0	0.459001	0.13075	23.389	23.7491	23.3004	23.3473	23.2857	23.4132	1.36774e+06	1.1894e+06
UL97_HCMVA	Serine/threonine protein kinase UL97	UL97	78233	23	0	0.72959	0.0635184	25.255	25.7458	25.616	25.3631	25.5769	25.4863	1.31802e+06	1.20039e+06
B8YEH9_HCMVA	Membrane protein US20	US20	28531	4	0	0.793783	-0.0675445	22.6862	23.1885	23.4169	23.2892	23.355	22.85	1.19738e+06	1.18766e+06
C1BEG5_HCMVA	Envelope glycoprotein 24 (Fragment)	UL74A	7028	1	0	0.0851675	-0.481879	20.5776	21.2104	20.5949	21.319	21.0178	21.4917	969191	1.28403e+06
IR11_HCMVA	Viral Fc-gamma receptor-like protein IR11	IR11 / gp34	26661	6	0	0.538424	0.112908	23.6908	23.8753	23.801	23.8926	23.7378	23.3979	1.16469e+06	1.0397e+06
UL34_HCMVA	Transcriptional regulator UL34	UL34	45381	11	0	0.66267	0.0867996	24.3639	24.6255	24.1682	24.5469	24.1477	24.2026	1.00207e+06	903519
ICP27_HCMVA	mRNA export factor ICP27 homolog	UL69	82678	14	0	0.211761	0.185681	25.0118	25.0635	25.0127	24.6999	24.9134	24.9176	1.02047e+06	864224
TRS1_HCMVA	Protein HHLF1	TRS1	83982	12	0	0.650924	0.06408	24.9996	24.9563	24.931	24.7573	25.016	24.9214	946943	872581
UL43_HCMVA	Tegument protein UL43	UL43	47704	14	0	0.589305	-0.0882783	24.4399	24.7021	24.5688	24.5711	24.5531	24.8515	814349	833578
IR13_HCMVA	Uncharacterized protein IRL13	RL13 / TRL13	15888	1	0	0.112883	0.490427	20.9325	21.2381	21.1853	20.0929	21.0182	20.7735	774289	842597
UL116_HCMVA	Uncharacterized protein UL116	UL116	34140	1	0	0.426929	0.150157	21.5842	21.8234	21.9798	21.8397	21.4497	21.6474	764878	660106
VIE1_HCMVA	55 kDa immediate-early protein 1	UL123	55110	9	0	0.731679	0.060511	24.2652	24.1091	23.891	23.8693	24.2124	24.002	644452	593681
SCP_HCMVA	Small capsomere-interacting protein	UL48A / sCP	8481	2	0	0.742186	0.137118	21.5207	20.4942	20.7586	21.2141	21.0642	20.0838	542720	475884
UL128_HCMVA	Uncharacterized protein UL128	UL128	19747	3	0	0.326981	-0.314433	21.7543	22.2389	22.4768	22.633	21.9677	22.8126	453458	545837
IR12_HCMVA	Uncharacterized protein IRL12	RL12 / TRL12	47416	3	0	0.285905	0.162528	22.9765	23.2003	23.2019	22.9985	23.0233	22.8692	532146	455085
TRM1_HCMVA	Tripartite terminase subunit 1	UL56 / TRM1	95868	21	0	0.765005	-0.0676361	24.1954	24.9212	24.5266	24.7629	24.5752	24.5081	475397	468451
PORTL_HCMVA	Portal protein	UL104 / PORT	78521	15	0	0.180072	0.410983	24.4184	24.6358	23.8917	24.3133	23.7271	23.6727	529612	380747
CVC2_HCMVA	Capsid vertex component 2	UL77 / CVC2	71187	16	0	0.296874	-0.188505	23.6066	23.7174	23.8315	23.7997	23.7632	24.1582	412341	454373
UL49_HCMVA	Uncharacterized protein UL49	UL49	63851	11	0	0.995814	0.000907534	23.6533	24.0263	23.8413	23.9275	23.6509	23.9396	414681	397079
UL117_HCMVA	Protein UL117	UL117	45463	4	0	0.461985	0.341635	22.7874	22.9609	22.4288	21.8712	21.9115	23.3695	430114	368756
UL13_HCMVA	Uncharacterized protein UL13	UL13	54613	9	0	0.47468	-0.173981	23.127	23.8337	23.4359	23.8145	23.3922	23.7118	373829	399181
UL119_HCMVA	Viral Fc-gamma receptor-like protein UL119	UL119/UL118	38709	2	0	0.138327	-0.384356	22.0868	22.6772	21.9506	22.7779	22.5693	22.5204	330514	404648
TRM3_HCMVA	Tripartite terminase subunit 3	UL89 / TRM3	77079	14	0	0.949716	0.0118064	23.6444	23.8689	23.9244	24.0854	23.6418	23.6751	350651	335028
B8YEA6_HCMVA	Capsid scaffold protein	UL80.5	38252	1	0	0.68257	-0.158978	22.1214	21.8682	20.8758	22.0333	21.3682	21.9407	275064	282825
US12_HCMVA	Uncharacterized protein HVLF6	US12	32469	4	0	0.13452	0.423172	21.6765	22.3329	22.152	21.9808	21.3941	21.5169	289192	205810
US14_HCMVA	Uncharacterized protein HVLF4	US14	34198	4	0	0.239158	0.327019	21.6518	22.3428	21.5263	21.428	21.7111	21.4008	269621	200689
UNG_HCMVA	Uracil-DNA glycosylase	UL114	28353	5	0	0.491442	0.13516	21.6265	21.9951	21.7721	21.8792	21.7021	21.407	225010	196751
GO_HCMVA	Glycoprotein O	UL74 / gO	54235	3	0	0.0176314	0.706442	22.2894	22.3738	22.427	22.0314	21.2577	21.6818	244923	147054
UL04_HCMVA	Early glycoprotein GP48	gp48 / UL4	17750	1	0	0.0965282	0.654569	21.0655	20.9288	20.5904	20.886	20.0636	19.6713	222587	142455
UL05_HCMVA	Protein UL5	UL5	18860	1	0	0.674657	-0.0917506	20.3409	20.9686	20.8885	20.7124	20.9672	20.7936	205800	138159
US32_HCMVA	Uncharacterized protein HHRF7	US32	22058	1	0	0.257653	-0.227014	20.6891	20.4518	20.682	21.021	20.5358	20.9472	121107	210119
UL96_HCMVA	Protein UL96	UL96	14465	2	0	0.607623	-0.302082	21.0452	19.068	20.8805	20.9995	20.2112	20.6894	103870	185067
UL76_HCMVA	Protein UL76	UL76	36069	6	0	0.302773	-0.715922	19.5578	22.0488	20.0319	21.1676	21.1342	21.4845	119544	140980
HEPA_HCMVA	DNA helicase/primase complex-associated protein	UL102	94050	8	0	0.120874	0.312399	22.0783	22.4498	22.3034	22.1808	21.91	21.8035	140349	108262
UL298_HCMVA	Protein UL29/UL28	UL29	79053	7	0	0.633289	0.170216	21.9342	21.99	21.8542	22.0155	22.2634	20.9888	122295	110923
UL38_HCMVA	Apoptosis inhibitor UL38	UL38	36737	3	0	0.808865	0.104377	20.8723	21.032	19.7149	19.9312	20.7831	20.5917	122002	104824
PRIM_HCMVA	DNA primase	UL70	107826	13	0	0.757014	0.065123	22.1529	22.6552	22.447	22.2858	22.1558	22.6181	113638	104308
DPOL_HCMVA	DNA polymerase catalytic subunit	UL54	137102	10	0	0.944969	-0.0328687	22.9151	22.5102	21.185	21.949	22.2789	22.481	84090.3	74875.3
TRM2_HCMVA	Tripartite terminase subunit 2	UL51 / TRM2	16968	1	0	0.278232	-0.315551	18.2725	18.4939	19.0458	19.2375	18.9107	18.6106	53416.8	62812.4
UL31_HCMVA	Protein UL31	UL31	65748	5	0	0.288074	0.654122	21.024	20.6746	19.5333	20.7016	18.9623	19.6057	60835.3	38403.2
UL95_HCMVA	Protein UL95	UL95	57214	2	0	0.296284	0.383497	19.926	20.1606	20.6924	19.2478	20.1598	20.2208	48044.4	36110.7
CVC1_HCMVA	Capsid vertex component 1	UL93 / CVC1	68463	5	0	0.12009	-0.501453	19.8073	20.6105	20.1503	20.735	20.3166	21.0209	33715.2	45558.4
US19_HCMVA	Transmembrane protein HWLF4	US19	26423	3	0	0.178547	0.565009	18.3787	17.3454	18.4086	17.4625	17.9358	17.0395	42467.7	26928
US24_HCMVA	Tegument protein US24	US24	58058	3	0	0.852156	-0.280215	16.2695	21.3688	19.4452	20.3807	17.3772	20.1662	39366.3	29147
B8YEI2_HCMVA	Protein US23	US23	68944	2	0	0.764986	0.153222	19.4927	20.8434	19.6001	20.6102	19.5279	19.3384	30446.3	25642.3
HELI_HCMVA	DNA replication helicase	UL105 / HELI	106500	4	0	0.409846	-0.204423	20.0368	19.9749	19.8292	20.516	19.7073	20.2309	25128.4	28439.8
LAMB4_HUMAN	Laminin subunit beta-4	LAMB4	193540	1	1	5.8466e-08	4.23396	21.4917	21.4179	21.6842	17.2731	17.3275	17.2913	35241.8	0
LCMT1_HUMAN	Leucine carboxyl methyltransferase 1	LCMT1	38379	4	1	0.00302897	1.89084	21.4348	21.1324	20.5935	19.9575	18.6903	18.8405	110943	30149.6
FAT4_HUMAN	Protocadherin Fat 4	FAT4	542687	2	1	0.000880035	1.85513	19.5714	20.1843	20.6765	18.0183	18.5024	18.3462	6260.8	1036.15
GLCM_HUMAN	Lysosomal acid glucosylceramidase	GBA	59716	5	1	0.000351007	1.76963	21.8137	21.6699	22.0313	20.0601	20.5003	19.6456	135624	39003.3
A0A590UJL8_HUMAN	Histone HIST2H3PS2 (Fragment)	H3-2	9154	2	1	0.00544164	1.7351	26.9445	27.3159	27.1294	25.1287	26.3192	24.7367	2.56815e+07	8.23859e+06
PRS23_HUMAN	Serine protease 23	PRSS23	43001	1	1	0.000156898	1.68013	19.2259	18.5743	19.1321	17.2731	17.3275	17.2913	22846.3	0
PHIP_HUMAN	PH-interacting protein	PHIP	206689	2	1	0.00122954	1.49	17.8435	18.227	17.9136	16.5075	16.9617	16.045	2770.84	969.949
K7EPH2_HUMAN	Phenylalanine--tRNA ligase (Fragment)	FARSA	43041	1	1	0.00563414	1.43773	20.3519	20.7323	20.6668	18.3837	19.5511	19.5031	86880.7	19349
SBP1_HUMAN	Methanethiol oxidase	SELENBP1	52391	8	1	9.68332e-05	1.38955	23.9242	23.7561	23.7097	22.2053	22.47	22.5462	490935	180834
DIAP2_HUMAN	Protein diaphanous homolog 2	DIAPH2	125569	2	1	0.007474	1.38195	17.8868	18.8248	18.8307	17.4169	17.3711	16.6084	6191.12	1374.06
MESD_HUMAN	LRP chaperone MESD	MESD	26077	2	1	0.000148221	1.35722	20.9656	21.0776	21.0439	19.5153	19.5633	19.9368	186090	70456.3
H2A1B_HUMAN	Histone H2A type 1-B/E	H2AC4	14135	1	1	0.00678962	1.10937	20.9942	21.6755	20.996	20.1916	20.4281	19.7178	373986	165047
RN213_HUMAN	E3 ubiquitin-protein ligase RNF213	RNF213	591407	6	1	0.0040655	1.07852	20.1755	19.7176	20.1109	19.1862	18.4944	19.0879	3574.93	1643.71
SYMPK_HUMAN	Symplekin	SYMPK	141148	1	1	0.00172828	1.04519	20.2644	20.0955	20.348	19.0804	19.5412	18.9508	17690.5	8331.53
PAIRB_HUMAN	Plasminogen activator inhibitor 1 RNA-binding protein	SERBP1	44965	2	1	0.00503696	1.01489	20.6296	20.8962	20.361	19.5471	19.3039	19.9911	81409.2	39121.1
CHID1_HUMAN	Chitinase domain-containing protein 1	CHID1	44941	4	1	0.000175766	-1.03041	19.5617	19.7029	19.6314	20.7403	20.6224	20.6246	38552.7	75521.6
DENR_HUMAN	Density-regulated protein	DENR	22092	1	1	0.00118006	-1.07159	20.603	20.8206	20.3833	21.4192	21.801	21.8015	124988	375696
PI3R4_HUMAN	Phosphoinositide 3-kinase regulatory subunit 4	PIK3R4	153103	2	1	0.00145333	-1.09482	18.3546	18.0946	18.3184	19.688	19.071	19.2931	4484.75	9292.5
2AAB_HUMAN	Serine/threonine-protein phosphatase 2A 65 kDa regulatory subunit A beta isoform	PPP2R1B	66214	5	1	0.00122099	-1.17622	19.6591	19.8968	19.4786	20.8147	20.5795	21.1689	23805	52138.1
CYB5B_HUMAN	Cytochrome b5 type B	CYB5B	16695	2	1	0.00036382	-1.30255	20.6379	20.6523	20.1906	21.728	21.7005	21.96	172723	406928
LYN_HUMAN	Tyrosine-protein kinase Lyn	LYN	58574	1	1	0.000185424	-1.37759	19.2541	19.2691	19.4245	20.6793	20.4526	20.9485	13174.2	52034.5
TMX2_HUMAN	Thioredoxin-related transmembrane protein 2	TMX2	34038	2	1	0.00151947	-1.42697	17.5509	18.4721	17.9087	19.3508	19.251	19.6108	15497.3	38860.8
AMRP_HUMAN	Alpha-2-macroglobulin receptor-associated protein	LRPAP1	41466	2	1	0.000830993	-1.53182	19.1159	19.5875	19.4837	20.7763	20.622	21.3842	29075.2	82345.8
ASPH_HUMAN	Aspartyl/asparaginyl beta-hydroxylase	ASPH	85863	1	1	1.50366e-05	-1.66784	17.3264	17.3733	17.3657	18.8722	19.1255	19.0711	0	14869.5
TADBP_HUMAN	TAR DNA-binding protein 43	TARDBP	44740	1	1	1.64863e-05	-2.10341	17.3264	17.3733	17.3657	19.151	19.6018	19.6228	0	42994.5
DDX20_HUMAN	Probable ATP-dependent RNA helicase DDX20	DDX20	92241	2	1	0.000149012	-2.30113	18.69	18.5623	18.1421	21.1543	20.8703	20.2731	4544.48	35243
TSYL2_HUMAN	Testis-specific Y-encoded-like protein 2	TSPYL2	79435	1	1	1.5423e-06	-2.38711	17.3264	17.3733	17.3657	19.617	19.8512	19.7584	0	38282.6
VAMP7_HUMAN	Vesicle-associated membrane protein 7	VAMP7	24935	3	1	0.00206039	-2.70641	17.3264	17.3733	17.3657	19.3601	19.4953	21.3292	0	97575.6
ACTBL_HUMAN	Beta-actin-like protein 2	ACTBL2	42003	3	1	0.000411006	-2.75051	21.0651	21.7352	20.1523	23.898	23.6141	23.6921	99090.2	583580
PFD1_HUMAN	Prefoldin subunit 1	PFDN1	14210	1	1	3.59876e-07	-3.37139	17.3264	17.3733	17.3657	20.6604	20.5896	20.9295	0	194295
ERG28_HUMAN	Ergosterol biosynthetic protein 28 homolog	ERG28	15864	2	1	0.00200608	-3.72937	17.6558	15.9746	17.1487	21.3247	19.2023	21.4402	20627.2	289868
TRAP1_HUMAN	Heat shock protein 75 kDa, mitochondrial	TRAP1	80110	3	0	0.124114	3.07599	21.2951	20.4331	27.0471	20.1128	18.9575	20.4771	1.02187e+06	21181.5
S10A6_HUMAN	Protein S100-A6	S100A6	10180	4	0	0.0287764	2.76305	22.8684	22.129	23.3008	21.5257	20.7097	17.7736	1.57121e+06	326405
LG3BP_HUMAN	Galectin-3-binding protein	LGALS3BP	65331	4	0	0.0262969	2.73266	22.3197	22.788	22.4703	19.7724	21.7783	17.8294	219317	54173.4
INSR_HUMAN	Insulin receptor	INSR	156333	2	0	0.028571	2.61967	20.1764	20.4924	20.5854	19.9683	17.1799	16.247	17748.3	4942.69
RAB31_HUMAN	Ras-related protein Rab-31	RAB31	21569	2	0	0.0388224	2.4843	22.1269	22.2601	22.2543	22.0273	18.3096	18.8515	125482	118743
SRSF7_HUMAN	Serine/arginine-rich splicing factor 7	SRSF7	27367	5	0	0.112024	2.36599	28.724	29.0068	29.7276	27.7789	28.8132	23.7682	4.65907e+07	1.69449e+07
ANT3_HUMAN	Antithrombin-III	SERPINC1	52602	1	0	0.0467306	2.32617	20.1174	18.2768	21.0746	17.9272	18.615	15.948	42562.7	7890.38
CNTN1_HUMAN	Contactin-1	CNTN1	113320	8	0	0.0871711	2.3129	22.7428	22.2157	23.0388	21.5937	21.8566	17.6084	118888	39430.4
LANC2_HUMAN	LanC-like protein 2	LANCL2	50854	2	0	0.0113761	2.29468	17.5755	19.1677	19.1316	17.2732	16.4297	15.2878	10465.2	3642.77
GSKIP_HUMAN	GSK3B-interacting protein	GSKIP	15648	3	0	0.0320868	2.24869	20.6112	20.3385	20.2625	18.0548	16.4968	19.9146	252962	114317
A0A1S5UZ39_HUMAN	Hemoglobin subunit alpha	HBA2	20146	1	0	0.0342375	2.15546	21.3229	21.6316	22.7612	20.2445	20.9373	18.0674	411693	106209
H33_HUMAN	Histone H3,3	H3-3A	15328	1	0	0.0315776	2.01129	25.9655	25.4536	24.5817	24.7661	23.1319	22.0689	7.88744e+06	2.31053e+06
DPP2_HUMAN	Dipeptidyl peptidase 2	DPP7	54341	4	0	0.0280024	1.99225	20.1959	19.7744	21.9125	17.5655	19.118	19.2226	81195.6	17770.2
HGD_HUMAN	Homogentisate 1,2-dioxygenase	HGD	49964	3	0	0.0434997	1.98028	20.6816	20.7681	21.0748	18.6159	20.6057	17.3622	75966.6	27718.2
ARMC8_HUMAN	Armadillo repeat-containing protein 8	ARMC8	75509	3	0	0.0624747	1.97019	19.65	18.4845	19.1966	16.7139	19.0514	15.6552	14121.1	5315.32
CNO11_HUMAN	CCR4-NOT transcription complex subunit 11	CNOT11	55215	2	0	0.0136799	1.79169	18.8239	18.2436	18.3213	17.5435	15.5163	16.9539	14711.4	4663.21
EHD3_HUMAN	EH domain-containing protein 3	EHD3	60887	10	0	0.104616	1.71732	23.9393	25.7062	25.8961	25.2225	22.9921	22.175	1.45346e+06	536057
SPON2_HUMAN	Spondin-2	SPON2	35846	2	0	0.115059	1.62987	22.7509	22.4396	22.7833	21.7715	22.4131	18.8995	533853	245857
KC1A_HUMAN	Casein kinase I isoform alpha	CSNK1A1	38915	3	0	0.265822	1.6157	24.0249	19.2646	19.0684	19.1479	19.3172	19.0457	298922	28191.8
KPYR_HUMAN	Pyruvate kinase PKLR	PKLR	61830	2	0	0.0112913	1.61544	18.8607	18.0098	19.8677	17.2731	17.3275	17.2913	14784.9	0
FBLN2_HUMAN	Fibulin-2	FBLN2	126573	6	0	0.0333615	1.60535	24.0642	23.8529	23.8458	22.784	23.235	20.9278	319128	121676
DE10B_HUMAN	Putative DENN domain-containing protein 10 B	DENND10P1	40514	2	0	0.0620713	1.58181	21.1212	20.7201	21.6669	18.822	21.1835	18.7572	111051	47684.6
NUD16_HUMAN	U8 snoRNA-decapping enzyme	NUDT16	21273	3	0	0.104511	1.5543	20.7228	20.7756	20.5799	19.3245	20.7606	17.3302	136141	66365.3
LIPL_HUMAN	Lipoprotein lipase	LPL	53162	3	0	0.042356	1.53646	21.1941	20.85	21.1768	19.6392	20.7269	18.2454	92587.9	38042.4
COL10_HUMAN	Collectin-10	COLEC10	30705	2	0	0.188539	1.51491	22.4567	21.7183	22.8957	22.2807	21.8023	18.4429	348179	176551
H2AX_HUMAN	Histone H2AX	H2AX	15145	3	0	0.0849926	1.48393	22.9481	21.5588	21.5834	21.1973	21.3924	19.0488	551022	209634
TSP1_HUMAN	Thrombospondin-1	THBS1	129383	6	0	0.0107761	1.4695	23.7627	23.8741	23.8697	22.5321	23.098	21.468	236744	90328.2
H32_HUMAN	Histone H3,2	H3C15	15388	3	0	0.144637	1.46703	24.4627	23.6367	23.0748	23.0499	23.4418	20.2813	2.59775e+06	1.17747e+06
B4GA1_HUMAN	Beta-1,4-glucuronyltransferase 1	B4GAT1	47119	7	0	0.0721838	1.46554	24.0921	24.0197	24.3255	23.2487	23.7194	21.0725	883958	391238
BHMT1_HUMAN	Betaine--homocysteine S-methyltransferase 1	BHMT	44998	4	0	0.127999	1.4569	23.3346	23.1865	23.5124	22.6379	23.131	19.8938	446367	220912
CTBL1_HUMAN	Beta-catenin-like protein 1	CTNNBL1	65173	3	0	0.294749	1.4526	25.2111	20.4411	20.8123	20.5084	20.3326	21.2656	517432	63851.3
EMAL2_HUMAN	Echinoderm microtubule-associated protein-like 2	EML2	70679	8	0	0.169639	1.40449	24.1843	24.1985	24.4407	23.6085	24.2973	20.7042	708254	387559
AEBP1_HUMAN	Adipocyte enhancer-binding protein 1	AEBP1	130929	4	0	0.139409	1.40019	22.5809	22.1668	20.9249	19.1255	22.123	20.2234	84784.4	40154.8
HPTR_HUMAN	Haptoglobin-related protein	HPR	39030	2	0	0.0957671	1.37049	22.6034	22.6484	22.5153	21.4414	22.5601	19.6542	299231	148739
TPPC9_HUMAN	Trafficking protein particle complex subunit 9	TRAPPC9	128530	2	0	0.019471	1.36634	18.5301	17.6265	17.1227	16.7965	16.6015	15.7823	4396.76	1570.25
SLTM_HUMAN	SAFB-like transcription modulator	SLTM	117148	1	0	1	1.54726	20.551	19.8725	19.9634	18.7015	18.7552	18.2884	7038.99	7761.8
ATRN_HUMAN	Attractin	ATRN	158537	2	0	1	-1.00434	18.7267	18.7079	19.0122	19.8388	19.9296	19.6915	6719.12	8261.04
XRN1_HUMAN	5'-3' exoribonuclease 1	XRN1	194107	2	0	1	-2.22017	18.8604	19.0161	19.4888	20.9905	21.4962	21.539	6970.39	19769.5
TENX_HUMAN	Tenascin-X	TNXB	458388	1	0	0.0801407	1.34454	19.7638	19.3959	20.4462	18.9039	19.5281	17.1403	5456.64	2402.69
PLOD1_HUMAN	Procollagen-lysine,2-oxoglutarate 5-dioxygenase 1	PLOD1	83550	15	0	0.0249652	1.30854	24.3575	25.5581	24.4097	22.8603	24.0803	23.4591	689538	262497
DBLOH_HUMAN	Diablo homolog, mitochondrial	DIABLO	27131	2	0	0.1346	1.28808	22.4588	22.6344	22.8326	21.9419	22.5411	19.5787	429383	143955
EXT2_HUMAN	Exostosin-2	EXT2	82255	8	0	0.0970546	1.28364	23.2585	23.0855	23.6668	22.8796	22.7797	20.5005	255055	123238
TSP4_HUMAN	Thrombospondin-4	THBS4	105869	5	0	0.118604	1.26962	23.9268	23.9525	24.4128	23.2646	24.0077	21.2109	441237	226470
PXDN_HUMAN	Peroxidasin homolog	PXDN	165275	6	0	0.112607	1.26774	21.841	22.101	23.5888	21.7482	21.9883	19.9912	86751.1	34419.6
FMNL2_HUMAN	Formin-like protein 2	FMNL2	123321	2	0	0.409053	1.25906	22.2162	22.1588	18.5479	18.59	18.3278	22.228	50566.5	28191.1
DP13B_HUMAN	DCC-interacting protein 13-beta	APPL2	74493	3	0	0.259112	1.2461	20.1329	20.3238	20.0149	17.5366	17.8423	21.3543	28462.4	22745.6
V9GY91_HUMAN	Uncharacterized protein (Fragment)		4336	1	0	0.303836	1.23688	21.9897	21.9679	21.9094	21.9671	22.1728	18.0165	2.12101e+06	1.50157e+06
MRC2_HUMAN	C-type mannose receptor 2	MRC2	166674	14	0	0.121128	1.20635	24.8029	24.5865	25.0912	24.1196	24.6898	22.0523	482747	253080
H31_HUMAN	Histone H3,1	H3C1	15404	2	0	0.136187	1.202	24.8393	24.6593	23.7471	23.7151	24.2463	21.6783	4.08018e+06	2.04505e+06
QSOX1_HUMAN	Sulfhydryl oxidase 1	QSOX1	82578	6	0	0.146272	1.19751	22.8088	22.6456	22.9676	22.2643	22.6813	19.8839	153777	84300.5
CO6A1_HUMAN	Collagen alpha-1(VI) chain	COL6A1	108529	20	0	0.0400715	1.19579	26.6834	26.4887	26.9168	25.6352	26.3517	24.5146	1.84351e+06	866624
DMBT1_HUMAN	Deleted in malignant brain tumors 1 protein	DMBT1	260735	2	0	0.132299	1.19487	22.1787	22.0135	22.0825	21.3829	22.0381	19.2692	46182.9	25179.4
DCNL1_HUMAN	DCN1-like protein 1	DCUN1D1	30124	1	0	0.0367413	1.17849	19.8197	19.9504	21.4596	19.2301	19.2422	19.2219	120237	14925.6
AT5F1_HUMAN	ATP synthase F(0) complex subunit B1, mitochondrial	ATP5PB	28909	3	0	0.32821	1.16384	20.8449	18.3104	21.6205	20.8926	18.2469	18.1448	111323	49230.2
FMOD_HUMAN	Fibromodulin	FMOD	43179	4	0	0.18338	1.15712	23.7643	23.6834	23.8348	23.2977	23.7698	20.7436	1.14145e+06	671495
OLFL3_HUMAN	Olfactomedin-like protein 3	OLFML3	46010	4	0	0.187626	1.15489	20.9432	20.7977	22.1883	18.7335	21.6453	20.0857	136611	56183.2
DDX46_HUMAN	Probable ATP-dependent RNA helicase DDX46	DDX46	117362	5	0	0.0380261	1.14505	22.5598	21.2338	22.6658	20.6529	21.4421	20.9292	90158.9	36775.1
RN123_HUMAN	E3 ubiquitin-protein ligase RNF123	RNF123	148515	6	0	0.143561	1.1436	21.5279	21.2731	21.211	20.9702	21.0626	18.5484	37479	20684.7
PELP1_HUMAN	Proline-, glutamic acid- and leucine-rich protein 1	PELP1	119700	4	0	0.0267347	1.13212	21.7124	21.8674	22.1228	20.2025	21.6417	20.4621	100395	48243.9
DHCR7_HUMAN	7-dehydrocholesterol reductase	DHCR7	54489	2	0	0.0838829	1.12585	20.6594	21.4662	21.7804	19.4615	19.7719	21.2949	167196	83116.6
EXT1_HUMAN	Exostosin-1	EXT1	86255	12	0	0.136083	1.09228	23.9493	24.3269	24.7054	23.8388	24.1041	21.7618	535643	288508
HDAC6_HUMAN	Histone deacetylase 6	HDAC6	131419	2	0	0.0541245	1.09164	18.8238	17.9081	17.2264	16.6975	17.469	16.5168	7865.66	3346.8
A0A024R210_HUMAN	Interferon induced transmembrane protein 1 (9-27), isoform CRA_a	IFITM1	13938	3	0	0.117476	1.08519	22.2711	22.2242	22.1314	21.1538	22.3547	19.8627	2.5289e+06	1.43732e+06
FIBG_HUMAN	Fibrinogen gamma chain	FGG	51512	2	0	0.111871	1.08461	23.2502	23.5983	23.6348	22.7449	23.4113	21.0733	414089	225490
C3P1_HUMAN	Putative protein C3P1	C3P1	40197	1	0	0.131311	1.07056	21.084	20.7879	21.3912	20.4177	21.0217	18.612	147487	81455.7
AL1L1_HUMAN	Cytosolic 10-formyltetrahydrofolate dehydrogenase	ALDH1L1	98829	10	0	0.175032	1.06561	23.931	23.9025	24.5399	23.6082	24.1205	21.4478	304982	175416
AL8A1_HUMAN	2-aminomuconic semialdehyde dehydrogenase	ALDH8A1	53401	2	0	0.0511	1.06326	20.3889	20.4321	20.8338	18.7441	20.4452	19.2757	52273.3	19974.4
YIPF2_HUMAN	Protein YIPF2	YIPF2	35151	1	0	0.0281253	1.04673	20.555	20.7639	20.9082	18.873	20.0214	20.1925	262879	131551
MED23_HUMAN	Mediator of RNA polymerase II transcription subunit 23	MED23	156474	5	0	0.0983165	1.04569	20.6707	20.2127	19.9665	19.8023	19.8957	18.0147	17613.5	9268.68
F16P1_HUMAN	Fructose-1,6-bisphosphatase 1	FBP1	36842	2	0	0.137302	1.04456	21.8604	22.2338	22.5697	21.6121	22.1314	19.7867	260549	144280
PLTP_HUMAN	Phospholipid transfer protein	PLTP	54739	1	0	0.037102	1.03385	20.2498	20.8391	21.7797	19.7172	19.9911	20.0589	97736.8	14483.7
ANKH_HUMAN	Progressive ankylosis protein homolog	ANKH	54241	1	0	0.0420738	1.02764	17.4356	17.0959	17.3857	16.4537	16.9737	15.4069	7382.77	3783.11
HNRL1_HUMAN	Heterogeneous nuclear ribonucleoprotein U-like protein 1	HNRNPUL1	95739	4	0	0.0264027	1.02611	20.9798	21.8986	21.9306	20.0496	20.8979	20.7831	73937	34507.4
RS26_HUMAN	40S ribosomal protein S26	RPS26	13015	2	0	0.0515547	1.02251	22.729	24.229	23.9409	22.7061	22.9018	22.2234	2.4813e+06	1.08604e+06
RL34_HUMAN	60S ribosomal protein L34	RPL34	13293	1	0	0.153804	1.01182	24.4379	24.5163	24.6066	24.0917	24.4168	22.0168	2.88717e+06	2.45736e+06
HGFL_HUMAN	Hepatocyte growth factor-like protein	MST1	80320	2	0	0.2635	1.01143	21.2861	20.0862	21.4397	19.9365	21.493	18.3483	52673.6	33147.4
EFL1_HUMAN	Elongation factor-like GTPase 1	EFL1	125430	6	0	0.0258179	1.01051	22.2138	22.057	21.7805	21.7128	20.8937	20.4133	78160.7	39414.5
B4DSC0_HUMAN	cDNA FLJ57425, highly similar to Transportin-1		14504	1	0	0.0173571	1.00904	18.2993	17.407	18.2386	17.1772	17.1865	16.554	6721.17	14545.4
CPSF7_HUMAN	Cleavage and polyadenylation specificity factor subunit 7	CPSF7	52050	2	0	0.262459	1.00286	19.8073	19.7362	20.0745	16.8976	19.9305	19.7814	41957.5	28375.9
XYLT2_HUMAN	Xylosyltransferase 2	XYLT2	96767	2	0	0.176345	0.996215	19.5571	19.4668	19.8366	19.22	19.5805	17.0713	22264.3	13354.8
GGH_HUMAN	Gamma-glutamyl hydrolase	GGH	35964	7	0	0.00620344	0.989414	23.7088	23.6542	24.2333	22.9608	22.5249	23.1424	811598	391812
MIME_HUMAN	Mimecan	OGN	33922	3	0	0.145555	0.984846	23.6128	23.551	24.0228	23.1045	23.7329	21.3945	815049	473908
GLNA_HUMAN	Glutamine synthetase	GLUL	42064	2	0	0.0887301	0.984668	20.6877	20.8274	21.0705	18.7399	20.3387	20.5529	64629.9	58452.5
CO3_HUMAN	Complement C3	C3	187148	2	0	0.20422	0.983703	25.226	25.2897	26.0319	25.1918	25.4669	22.9378	480141	284256
ITA1_HUMAN	Integrin alpha-1	ITGA1	130848	8	0	0.00620404	0.982885	23.1872	23.2141	22.8129	21.6426	22.3175	22.3054	149291	73888.8
ALS_HUMAN	Insulin-like growth factor-binding protein complex acid labile subunit	IGFALS	66035	1	0	0.194754	0.980145	23.1126	22.9212	23.3464	22.8378	23.0674	20.5346	370238	226648
CLUS_HUMAN	Clusterin	CLU	52495	6	0	0.111396	0.976002	24.2669	23.7729	23.8379	23.276	23.8657	21.808	781399	439177
RN114_HUMAN	E3 ubiquitin-protein ligase RNF114	RNF114	25694	5	0	0.237525	0.975594	22.3508	22.8634	22.2064	22.2018	19.7375	22.5545	364312	233413
CO6A2_HUMAN	Collagen alpha-2(VI) chain	COL6A2	108579	12	0	0.0772068	0.971972	25.5251	25.1959	25.2661	24.5894	25.1485	23.3333	735655	404002
HXK1_HUMAN	Hexokinase-1	HK1	102486	5	0	0.0253862	0.965382	21.3794	21.7684	21.5094	20.7987	21.0771	19.8853	63314.4	32607.9
HEM6_HUMAN	Oxygen-dependent coproporphyrinogen-III oxidase, mitochondrial	CPOX	50152	3	0	0.23782	0.965214	19.8787	20.3699	20.8596	20.0748	20.4278	17.71	49034.8	30116.6
OMD_HUMAN	Osteomodulin	OMD	49492	1	0	0.0424354	0.965055	21.5375	21.6395	22.0306	20.909	21.4122	19.9913	245833	128558
EPB41_HUMAN	Protein 4,1	EPB41	97017	6	0	0.428775	0.959398	25.943	26.3511	23.2221	26.176	23.3553	23.1066	1.02584e+06	580789
CO6A3_HUMAN	Collagen alpha-3(VI) chain	COL6A3	343669	82	0	0.0392347	0.952464	27.7671	27.2385	27.4795	26.7232	27.1213	25.7832	1.02213e+06	535979
HPPD_HUMAN	4-hydroxyphenylpyruvate dioxygenase	HPD	44934	3	0	0.166505	0.940755	22.7333	22.6212	22.3315	22.1228	22.5301	20.2108	231956	140094
GPX3_HUMAN	Glutathione peroxidase 3	GPX3	25552	3	0	0.182384	0.939041	23.6676	23.5453	23.8855	23.2281	23.7611	21.292	1.19012e+06	735020
ARMD3_HUMAN	Armadillo-like helical domain-containing protein 3	ARMH3	78710	2	0	0.17747	0.935385	19.5026	17.6667	19.8393	17.5446	18.0362	18.6217	18252	8049.3
AFAD_HUMAN	Afadin	AFDN	206804	5	0	0.0140223	0.929874	21.2819	20.9208	20.2712	19.813	20.0301	19.8412	18624.6	9056.99
NUBP2_HUMAN	Cytosolic Fe-S cluster assembly factor NUBP2	NUBP2	28825	2	0	0.175604	0.925857	19.3842	17.6351	19.1848	17.0815	17.6314	18.7136	34349.2	17320.4
RGN_HUMAN	Regucalcin	RGN	33253	3	0	0.195255	0.923428	21.5706	22.2416	22.2368	21.4719	22.1373	19.6694	215800	131960
TENXA_HUMAN	Putative tenascin-XA	TNXA	33740	2	0	0.114482	0.921066	22.4389	22.34	22.6105	21.9704	22.2894	20.3663	378136	219390
S29A4_HUMAN	Equilibrative nucleoside transporter 4	SLC29A4	58059	1	0	0.215714	0.916908	19.165	19.0683	19.1112	18.5739	19.3677	16.6522	29609.2	19397.6
ACE_HUMAN	Angiotensin-converting enzyme	ACE	149715	4	0	0.0965427	0.912549	22.2203	22.1527	22.4655	21.6179	22.1634	20.3195	77327.9	44381.9
TSN14_HUMAN	Tetraspanin-14	TSPAN14	30691	2	0	0.149859	0.910554	21.4809	21.4111	21.536	20.3791	21.8005	19.5168	234164	147608
H2A2A_HUMAN	Histone H2A type 2-A	H2AC18	14095	6	0	0.079676	0.910415	28.1837	28.2322	27.7338	27.4323	27.8025	26.1838	4.18425e+07	2.33033e+07
A0A024R462_HUMAN	Fibronectin	FN1	259211	30	0	0.0842524	0.910048	26.0646	25.9003	26.4107	25.5199	25.8937	24.2319	721875	403728
H4_HUMAN	Histone H4	H4C1	11367	15	0	0.210811	0.909446	30.2109	29.7247	29.8956	29.3828	30.1713	27.5488	1.81098e+08	1.16403e+08
RPC22_HUMAN	Protein POLR1D, isoform 2	POLR1D	14332	1	0	0.117373	0.900755	23.7661	23.7973	24.2151	23.4431	23.7434	21.8898	2.10189e+06	1.21588e+06
MASP1_HUMAN	Mannan-binding lectin serine protease 1	MASP1	79247	3	0	0.0984606	0.895039	22.4572	22.1192	22.487	21.6051	22.3047	20.4685	187616	108763
PUR4_HUMAN	Phosphoribosylformylglycinamidine synthase	PFAS	144734	9	0	0.0707889	0.893487	24.6164	23.3772	23.0568	22.954	22.6698	22.7462	237788	110250
ARK72_HUMAN	Aflatoxin B1 aldehyde reductase member 2	AKR7A2	39589	3	0	0.0821042	0.889768	22.1786	21.9271	21.2727	21.3584	20.0435	21.3071	229924	124877
INT3_HUMAN	Integrator complex subunit 3	INTS3	118070	3	0	0.141116	0.885792	18.9505	18.8156	18.7424	18.1633	18.9147	16.7731	5755.72	5240.95
CATL2_HUMAN	Cathepsin L2	CTSV	37329	2	0	0.135528	0.884229	21.4681	21.5411	21.9558	21.2247	21.5037	19.5838	183544	108348
MTMR2_HUMAN	Myotubularin-related protein 2	MTMR2	73381	2	0	0.0596451	0.884089	20.3992	20.0587	19.7852	19.6339	18.3717	19.5853	33501.5	10803.9
CIP4_HUMAN	Cdc42-interacting protein 4	TRIP10	68352	2	0	0.00105428	0.884066	20.4128	20.3522	20.3301	19.5438	19.2609	19.6382	27721.7	21687.2
CLC11_HUMAN	C-type lectin domain family 11 member A	CLEC11A	35695	6	0	0.12532	0.882232	24.4237	24.2969	24.7028	23.9518	24.374	22.4509	1.28928e+06	762999
CDC16_HUMAN	Cell division cycle protein 16 homolog	CDC16	71656	2	0	0.126668	0.882017	20.2133	20.1956	20.324	19.505	20.3175	18.2643	23876.2	22451.7
NAA10_HUMAN	N-alpha-acetyltransferase 10	NAA10	26459	4	0	0.00109097	0.881455	21.9873	22.3027	22.3318	21.2877	21.2853	21.4043	317682	164677
CERT_HUMAN	Ceramide transfer protein	CERT1	70835	5	0	0.0436319	0.880733	21.5036	21.2579	21.1561	19.6465	20.809	20.8199	71448.6	39807.1
UBXN1_HUMAN	UBX domain-containing protein 1	UBXN1	33325	3	0	0.354956	0.879187	21.2671	21.6416	21.2513	21.4318	18.379	21.7116	192164	147252
A4UCU2_HUMAN	Beta-4 tubulin (Fragment)		9580	2	0	0.197828	0.875133	18.7168	19.5518	18.2602	19.1884	17.6168	17.0982	262901	154799
GSTM4_HUMAN	Glutathione S-transferase Mu 4	GSTM4	25561	1	0	0.00634858	0.873524	17.4231	16.6865	17.191	16.1539	16.277	16.2491	8802.37	2955.13
PTPA_HUMAN	Serine/threonine-protein phosphatase 2A activator	PTPA	40668	4	0	0.0743992	0.872183	20.7522	22.3982	21.6914	20.6514	20.765	20.8089	161744	76460.2
TES_HUMAN	Testin	TES	47996	3	0	0.0337529	0.867107	21.9724	22.0854	21.9139	20.7444	20.7814	21.8445	155368	87864.7
KPBB_HUMAN	Phosphorylase b kinase regulatory subunit beta	PHKB	124884	1	0	0.0567791	0.866665	18.4456	18.2095	18.7956	17.9641	18.0621	16.8245	1758.37	3570.65
BST1_HUMAN	ADP-ribosyl cyclase/cyclic ADP-ribose hydrolase 2	BST1	35724	4	0	0.100729	0.866052	21.6702	21.2733	21.4509	19.6333	20.7412	21.4217	151775	90475.6
B4DVR4_HUMAN	cDNA FLJ60912, highly similar to Vinexin		42329	1	0	0.0214481	0.864154	19.8096	19.9331	20.313	18.6087	19.3543	19.5002	22903.1	20937.5
PGS2_HUMAN	Decorin	DCN	39747	2	0	0.0120076	0.856372	20.6857	21.3544	21.1495	20.3089	20.4371	19.8746	110936	35791.3
SYPL2_HUMAN	Synaptophysin-like protein 2	SYPL2	30156	2	0	0.0714659	0.852039	21.0453	21.6775	20.8573	20.9095	19.6007	20.5137	257810	141838
API5_HUMAN	Apoptosis inhibitor 5	API5	59005	3	0	0.137645	0.850314	25.4473	25.3372	25.8811	24.8586	25.6122	23.6439	1.53461e+06	926374
MFAP4_HUMAN	Microfibril-associated glycoprotein 4	MFAP4	28648	4	0	0.0169268	0.845692	23.9022	23.7835	23.7005	23.0409	23.381	22.4273	1.3818e+06	762006
SMRC1_HUMAN	SWI/SNF complex subunit SMARCC1	SMARCC1	122867	6	0	0.0271018	0.840481	21.9911	22.0003	21.6479	21.2757	21.4104	20.4318	69766	38620.5
BGH3_HUMAN	Transforming growth factor-beta-induced protein ig-h3	TGFBI	74681	5	0	0.329362	0.833047	21.3941	21.8216	22.5944	21.7943	22.1844	19.3321	111519	75001.2
RL35_HUMAN	60S ribosomal protein L35	RPL35	14551	2	0	0.0167297	0.830744	22.1616	23.0414	22.7636	21.8994	21.9454	21.6295	1.42345e+06	745993
MTNA_HUMAN	Methylthioribose-1-phosphate isomerase	MRI1	39150	1	0	0.0370288	0.827942	19.4315	20.2338	20.6259	19.3682	19.1862	19.2528	53928.4	27517.2
G3V1N2_HUMAN	HCG1745306, isoform CRA_a	HBA2	11948	4	0	0.237914	0.823451	26.8631	26.5299	26.5537	26.6362	26.5248	24.3154	1.83768e+07	1.22189e+07
A0A3G5AXY7_HUMAN	Hemoglobin subunit beta (Fragment)	HBB	8228	1	0	0.168353	0.822227	23.739	22.9613	23.5057	23.0704	23.263	21.4059	2.36713e+06	1.43523e+06
VCAM1_HUMAN	Vascular cell adhesion protein 1	VCAM1	81276	1	0	0.101578	0.820359	19.9927	20.1669	20.2437	19.4803	20.084	18.3778	28004.2	16869.4
HTR5B_HUMAN	HEAT repeat-containing protein 5B	HEATR5B	224302	3	0	0.173134	0.819955	18.9479	18.373	17.4957	18.0717	17.7795	16.5055	3185.88	1755.17
ARLY_HUMAN	Argininosuccinate lyase	ASL	51658	7	0	0.146929	0.817932	23.4966	23.5962	23.909	23.0931	23.704	21.7509	538927	333796
MP2K1_HUMAN	Dual specificity mitogen-activated protein kinase kinase 1	MAP2K1	43439	4	0	0.00505282	0.813841	22.3525	22.2325	22.5467	21.2762	21.8265	21.5875	271755	149746
SMAP1_HUMAN	Stromal membrane-associated protein 1	SMAP1	50386	2	0	0.0408505	0.812255	21.0145	20.0524	21.1172	19.7575	19.8429	20.1469	158757	59200.5
PCOC1_HUMAN	Procollagen C-endopeptidase enhancer 1	PCOLCE	47972	1	0	0.171138	0.811147	21.3299	21.2934	21.5714	20.789	21.5509	19.4214	115784	74194.2
RL29_HUMAN	60S ribosomal protein L29	RPL29	17752	1	0	0.0878681	0.808686	19.8165	20.5386	20.751	19.018	20.2793	19.3828	293427	166197
H3BV77_HUMAN	Polycystin-1 (Fragment)	PKD1	67228	1	0	0.169777	0.802993	22.1591	22.1607	22.7092	21.728	22.4588	20.4332	209226	131042
B4DP96_HUMAN	cDNA FLJ51269, highly similar to Aminopeptidase N		55977	2	0	0.160306	0.80224	20.21	19.3493	18.2445	18.8526	18.2014	18.3431	29165.3	14168
COMD9_HUMAN	COMM domain-containing protein 9	COMMD9	21819	2	0	0.21641	0.799131	19.5262	20.5917	20.8154	19.0049	18.8684	20.6627	112115	69096.4
H0YI49_HUMAN	G2/M phase-specific E3 ubiquitin-protein ligase (Fragment)	G2E3	13902	1	0	0.209585	0.797014	22.9972	23.1301	23.5313	22.848	23.3052	21.1144	1.29119e+06	836536
MASP2_HUMAN	Mannan-binding lectin serine protease 2	MASP2	75702	2	0	0.0640464	0.796635	20.9203	20.6955	21.9258	20.2264	20.7018	20.2235	78586.8	28485
MARE2_HUMAN	Microtubule-associated protein RP/EB family member 2	MAPRE2	37031	6	0	0.116984	0.793029	23.3467	23.0573	23.6702	22.9435	23.1488	21.6027	599516	358840
CATC_HUMAN	Dipeptidyl peptidase 1	CTSC	51854	4	0	0.0125973	0.792572	22.7137	22.0027	22.4827	21.6019	21.808	21.4114	255843	139770
SPT6H_HUMAN	Transcription elongation factor SPT6	SUPT6H	199073	2	0	0.343962	0.789796	20.3238	19.2162	18.1693	19.8528	17.6797	17.8075	8154.03	4860.18
RPF2_HUMAN	Ribosome production factor 2 homolog	RPF2	35583	3	0	0.0538788	0.785659	20.0174	20.7368	20.2655	20.0998	19.5569	19.006	74500.5	42273.7
H2AY_HUMAN	Core histone macro-H2A,1	MACROH2A1	39617	8	0	0.175304	0.782041	25.0441	25.1063	24.246	24.5561	24.5699	22.9241	1.65504e+06	1.00327e+06
SMRC2_HUMAN	SWI/SNF complex subunit SMARCC2	SMARCC2	132879	2	0	0.0456703	0.778732	19.8284	20.1854	20.1192	19.9042	18.7564	19.1361	12893.1	11653
HBS1L_HUMAN	HBS1-like protein	HBS1L	75473	3	0	0.105577	0.77867	20.8625	20.8542	21.2003	19.255	20.5923	20.7337	50255.9	30859.9
PPIC_HUMAN	Peptidyl-prolyl cis-trans isomerase C	PPIC	22763	2	0	0.148102	0.776167	22.7316	22.477	22.9107	22.315	22.6226	20.8533	599512	375079
A0A3B3ITY0_HUMAN	Complement component C8 gamma chain (Fragment)	C8G	4541	1	0	0.17651	0.775824	21.5796	21.7834	22.1204	21.292	21.9302	19.9337	983582	627894
S35B2_HUMAN	Adenosine 3'-phospho 5'-phosphosulfate transporter 1	SLC35B2	47515	5	0	0.170154	0.774402	21.6999	22.3007	22.5742	21.8499	22.0551	20.3467	322607	196271
HSP13_HUMAN	Heat shock 70 kDa protein 13	HSPA13	51927	4	0	0.131279	0.772689	22.7075	22.5305	23.2135	22.3404	22.6989	21.0941	328233	198571
MVD1_HUMAN	Diphosphomevalonate decarboxylase	MVD	43405	15	0	0.00147675	0.771787	24.0224	24.2467	24.1657	23.5072	23.3063	23.3059	843137	473360
HOOK3_HUMAN	Protein Hook homolog 3	HOOK3	83126	6	0	0.0879099	0.769424	21.2051	21.2802	20.3393	20.5721	19.5257	20.4185	49613.6	28147.9
WNK1_HUMAN	Serine/threonine-protein kinase WNK1	WNK1	250794	2	0	0.163334	0.76492	20.5466	20.3091	19.289	20.1424	18.8161	18.8915	19101.7	11065.6
NUP62_HUMAN	Nuclear pore glycoprotein p62	NUP62	53255	3	0	0.0638857	0.764294	20.2468	21.1037	20.0174	19.2915	19.9961	19.7875	121890	66697.7
EMIL1_HUMAN	EMILIN-1	EMILIN1	106695	3	0	0.176071	0.762236	21.1991	20.315	19.836	19.5542	20.5156	18.9935	31566.5	18218.4
CTBP2_HUMAN	C-terminal-binding protein 2	CTBP2	48945	3	0	0.411395	0.756546	23.7566	21.6195	20.2241	21.153	20.7174	21.4601	267550	96685.6
GIT2_HUMAN	ARF GTPase-activating protein GIT2	GIT2	84543	1	0	0.041884	0.756117	18.8559	18.0553	18.5621	18.087	17.8333	17.2846	9843.68	5578.94
ISOC2_HUMAN	Isochorismatase domain-containing protein 2	ISOC2	22337	1	0	0.13904	0.747077	17.5131	16.4871	17.4063	16.7137	16.8741	15.5775	17471.6	6308.41
LTN1_HUMAN	E3 ubiquitin-protein ligase listerin	LTN1	200552	3	0	0.214296	0.746646	18.757	19.2827	19.8052	17.601	19.5801	18.4238	6890.27	4419.4
GLYG_HUMAN	Glycogenin-1	GYG1	39384	3	0	0.0189398	0.745793	21.3708	21.5764	21.9809	20.5553	20.9968	21.1384	231576	132582
OSGEP_HUMAN	Probable tRNA N6-adenosine threonylcarbamoyltransferase	OSGEP	36427	3	0	0.455857	0.744322	18.5799	17.4838	18.2636	19.56	16.32	16.2144	15447.7	15252.3
SRGP2_HUMAN	SLIT-ROBO Rho GTPase-activating protein 2	SRGAP2	120871	6	0	0.0788055	0.744056	22.081	22.5931	22.7663	21.557	21.2305	22.4207	107446	64557.4
CPSM_HUMAN	Carbamoyl-phosphate synthase [ammonia], mitochondrial	CPS1	164939	1	0	0.00395769	0.740185	18.1302	18.5267	18.5476	17.5943	17.6696	17.7199	4050.8	1488.89
H2B1B_HUMAN	Histone H2B type 1-B	H2BC3	13950	2	0	0.0893226	0.737026	25.9872	25.7933	25.4964	25.2743	25.5564	24.2351	5.42887e+06	3.31145e+06
MTL26_HUMAN	Methyltransferase-like 26	METTL26	22578	1	0	0.0615548	0.736861	19.0164	20.0057	20.2062	18.9268	19.0339	19.057	69529.3	24908
E7ESP4_HUMAN	Integrin alpha-2	ITGA2	102827	1	0	0.0581683	0.734395	22.0786	21.786	21.7821	20.4544	21.5309	21.4583	101174	61581.9
TPP2_HUMAN	Tripeptidyl-peptidase 2	TPP2	138350	49	0	0.0675434	0.733557	27.9383	27.8798	27.8893	27.318	27.7405	26.4482	3.84765e+06	2.36159e+06
COPT1_HUMAN	High affinity copper uptake protein 1	SLC31A1	21091	1	0	0.0235855	0.73311	21.9035	22.0232	22.7142	21.3444	21.49	21.6072	1.7493e+06	980470
COR1A_HUMAN	Coronin-1A	CORO1A	51026	6	0	0.0914693	0.729175	23.5036	23.6372	24.0685	23.2527	23.525	22.244	616907	374141
URP2_HUMAN	Fermitin family homolog 3	FERMT3	75953	12	0	0.0889785	0.723291	25.0778	25.1538	25.5017	24.7232	25.0831	23.7572	1.02061e+06	627377
CCD93_HUMAN	Coiled-coil domain-containing protein 93	CCDC93	73198	2	0	0.083042	0.719434	20.4663	20.6134	21.239	19.4066	20.4502	20.3037	45840.5	27297.6
SAR1B_HUMAN	GTP-binding protein SAR1b	SAR1B	22410	4	0	0.199632	0.717634	21.9161	21.8844	21.8006	22.0651	20.0268	21.3563	362728	245732
SNAA_HUMAN	Alpha-soluble NSF attachment protein	NAPA	33233	21	0	0.365646	0.714671	28.0713	28.1308	25.9688	27.7485	26.0855	26.1928	1.05843e+07	5.87696e+06
A0A0B4J2A0_HUMAN	FGGY_N domain-containing protein		51505	4	0	0.330327	0.709516	19.4893	19.7404	19.5822	17.2713	19.7573	19.6547	37880.8	28598.8
SAHH_HUMAN	Adenosylhomocysteinase	AHCY	47716	22	0	0.0328899	0.707049	28.4737	28.5248	28.8287	27.9858	28.3033	27.4169	2.04728e+07	1.23002e+07
NTF2_HUMAN	Nuclear transport factor 2	NUTF2	14478	2	0	0.268534	0.70632	22.1782	21.0316	21.2431	21.3632	21.4057	19.5651	406057	258804
ROCK2_HUMAN	Rho-associated protein kinase 2	ROCK2	160900	11	0	0.0428052	0.705752	23.044	23.072	23.4931	22.3744	22.0996	23.0179	105020	63633
NBEL2_HUMAN	Neurobeachin-like protein 2	NBEAL2	302517	14	0	0.138941	0.699079	24.0088	23.7212	24.4521	23.6949	23.8941	22.4959	137304	85621.1
DYN3_HUMAN	Dynamin-3	DNM3	97746	3	0	0.447281	0.697079	20.4796	20.4119	17.5995	19.5974	18.0434	18.7589	17628.4	8334.78
H2B1C_HUMAN	Histone H2B type 1-C/E/F/G/I	H2BC4	13906	8	0	0.095275	0.696903	29.0743	29.0958	28.7721	28.3883	28.914	27.5492	5.0446e+07	3.18431e+07
Q8WUM5_HUMAN	Gem (Nuclear organelle) associated protein 4	GEMIN4	120041	6	0	0.0101182	0.694906	21.7094	22.0534	21.892	21.2885	20.8915	21.3901	65482.2	39070.3
GOGA7_HUMAN	Golgin subfamily A member 7	GOLGA7	15824	3	0	0.312992	0.694209	22.3423	21.0382	22.1076	19.9555	21.2435	22.2065	378502	255741
GGA1_HUMAN	ADP-ribosylation factor-binding protein GGA1	GGA1	70384	1	0	0.0492301	0.693416	17.5291	16.9942	17.2915	16.5511	17.0712	16.1123	4666.3	3900.63
CATF_HUMAN	Cathepsin F	CTSF	53366	1	0	0.0977727	0.692033	20.0244	20.0086	20.2709	19.721	19.8975	18.6093	42067.2	26568.8
PURB_HUMAN	Transcriptional activator protein Pur-beta	PURB	33241	1	0	0.0715189	0.691282	18.4123	18.5318	18.8503	17.525	18.5831	17.6124	7991.44	17393.9
GBRAP_HUMAN	Gamma-aminobutyric acid receptor-associated protein	GABARAP	13918	1	0	0.0262078	0.689731	18.1866	18.5497	18.5304	18.1381	17.369	17.6904	58866.1	55677.6
APOM_HUMAN	Apolipoprotein M	APOM	21253	4	0	0.120886	0.68727	25.0674	25.0957	25.5777	24.7486	25.1667	23.7637	3.83155e+06	2.4193e+06
LEGL_HUMAN	Galectin-related protein	LGALSL	18986	2	0	0.190575	0.685321	21.642	21.4786	21.6956	21.4674	21.4766	19.8163	333432	223331
GDN_HUMAN	Glia-derived nexin	SERPINE2	44002	9	0	0.0822004	0.684258	24.0267	24.0723	24.1493	23.8232	23.7268	22.6456	843005	532159
PLS3_HUMAN	Phospholipid scramblase 3	PLSCR3	31648	4	0	0.0252185	0.682693	21.3467	21.7485	21.1293	20.3968	20.8559	20.9236	268009	160218
FBW1B_HUMAN	F-box/WD repeat-containing protein 11	FBXW11	62091	2	0	0.418039	0.678985	18.8136	17.924	18.3378	18.4754	15.8465	18.7165	6802.02	7932.45
FMNL1_HUMAN	Formin-like protein 1	FMNL1	121854	1	0	0.0380501	0.678188	18.4824	18.0159	18.3745	17.8761	17.8361	17.126	5036.33	3064.06
SODM_HUMAN	Superoxide dismutase [Mn], mitochondrial	SOD2	24750	3	0	0.0967249	0.668738	19.8755	20.9398	19.7774	19.7796	19.3371	19.4697	122381	69290.9
DYN1_HUMAN	Dynamin-1	DNM1	97408	5	0	0.0221797	0.667888	21.4321	21.9172	21.7521	21.0647	21.3227	20.7104	61914.6	37510.2
JIP4_HUMAN	C-Jun-amino-terminal kinase-interacting protein 4	SPAG9	146205	8	0	0.250112	0.666432	21.2489	21.5358	22.3365	21.0114	20.1197	21.9908	48388.7	31958.2
SERB_HUMAN	Phosphoserine phosphatase	PSPH	25008	2	0	0.312224	0.665016	20.626	20.7457	21.1782	20.5708	18.8059	21.1781	142949	105073
NECP2_HUMAN	Adaptin ear-binding coat-associated protein 2	NECAP2	28339	3	0	0.382307	0.66447	21.503	20.5937	20.917	20.6637	18.7912	21.5653	141702	109554
RFA2_HUMAN	Replication protein A 32 kDa subunit	RPA2	29247	1	0	0.105478	0.6638	18.9327	18.0502	19.2141	17.9063	18.4747	17.8246	39998.2	23404.6
PGS1_HUMAN	Biglycan	BGN	41654	7	0	0.0120281	0.661413	23.7336	23.7222	23.4469	22.8677	23.2728	22.7779	681248	416563
CSN8_HUMAN	COP9 signalosome complex subunit 8	COPS8	23226	3	0	0.202616	0.657275	22.1264	21.9678	21.1377	21.8979	21.0416	20.3206	423455	271154
IDH3A_HUMAN	Isocitrate dehydrogenase [NAD] subunit alpha, mitochondrial	IDH3A	39592	2	0	0.229028	0.655651	18.6697	20.6376	19.4717	19.1034	18.6641	19.0446	43927.6	14697.2
SEPR_HUMAN	Prolyl endopeptidase FAP	FAP	87713	18	0	0.0140314	0.655214	24.253	24.3998	24.0002	23.621	23.7806	23.2858	435465	266039
KAPCB_HUMAN	cAMP-dependent protein kinase catalytic subunit beta	PRKACB	40623	1	0	0.149165	0.655183	19.5531	19.2176	19.4634	19.1589	19.2652	17.8445	36518.7	24063.3
FNTA_HUMAN	Protein farnesyltransferase/geranylgeranyltransferase type-1 subunit alpha	FNTA	44409	2	0	0.362694	0.644443	19.0501	19.5937	17.8927	19.0733	17.0074	18.5225	30409.6	19572.7
GOLP3_HUMAN	Golgi phosphoprotein 3	GOLPH3	33811	4	0	0.246994	0.642142	20.8484	19.4434	19.9272	20.0521	19.6563	18.5841	73350.3	44942.9
PHP14_HUMAN	14 kDa phosphohistidine phosphatase	PHPT1	13833	1	0	0.169707	0.641858	19.2885	18.1052	19.2002	18.2974	18.7091	17.6617	58853.8	35416
DLDH_HUMAN	Dihydrolipoyl dehydrogenase, mitochondrial	DLD	54177	2	0	0.0870317	0.63917	20.5467	20.5234	21.497	20.0719	20.0408	20.5368	77413.6	45875.6
AMPD2_HUMAN	AMP deaminase 2	AMPD2	100688	4	0	0.108559	0.638474	21.2618	21.7275	21.735	21.2027	21.3836	20.2226	70177.8	45039.9
COBL1_HUMAN	Cordon-bleu protein-like 1	COBLL1	123868	6	0	0.182738	0.638454	22.6265	23.5128	23.8396	23.2444	22.0427	22.7764	155499	95105.9
FRIH_HUMAN	Ferritin heavy chain	FTH1	21226	5	0	0.107398	0.636142	25.8128	25.6712	25.8984	25.2794	25.7541	24.4405	5.06781e+06	3.32681e+06
PURA_HUMAN	Transcriptional activator protein Pur-alpha	PURA	34911	4	0	0.220356	0.635695	21.9247	22.0865	22.5233	22.0941	20.4901	22.0432	359639	244749
SDCB1_HUMAN	Syntenin-1	SDCBP	32444	8	0	0.0187531	0.635319	23.9631	23.8529	23.8369	23.3336	23.5358	22.8776	950273	596073
SCLY_HUMAN	Selenocysteine lyase	SCLY	48149	3	0	0.163658	0.634525	19.6152	20.9071	20.6604	19.6116	19.4056	20.2619	57124.5	34157.8
SORT_HUMAN	Sortilin	SORT1	92068	3	0	0.331374	0.633209	20.5491	20.42	20.9947	20.9839	18.6472	20.4331	40679.6	30145.8
MRCKB_HUMAN	Serine/threonine-protein kinase MRCK beta	CDC42BPB	194315	5	0	0.388591	0.631536	20.7374	21.6909	21.2135	21.3843	19.0222	21.3408	28311.8	21256.4
FAAA_HUMAN	Fumarylacetoacetase	FAH	46374	2	0	0.0767558	0.630292	20.6164	20.7824	20.5137	19.3617	20.4081	20.2517	68232	44407.8
BRX1_HUMAN	Ribosome biogenesis protein BRX1 homolog	BRIX1	41401	5	0	0.0472967	0.627769	22.2468	21.7564	22.0123	21.6251	21.604	20.9032	210892	132712
STK38_HUMAN	Serine/threonine-protein kinase 38	STK38	54190	7	0	0.0512939	0.625912	24.7694	24.6509	24.8723	24.2849	24.5268	23.6031	1.10295e+06	706475
PA2GD_HUMAN	Group IID secretory phospholipase A2	PLA2G2D	16546	1	0	0.00523639	0.618924	20.1886	20.2104	19.9556	19.6124	19.3862	19.4992	46921.1	82543
CUL3_HUMAN	Cullin-3	CUL3	88930	12	0	0.0210629	0.618549	23.7576	23.3155	23.6354	23.0217	23.1672	22.6639	256519	160523
EPS15_HUMAN	Epidermal growth factor receptor substrate 15	EPS15	98656	2	0	0.129936	0.617883	20.2537	20.3326	19.4592	19.1021	19.0897	20	23311.6	14851.6
U520_HUMAN	U5 small nuclear ribonucleoprotein 200 kDa helicase	SNRNP200	244508	26	0	0.029428	0.617662	24.477	24.5401	24.179	23.8446	24.0854	23.413	179724	113653
S10A1_HUMAN	Protein S100-A1	S100A1	10546	2	0	0.474044	0.617448	19.6831	19.2043	19.6892	19.7817	19.9823	16.9602	265451	227557
ENOB_HUMAN	Beta-enolase	ENO3	46987	4	0	0.283446	0.616535	23.5628	23.6594	23.853	23.3429	23.9983	21.8843	506787	370646
CAPG_HUMAN	Macrophage-capping protein	CAPG	38499	5	0	0.0163662	0.611879	23.4393	23.6849	23.9205	22.8512	23.1557	23.2022	945211	591975
J3KRF5_HUMAN	Clathrin heavy chain 1 (Fragment)	CLTC	15600	1	0	0.0410805	0.611803	21.4192	21.1882	20.7553	20.2151	20.7739	20.5383	268533	168322
GLO2_HUMAN	Hydroxyacylglutathione hydrolase, mitochondrial	HAGH	33806	4	0	0.00311138	0.611738	22.0566	22.1609	22.1662	21.42	21.528	21.6005	239185	150461
FCGRN_HUMAN	IgG receptor FcRn large subunit p51	FCGRT	39743	3	0	0.328443	0.609466	19.3765	18.4128	19.5158	17.9312	17.8534	19.692	34364.8	24991.9
PLEK_HUMAN	Pleckstrin	PLEK	40125	3	0	0.149981	0.606951	23.7732	23.5178	23.8933	23.6004	23.4716	22.2915	857543	575106
VASN_HUMAN	Vasorin	VASN	71713	1	0	0.057291	0.606916	19.304	18.5644	19.496	18.5574	18.4789	18.5073	22851.1	9167.68
LIMS1_HUMAN	LIM and senescent cell antigen-like-containing domain protein 1	LIMS1	37251	8	0	0.134374	0.605212	24.8848	25.0994	25.1219	24.7403	24.9145	23.6357	1.89366e+06	1.27009e+06
NEUA_HUMAN	N-acylneuraminate cytidylyltransferase	CMAS	48379	3	0	0.296793	0.605101	20.5456	20.5896	20.2884	20.4424	20.5576	18.6083	52580.2	38465
ANGL6_HUMAN	Angiopoietin-related protein 6	ANGPTL6	51694	1	0	0.424836	0.604149	19.2006	18.6054	19.2088	18.7726	19.6277	16.8021	20690	16856.8
DAG1_HUMAN	Dystroglycan	DAG1	97441	2	0	0.101092	0.599548	21.5242	20.9886	21.5512	21.3192	20.2792	20.6669	61731.9	40123.5
MP2K2_HUMAN	Dual specificity mitogen-activated protein kinase kinase 2	MAP2K2	44424	9	0	0.00886522	0.599531	23.5213	23.5875	23.7583	23.003	22.8458	23.2196	587255	373502
FAM3C_HUMAN	Protein FAM3C	FAM3C	24680	5	0	0.352755	0.597706	22.1737	21.3541	21.8854	21.758	22.0036	19.8585	261264	192172
F13A_HUMAN	Coagulation factor XIII A chain	F13A1	83267	2	0	0.26522	0.595918	23.4875	22.7696	23.6773	23.1201	23.3277	21.6988	267636	182015
MARCS_HUMAN	Myristoylated alanine-rich C-kinase substrate	MARCKS	31555	3	0	0.113563	0.594398	24.1977	24.2307	24.0943	22.85	23.8748	24.0147	1.41093e+06	956109
PTPRS_HUMAN	Receptor-type tyrosine-protein phosphatase S	PTPRS	217041	1	0	0.136753	0.593436	17.4573	17.2754	18.0414	16.8514	17.6263	16.5161	2036.45	1019.27
KCMF1_HUMAN	E3 ubiquitin-protein ligase KCMF1	KCMF1	41945	3	0	0.193981	0.592036	18.912	17.8668	19.3171	18.0461	18.4912	17.7825	26780.8	16006.2
GLYM_HUMAN	Serine hydroxymethyltransferase, mitochondrial	SHMT2	55993	7	0	0.0114166	0.590483	23.118	23.0353	22.9212	22.481	22.6321	22.19	269981	173034
B4GT1_HUMAN	Beta-1,4-galactosyltransferase 1	B4GALT1	43920	2	0	0.174514	0.587935	22.1803	22.0276	22.7046	21.8352	22.3412	20.9723	276077	184706
RAC2_HUMAN	Ras-related C3 botulinum toxin substrate 2	RAC2	21429	3	0	0.202224	0.587264	22.2857	21.6878	22.3764	21.4189	22.3324	20.8369	484463	331480
DDX59_HUMAN	Probable ATP-dependent RNA helicase DDX59	DDX59	68810	1	0	0.0786956	0.585249	23.6898	24.4964	24.2967	23.8994	23.5941	23.2337	490831	309542
I5P1_HUMAN	Inositol polyphosphate-5-phosphatase A	INPP5A	47820	5	0	0.433431	0.582613	20.7511	21.4008	19.5846	19.1162	19.5895	21.283	63663	45524.3
PYGL_HUMAN	Glycogen phosphorylase, liver form	PYGL	97149	24	0	0.058786	0.581949	25.8708	25.7356	26.0136	25.4421	25.6484	24.7837	1.16947e+06	768402
OIT3_HUMAN	Oncoprotein-induced transcript 3 protein	OIT3	60022	2	0	0.242576	0.580908	19.2364	18.7754	20.4863	18.6161	19.1434	18.996	32749.8	12001.1
TLN1_HUMAN	Talin-1	TLN1	269767	118	0	0.0852695	0.579228	29.1362	29.1314	29.5395	28.8098	29.1138	28.1458	4.48318e+06	2.95093e+06
LRP1_HUMAN	Prolow-density lipoprotein receptor-related protein 1	LRP1	504606	59	0	0.0402837	0.578474	26.9554	26.8187	27.0919	26.4486	26.7151	25.9669	529760	346275
ZYX_HUMAN	Zyxin	ZYX	61277	4	0	0.294025	0.575993	20.9971	21.9352	23.0411	21.6347	21.2404	21.3703	190587	104198
TOM70_HUMAN	Mitochondrial import receptor subunit TOM70	TOMM70	67455	5	0	0.283078	0.57384	22.2007	21.5244	21.7616	21.4281	20.229	22.108	116316	84524
PSMD2_HUMAN	26S proteasome non-ATPase regulatory subunit 2	PSMD2	100200	42	0	0.0101835	0.572834	27.0973	27.3276	27.2349	26.5992	26.8493	26.4928	2.86712e+06	1.8546e+06
TBCD_HUMAN	Tubulin-specific chaperone D	TBCD	132600	14	0	0.355584	0.571183	24.9817	22.952	22.9	22.9379	23.2037	22.9785	256921	131274
CHM1A_HUMAN	Charged multivesicular body protein 1a	CHMP1A	21703	4	0	0.0648109	0.567449	22.4572	22.8176	22.1827	21.9301	22.2661	21.5589	622327	403975
MCM5_HUMAN	DNA replication licensing factor MCM5	MCM5	82286	7	0	0.362532	0.566281	21.6528	22.1162	23.5758	21.1403	22.0773	22.4284	145022	84851.8
HDAC1_HUMAN	Histone deacetylase 1	HDAC1	55103	1	0	0.0725311	0.566064	18.2936	17.773	17.4863	17.3593	17.5225	16.9728	5697.39	6461.1
UBE3C_HUMAN	Ubiquitin-protein ligase E3C	UBE3C	123923	5	0	0.114837	0.565366	20.6298	21.5767	21.5241	20.4452	21.0047	20.5847	43632.9	27487.2
DDX3Y_HUMAN	ATP-dependent RNA helicase DDX3Y	DDX3Y	73154	2	0	0.387493	0.564004	19.7961	19.03	19.7602	19.6595	17.5842	19.6506	18859.7	8064.96
ATPO_HUMAN	ATP synthase subunit O, mitochondrial	ATP5PO	23277	6	0	0.0805264	0.563484	21.9096	22.3134	22.89	21.7058	21.73	21.9866	421227	263897
ELP1_HUMAN	Elongator complex protein 1	ELP1	150254	4	0	0.0285417	0.561992	20.4003	19.9859	19.8268	19.6751	19.3591	19.4929	17110.4	11016.3
HEXB_HUMAN	Beta-hexosaminidase subunit beta	HEXB	63111	10	0	0.00984265	0.561512	23.485	23.6847	23.4883	23.1492	22.8168	23.0074	401865	261753
PK3CB_HUMAN	Phosphatidylinositol 4,5-bisphosphate 3-kinase catalytic subunit beta isoform	PIK3CB	122762	4	0	0.456524	0.559535	20.1012	20.3416	18.4466	19.7702	19.5983	17.8423	14991.1	9789.69
EGFR_HUMAN	Epidermal growth factor receptor	EGFR	134277	3	0	0.662202	0.558673	20.5734	16.5316	16.719	16.4555	16.9152	18.7772	8926.21	3294.44
GAK_HUMAN	Cyclin-G-associated kinase	GAK	143191	8	0	0.129332	0.557069	21.8899	22.3788	22.0314	21.2799	21.1434	22.2056	68679.2	47172.1
NU160_HUMAN	Nuclear pore complex protein Nup160	NUP160	162121	1	0	0.102469	0.556029	16.7068	16.374	16.0169	16.1481	15.9787	15.3029	1317.68	867.767
SNX30_HUMAN	Sorting nexin-30	SNX30	49677	3	0	0.114023	0.554507	20.4891	20.8299	21.0877	20.8304	20.0228	19.8899	71742.5	47951.5
ADCY9_HUMAN	Adenylate cyclase type 9	ADCY9	150701	1	0	0.0844458	0.55446	17.692	16.866	17.758	17.0093	16.7301	16.9132	2669.05	1686.2
ITM2B_HUMAN	Integral membrane protein 2B	ITM2B	30338	2	0	0.0472606	0.550363	20.1722	19.7016	19.629	18.9715	19.4674	19.4128	75961	49827
SYFA_HUMAN	Phenylalanine--tRNA ligase alpha subunit	FARSA	57564	11	0	0.0949164	0.548037	24.3613	23.8706	24.1671	23.6496	24.0253	23.08	667564	448689
MMP14_HUMAN	Matrix metalloproteinase-14	MMP14	65894	3	0	0.269177	0.547594	21.8656	21.6971	21.7008	20.1476	21.6218	21.8514	131909	98134.1
FA9_HUMAN	Coagulation factor IX	F9	51778	2	0	0.178915	0.547203	21.1426	21.186	21.1754	20.937	21.1365	19.7889	28409.4	61871.5
PRS4_HUMAN	26S proteasome regulatory subunit 4	PSMC1	49185	20	0	0.0078883	0.547	25.8878	25.9194	25.8429	25.2923	25.5106	25.2062	2.39105e+06	1.57624e+06
MA1A1_HUMAN	Mannosyl-oligosaccharide 1,2-alpha-mannosidase IA	MAN1A1	72969	2	0	0.325264	0.546955	19.2818	18.1845	17.4643	18.3892	17.4551	17.4456	11359.2	5051.93
HTRA1_HUMAN	Serine protease HTRA1	HTRA1	51287	4	0	0.05498	0.544544	22.2806	22.4572	22.68	22.0804	22.198	21.5059	291176	193664
STK26_HUMAN	Serine/threonine-protein kinase 26	STK26	46529	4	0	0.155706	0.543472	21.8206	21.7973	20.8584	21.3945	20.7096	20.7418	139512	89962.1
RIR2B_HUMAN	Ribonucleoside-diphosphate reductase subunit M2 B	RRM2B	40737	1	0	0.176879	0.54327	18.5439	17.3189	17.4899	17.2854	17.4888	16.9485	10535.9	3969.04
TTYH3_HUMAN	Protein tweety homolog 3	TTYH3	57545	2	0	0.0912484	0.543036	19.1774	19.0689	18.5099	18.7064	18.4578	17.9629	26311	17336.8
MX1_HUMAN	Interferon-induced GTP-binding protein Mx1	MX1	75520	4	0	0.355715	0.542974	20.7494	20.7943	20.3977	20.1308	21.2039	18.9778	41042.2	32288.5
SYVC_HUMAN	Valine--tRNA ligase	VARS1	140476	37	0	0.013801	0.542962	26.1982	25.78	26.0476	25.4742	25.5373	25.3854	1.02704e+06	672518
TIMP3_HUMAN	Metalloproteinase inhibitor 3	TIMP3	24145	4	0	0.105453	0.542825	22.09	22.2593	22.226	21.6321	22.2057	21.109	417000	287089
NAA15_HUMAN	N-alpha-acetyltransferase 15, NatA auxiliary subunit	NAA15	101272	20	0	0.074923	0.540558	24.3003	24.4907	24.3424	23.4993	24.3672	23.6453	367320	251031
ITA3_HUMAN	Integrin alpha-3	ITGA3	116612	5	0	0.0488715	0.539815	22.6089	22.6143	22.1104	21.5937	22.0402	22.0802	140063	92667.6
ECHB_HUMAN	Trifunctional enzyme subunit beta, mitochondrial	HADHB	51294	3	0	0.0896537	0.539529	21.3317	21.3738	22.0151	21.4274	20.8189	20.8558	115211	75315
SQSTM_HUMAN	Sequestosome-1	SQSTM1	47687	2	0	0.101309	0.539198	19.7706	20.1577	19.9013	19.716	18.8222	19.6738	50397	34330.6
Q59E90_HUMAN	Alpha-mannosidase (Fragment)		113306	8	0	0.00749566	0.538666	22.7964	22.5882	22.7054	22.262	22.057	22.155	129081	85265.8
CDK1_HUMAN	Cyclin-dependent kinase 1	CDK1	34095	4	0	0.700768	0.537213	17.4229	20.1319	21.4318	20.1839	20.3405	16.8504	69222.3	41487.8
NDUA6_HUMAN	NADH dehydrogenase [ubiquinone] 1 alpha subcomplex subunit 6	NDUFA6	15137	1	0	0.0435804	0.534402	19.3763	19.1323	19.7801	18.9952	18.9987	18.6915	57353.1	54401.8
ORN_HUMAN	Oligoribonuclease, mitochondrial	REXO2	26833	1	0	0.172815	0.532638	19.6293	18.4941	18.5125	18.0759	18.4303	18.5318	38463.7	24096
MLF2_HUMAN	Myeloid leukemia factor 2	MLF2	28147	1	0	0.150124	0.532335	18.5477	18.7056	18.1195	18.5757	17.669	17.5311	34588.2	23772.7
GPC1_HUMAN	Glypican-1	GPC1	61680	4	0	0.15574	0.53185	21.5902	21.1878	21.2784	20.1841	21.4227	20.8541	78040.6	54816.7
ACSL1_HUMAN	Long-chain-fatty-acid--CoA ligase 1	ACSL1	77943	9	0	0.113472	0.530859	22.3557	23.3777	22.7507	22.4387	22.0457	22.4071	202901	129912
1433G_HUMAN	14-3-3 protein gamma	YWHAG	28303	10	0	0.0118498	0.529869	25.4263	25.4434	25.7575	24.9524	25.0299	25.0553	2.84967e+06	1.88422e+06
GNS_HUMAN	N-acetylglucosamine-6-sulfatase	GNS	62082	6	0	0.177001	0.529813	22.2639	21.2219	22.0575	21.1092	21.0356	21.809	152390	100349
A0A024R7F7_HUMAN	Transportin 2 (Importin 3, karyopherin beta 2b), isoform CRA_b	TNPO2	100408	11	0	0.177511	0.527677	24.473	23.3626	23.2635	23.2062	23.3333	22.9766	355626	220887
PMGE_HUMAN	Bisphosphoglycerate mutase	BPGM	30005	1	0	0.147802	0.527616	21.239	21.2837	21.6837	21.0245	21.3673	20.2317	194793	134527
SYNJ1_HUMAN	Synaptojanin-1	SYNJ1	173103	1	0	0.0360488	0.526002	18.6663	18.4917	18.9728	18.2812	18.349	17.9227	4519.25	3000.41
DHB4_HUMAN	Peroxisomal multifunctional enzyme type 2	HSD17B4	79686	9	0	0.0667796	0.525963	23.3535	23.447	23.4321	23.1919	22.3891	23.0737	242444	166046
KIF23_HUMAN	Kinesin-like protein KIF23	KIF23	110059	3	0	0.121299	0.525931	20.8878	20.9853	21.7628	20.6649	21.0065	20.3867	47978.1	31139.7
ERD22_HUMAN	ER lumen protein-retaining receptor 2	KDELR2	24422	5	0	0.187199	0.525876	21.989	21.1147	21.5972	21.2367	21.4802	20.4064	416831	281948
B7Z9C0_HUMAN	cDNA FLJ52405, highly similar to Myosin Ic		92332	1	0	0.00552859	0.525067	21.4529	21.3777	21.4826	20.8793	20.9868	20.8719	60484.4	26205.3
CATA_HUMAN	Catalase	CAT	59756	3	0	0.311939	0.524399	20.7492	20.5068	20.8707	20.8407	20.6398	19.0731	56172.3	42034.8
GSTK1_HUMAN	Glutathione S-transferase kappa 1	GSTK1	25497	3	0	0.263128	0.516877	21.1382	21.5284	21.28	19.8417	21.396	21.1582	115367	126640
ADK_HUMAN	Adenosine kinase	ADK	40545	13	0	0.0482723	0.516044	25.3133	25.1564	25.5331	24.841	25.1229	24.4906	1.77569e+06	1.20131e+06
THOC2_HUMAN	THO complex subunit 2	THOC2	182775	4	0	0.239883	0.514801	20.4912	20.3935	20.1991	19.0736	20.6575	19.8083	16190.7	12013.3
SAHH3_HUMAN	Adenosylhomocysteinase 3	AHCYL2	66721	2	0	0.195591	0.514543	19.8123	19.7435	19.6709	20.0138	18.6336	19.0357	17104.1	18975.6
RIPL1_HUMAN	RILP-like protein 1	RILPL1	47108	2	0	0.266861	0.512384	18.8107	18.0445	17.2378	17.7852	17.646	17.1247	10942	6815.21
L0R5A1_HUMAN	Alternative protein CSF2RB	CSF2RB	11646	1	0	0.223511	0.512048	25.3475	26.0689	26.7041	25.1355	25.8363	25.6125	1.29274e+07	8.25367e+06
PCYOX_HUMAN	Prenylcysteine oxidase 1	PCYOX1	56640	4	0	0.0725458	0.51155	21.6716	21.7649	21.9205	21.3627	21.6402	20.8195	145464	100036
FKB10_HUMAN	Peptidyl-prolyl cis-trans isomerase FKBP10	FKBP10	64245	2	0	0.0729482	0.511237	21.0648	20.6231	21.0827	20.0244	20.5061	20.7065	58215.3	39689.7
TBCE_HUMAN	Tubulin-specific chaperone E	TBCE	59346	5	0	0.0838853	0.510462	21.8761	21.711	21.5993	21.3317	20.7301	21.5932	90829.2	63025.5
KAPCA_HUMAN	cAMP-dependent protein kinase catalytic subunit alpha	PRKACA	40590	5	0	0.102202	0.507096	21.671	21.6418	21.9139	21.3654	21.6377	20.7023	183693	127573
ATE1_HUMAN	Arginyl-tRNA--protein transferase 1	ATE1	59090	3	0	0.202612	0.505971	19.8504	20.3149	20.1661	19.6302	18.9182	20.265	28844.2	31857.4
LAMP1_HUMAN	Lysosome-associated membrane glycoprotein 1	LAMP1	44882	4	0	0.00718665	0.50597	23.8057	23.8705	23.708	23.2679	23.2456	23.3528	759434	513408
HIKES_HUMAN	Protein Hikeshi	HIKESHI	21628	1	0	0.0972712	0.505547	20.2014	20.9201	20.3731	19.6429	20.0786	20.2564	263630	177339
VDAC3_HUMAN	Voltage-dependent anion-selective channel protein 3	VDAC3	30659	2	0	0.265553	0.504902	20.7591	20.9117	20.8718	20.8449	19.373	20.8101	109457	81567.1
DCTD_HUMAN	Deoxycytidylate deaminase	DCTD	20016	2	0	0.130273	0.504572	21.5842	22.094	22.0919	21.2712	21.03	21.9551	350688	244005
COFA1_HUMAN	Collagen alpha-1(XV) chain	COL15A1	141720	1	0	0.255792	0.503963	20.8652	21.0574	21.1157	20.8088	21.1267	19.5909	44276.8	32638.5
CPNS1_HUMAN	Calpain small subunit 1	CAPNS1	28316	10	0	0.0220066	0.503196	24.4603	24.6218	24.5933	23.813	24.0855	24.2673	1.84326e+06	1.2599e+06
A0A1B0GUI3_HUMAN	Homeobox protein ARX (Fragment)	ARX	5201	1	0	0.0739268	0.502401	19.4139	19.1592	19.9467	19.0097	19.1518	18.8511	266221	122075
NID1_HUMAN	Nidogen-1	NID1	136377	1	0	0.158609	0.501086	20.1585	20.3	20.4515	19.8954	20.3496	19.1617	24636.1	17522.6
FRIL_HUMAN	Ferritin light chain	FTL	20020	6	0	0.0679084	0.499815	24.6035	24.3088	24.3098	23.8961	24.2864	23.5401	2.11772e+06	1.46168e+06
WDR44_HUMAN	WD repeat-containing protein 44	WDR44	101366	2	0	0.173127	0.499113	20.538	21.3188	21.5442	20.2561	20.6559	20.9916	39801.3	26531.4
ADA10_HUMAN	Disintegrin and metalloproteinase domain-containing protein 10	ADAM10	84142	7	0	0.0178524	0.498986	23.7051	23.7976	23.944	23.4461	23.1159	23.3876	343141	233448
ANGL2_HUMAN	Angiopoietin-related protein 2	ANGPTL2	57104	2	0	0.577954	0.497846	18.8476	19.9905	20.204	20.1882	20.0697	17.2907	27907.1	23853.5
MVP_HUMAN	Major vault protein	MVP	99327	37	0	0.0294927	0.497706	26.9	27.0364	26.901	26.407	26.7323	26.2049	2.75396e+06	1.88988e+06
PP4P1_HUMAN	Type 1 phosphatidylinositol 4,5-bisphosphate 4-phosphatase	PIP4P1	29470	1	0	0.212956	0.496866	19.8243	19.7268	20.0048	18.5571	19.902	19.6061	70745.2	51796.1
SERC3_HUMAN	Serine incorporator 3	SERINC3	52580	1	0	0.0413444	0.496831	19.8292	19.7498	20.1039	19.4655	19.623	19.1038	13341.5	30333.6
NMT1_HUMAN	Glycylpeptide N-tetradecanoyltransferase 1	NMT1	56806	7	0	0.214049	0.49575	23.043	22.6045	22.8928	22.3605	23.032	21.6606	293491	212881
RICTR_HUMAN	Rapamycin-insensitive companion of mTOR	RICTOR	192218	2	0	0.0433885	0.493062	17.5598	17.0906	17.0638	16.8948	16.5565	16.7839	1614.63	1093.05
CYB5_HUMAN	Cytochrome b5	CYB5A	15330	4	0	0.240509	0.49219	23.8251	23.1498	23.5887	23.6322	22.2795	23.1753	1.597e+06	1.1463e+06
SCRIB_HUMAN	Protein scribble homolog	SCRIB	174885	6	0	0.38899	0.492185	21.3469	21.7184	22.0172	21.5124	20.0274	22.0661	41954.3	32923.9
J3QRC4_HUMAN	60S ribosomal protein L26 (Fragment)	RPL26	15750	2	0	0.198508	0.489037	23.8165	24.1072	22.8695	22.9128	23.3232	23.09	1.40572e+06	912414
VPS11_HUMAN	Vacuolar protein sorting-associated protein 11 homolog	VPS11	107837	4	0	0.215706	0.488367	19.7515	20.4525	20.8574	19.9313	20.2696	19.3954	24096	16114
GCP3_HUMAN	Gamma-tubulin complex component 3	TUBGCP3	103571	9	0	0.114865	0.482651	21.9892	21.7199	22.1364	21.7634	21.6909	20.9433	78735	55144.8
GORS2_HUMAN	Golgi reassembly-stacking protein 2	GORASP2	47145	2	0	0.19402	0.482586	20.86	20.5963	21.2998	19.8305	20.5535	20.9242	132016	93563.9
PTPRA_HUMAN	Receptor-type tyrosine-protein phosphatase alpha	PTPRA	90719	5	0	0.0576653	0.48134	21.4668	21.2968	21.0903	21.0093	20.4501	20.9505	65282.5	45312.8
TPRKB_HUMAN	EKC/KEOPS complex subunit TPRKB	TPRKB	19661	2	0	0.106167	0.480228	20.0269	19.9894	19.9047	19.0439	19.4466	19.9898	107406	77018.5
SC23B_HUMAN	Protein transport protein Sec23B	SEC23B	86479	10	0	0.03257	0.47937	22.8909	22.9474	22.7923	22.1221	22.4307	22.6396	200958	140139
DC1I2_HUMAN	Cytoplasmic dynein 1 intermediate chain 2	DYNC1I2	71457	11	0	0.0179487	0.479213	24.4351	24.5986	24.6441	23.9205	24.0819	24.2378	1.12364e+06	776321
H2AV_HUMAN	Histone H2A,V	H2AZ2	13509	3	0	0.348917	0.479138	24.1774	23.6822	23.1284	23.6089	23.709	22.2326	2.40396e+06	1.73753e+06
DNJC7_HUMAN	DnaJ homolog subfamily C member 7	DNAJC7	56441	14	0	0.0908521	0.47679	23.9146	24.2937	24.6343	23.5141	23.9811	23.917	587460	401032
ILK_HUMAN	Integrin-linked protein kinase	ILK	51419	16	0	0.161515	0.476581	25.6661	25.6099	25.8534	25.3986	25.7056	24.5954	2.05029e+06	1.47584e+06
TSN4_HUMAN	Tetraspanin-4	TSPAN4	26118	1	0	0.154857	0.474188	21.3994	20.6852	20.9905	20.5237	21.008	20.1208	283612	198010
TPPC4_HUMAN	Trafficking protein particle complex subunit 4	TRAPPC4	24340	2	0	0.478111	0.474026	19.3849	19.3224	20.0715	19.8412	17.675	19.8406	53147.6	43538.4
SRGP1_HUMAN	SLIT-ROBO Rho GTPase-activating protein 1	SRGAP1	124264	1	0	0.125546	0.473159	19.4401	18.6029	19.2785	18.6744	18.8631	18.3646	5802.9	6222.09
GT251_HUMAN	Procollagen galactosyltransferase 1	COLGALT1	71636	6	0	0.0832827	0.472448	22.4426	22.3824	22.9596	22.1296	21.8482	22.3895	168152	115787
PLXA1_HUMAN	Plexin-A1	PLXNA1	211067	1	0	0.0428507	0.471629	17.7352	17.9587	18.241	17.5333	17.6576	17.329	2476.64	1700.22
WASC5_HUMAN	WASH complex subunit 5	WASHC5	134286	22	0	0.111037	0.471058	23.9574	24.2699	24.2355	23.187	23.8132	24.0493	264510	188646
LERL1_HUMAN	Leptin receptor overlapping transcript-like 1	LEPROTL1	14428	1	0	0.0595207	0.470104	20.1941	20.8019	20.7673	20.2194	20.0863	20.0474	418817	192245
MGAT1_HUMAN	Alpha-1,3-mannosyl-glycoprotein 2-beta-N-acetylglucosaminyltransferase	MGAT1	50878	3	0	0.296127	0.470032	21.471	20.826	22.0216	21.03	21.53	20.3486	125637	86550.3
GBG12_HUMAN	Guanine nucleotide-binding protein G(I)/G(S)/G(O) subunit gamma-12	GNG12	8006	2	0	0.224021	0.469421	22.4468	21.8387	22.6787	22.3907	21.8657	21.2996	1.12552e+06	789584
OSBL9_HUMAN	Oxysterol-binding protein-related protein 9	OSBPL9	83185	2	0	0.148079	0.469243	20.3943	20.7307	20.6605	20.2814	19.5449	20.5514	50339	36223.6
SERC1_HUMAN	Serine incorporator 1	SERINC1	50495	1	0	0.0796393	0.469182	20.0043	20.2753	20.4324	19.4	20.0746	19.8298	68420.2	48006.6
SNTB1_HUMAN	Beta-1-syntrophin	SNTB1	58061	3	0	0.309961	0.467664	20.0564	21.4556	20.9561	20.504	19.7987	20.7624	59715.8	39898.1
L1CAM_HUMAN	Neural cell adhesion molecule L1	L1CAM	140003	2	0	0.317078	0.465356	20.2946	20.5489	21.0636	20.5536	20.6903	19.2672	24935.6	18304.1
NB5R2_HUMAN	NADH-cytochrome b5 reductase 2	CYB5R2	31458	4	0	0.0385252	0.465037	22.5402	22.2938	22.0698	21.6781	21.9812	21.8494	258634	179294
FUMH_HUMAN	Fumarate hydratase, mitochondrial	FH	54637	11	0	0.0270118	0.46441	23.7856	23.6267	23.83	23.4727	23.3093	23.0671	474637	331036
PNCB_HUMAN	Nicotinate phosphoribosyltransferase	NAPRT	57578	5	0	0.187982	0.464211	21.5732	21.1483	21.7593	21.1771	20.4363	21.4747	125105	89660.2
PSPC1_HUMAN	Paraspeckle component 1	PSPC1	58744	2	0	0.247808	0.46258	20.2581	19.6119	20.1296	19.1308	20.2828	19.1984	41208.3	30298.1
AK1A1_HUMAN	Aldo-keto reductase family 1 member A1	AKR1A1	36573	17	0	0.044258	0.462506	25.3782	25.5246	25.7887	24.9618	25.3463	24.9958	2.08566e+06	1.45227e+06
FA98A_HUMAN	Protein FAM98A	FAM98A	55273	7	0	0.124531	0.460546	23.0402	23.3025	22.8257	22.2679	22.4371	23.0818	382302	273873
ASM_HUMAN	Sphingomyelin phosphodiesterase	SMPD1	69936	2	0	0.148091	0.460544	20.5205	20.5214	21.3828	20.2748	20.5785	20.1897	68996.2	32259.3
TTC7B_HUMAN	Tetratricopeptide repeat protein 7B	TTC7B	94179	5	0	0.0690758	0.457606	21.4291	21.1726	21.4399	21.1136	20.509	21.0463	51702.2	36607.3
RS27A_HUMAN	Ubiquitin-40S ribosomal protein S27a	RPS27A	17965	9	0	0.022775	0.45733	26.7553	26.9033	27.018	26.5404	26.5011	26.2631	1.18486e+07	8.27211e+06
IPO4_HUMAN	Importin-4	IPO4	118715	8	0	0.262792	0.456538	20.3489	21.5728	21.5966	20.7255	20.482	20.9411	48330.8	31659.3
TYRP1_HUMAN	5,6-dihydroxyindole-2-carboxylic acid oxidase	TYRP1	60724	1	0	0.068445	0.456394	25.2595	25.2532	25.4067	24.9623	25.1308	24.457	1.80585e+06	1.28218e+06
PGM1_HUMAN	Phosphoglucomutase-1	PGM1	61449	24	0	0.0233736	0.455803	25.5238	25.5467	25.6429	25.1798	25.2659	24.9002	1.36932e+06	961523
DYN2_HUMAN	Dynamin-2	DNM2	98064	38	0	0.0721508	0.454522	26.8765	26.3435	26.1731	26.0387	25.9743	26.0164	1.67019e+06	1.14644e+06
STOM_HUMAN	Stomatin	STOM	31731	14	0	0.0503242	0.454242	25.8913	26.2229	26.3188	25.4512	25.8509	25.7683	4.33561e+06	3.03662e+06
K7EK43_HUMAN	Tubulin beta-6 chain (Fragment)	TUBB6	3422	3	0	0.175789	0.453177	25.6599	25.6111	24.9013	24.894	25.3522	24.5665	1.56862e+07	1.09777e+07
PSMD8_HUMAN	26S proteasome non-ATPase regulatory subunit 8	PSMD8	39612	13	0	0.0398491	0.452901	25.3019	25.5214	25.3983	24.86	25.2358	24.767	1.93776e+06	1.36898e+06
ARL8A_HUMAN	ADP-ribosylation factor-like protein 8A	ARL8A	21416	2	0	0.22012	0.452244	21.0916	20.9443	20.9396	19.787	20.9823	20.8495	167417	125487
PRS6B_HUMAN	26S proteasome regulatory subunit 6B	PSMC4	47366	18	0	0.017771	0.450476	25.8699	25.7622	25.6145	25.3238	25.3753	25.1961	2.26619e+06	1.58978e+06
US6NL_HUMAN	USP6 N-terminal-like protein	USP6NL	94104	2	0	0.342831	0.450113	18.6915	17.3798	18.521	18.3821	17.461	17.3988	6479.23	4433.07
FABPH_HUMAN	Fatty acid-binding protein, heart	FABP3	14858	8	0	0.0191487	0.448177	25.6506	25.7132	25.633	25.3966	25.089	25.1667	3.96569e+06	2.79738e+06
COMD2_HUMAN	COMM domain-containing protein 2	COMMD2	22745	2	0	0.0477244	0.444845	21.4427	21.5866	21.242	20.798	21.2398	20.899	245544	174006
RN149_HUMAN	E3 ubiquitin-protein ligase RNF149	RNF149	43165	3	0	0.215122	0.444567	21.0645	20.6	19.9024	20.2979	19.7961	20.1392	78613.5	53246.8
BLMH_HUMAN	Bleomycin hydrolase	BLMH	52562	6	0	0.181383	0.444006	22.9185	23.0329	23.226	21.982	22.8487	23.0147	315744	233268
F120A_HUMAN	Constitutive coactivator of PPAR-gamma-like protein 1	FAM120A	121888	5	0	0.0949191	0.443474	21.5876	21.81	22.1586	21.1571	21.3452	21.7234	66777.3	47226.5
A0A3S6RIB2_HUMAN	MHC class I antigen	HLA-A	40910	1	0	0.023763	0.442686	22.0689	21.8035	21.9777	21.4283	21.6589	21.4348	176500	124686
BASP1_HUMAN	Brain acid soluble protein 1	BASP1	22693	4	0	0.0359647	0.442568	24.0373	23.6437	24.0076	23.5541	23.3366	23.4702	1.09335e+06	767766
CPSF6_HUMAN	Cleavage and polyadenylation specificity factor subunit 6	CPSF6	59210	2	0	0.631573	0.442279	20.4685	18.4877	20.6419	20.0514	20.4225	17.7974	52219.3	39154.4
IL1AP_HUMAN	Interleukin-1 receptor accessory protein	IL1RAP	65418	1	0	0.0589424	0.441187	20.0167	20.2238	20.1357	19.7122	19.9697	19.3707	33200.8	23720.1
VPS51_HUMAN	Vacuolar protein sorting-associated protein 51 homolog	VPS51	86042	6	0	0.0724396	0.440202	21.56	21.2938	21.7057	21.3837	20.8237	21.0315	75195.9	53398.9
B4E106_HUMAN	Monocarboxylate transporter 1		51879	6	0	0.0248973	0.439288	24.8924	24.9352	25.0982	24.3802	24.5344	24.6932	2.02821e+06	1.44047e+06
EIF2A_HUMAN	Eukaryotic translation initiation factor 2A	EIF2A	64990	8	0	0.268136	0.439149	22.5404	22.0519	21.9922	21.8557	21.0485	22.3628	133534	100072
UTRO_HUMAN	Utrophin	UTRN	394466	22	0	0.0631401	0.438535	23.5451	23.439	23.7616	23.3561	22.8239	23.2501	62066.9	44260.5
PTK7_HUMAN	Inactive tyrosine-protein kinase 7	PTK7	118392	8	0	0.0922261	0.43811	23.288	23.6253	23.1839	23.0014	22.5769	23.2046	183377	131055
GALT_HUMAN	Galactose-1-phosphate uridylyltransferase	GALT	43363	1	0	0.125385	0.437996	19.3301	19.0428	19.4828	18.9701	19.1764	18.3953	37318.9	26817.5
CNIH4_HUMAN	Protein cornichon homolog 4	CNIH4	16093	2	0	0.22956	0.437342	19.7057	20.5205	19.5641	19.323	19.9495	19.2057	544775	378995
ACACA_HUMAN	Acetyl-CoA carboxylase 1	ACACA	265554	18	0	0.0860439	0.436429	23.5994	23.752	23.9138	23.2295	23.6993	23.0271	108278	77867
WDR18_HUMAN	WD repeat-containing protein 18	WDR18	47405	2	0	0.360451	0.435869	19.5298	20.9392	19.2478	19.4704	19.5297	19.4092	58927	24519.2
PRP19_HUMAN	Pre-mRNA-processing factor 19	PRPF19	55181	10	0	0.153119	0.435868	24.0378	24.2831	24.3735	23.4005	24.3317	23.6545	938887	689169
E2AK2_HUMAN	Interferon-induced, double-stranded RNA-activated protein kinase	EIF2AK2	62094	3	0	0.591334	0.43581	18.6709	20.7594	18.0001	18.0403	18.5524	19.5303	34130.9	18991.5
NRBP_HUMAN	Nuclear receptor-binding protein	NRBP1	59845	3	0	0.155105	0.434062	20.2584	20.8539	20.7088	19.9225	20.6438	19.9526	84623.5	60846.7
TM9S2_HUMAN	Transmembrane 9 superfamily member 2	TM9SF2	75776	16	0	0.0150881	0.433845	25.3162	25.2517	25.4364	24.9124	24.9522	24.8381	1.70018e+06	1.20626e+06
NIBA1_HUMAN	Protein Niban 1	NIBAN1	103135	15	0	0.0477188	0.43214	24.5706	24.8891	24.8089	24.266	24.1405	24.5658	690659	493631
USP9X_HUMAN	Probable ubiquitin carboxyl-terminal hydrolase FAF-X	USP9X	290463	32	0	0.039189	0.432005	24.7595	24.9999	25.1585	24.5582	24.6713	24.3923	247061	174883
RHG01_HUMAN	Rho GTPase-activating protein 1	ARHGAP1	50436	11	0	0.114032	0.431467	22.7266	23.0686	23.055	22.3687	22.2308	22.9563	283571	206233
NPTN_HUMAN	Neuroplastin	NPTN	44387	6	0	0.0716521	0.431065	24.4405	24.4933	24.7284	23.8816	24.0257	24.4617	1.17294e+06	846670
GPM6A_HUMAN	Neuronal membrane glycoprotein M6-a	GPM6A	31210	1	0	0.09969	0.429518	20.8571	20.5359	20.6957	20.3546	20.5806	19.865	177824	128612
UN45A_HUMAN	Protein unc-45 homolog A	UNC45A	103077	12	0	0.225454	0.429421	23.0789	23.2394	24.1641	22.8371	23.0466	23.3104	207818	141040
REEP6_HUMAN	Receptor expression-enhancing protein 6	REEP6	23418	1	0	0.166926	0.429405	19.657	18.8681	19.534	18.9094	19.2434	18.6181	65198.7	45899.8
BIN1_HUMAN	Myc box-dependent-interacting protein 1	BIN1	64699	2	0	0.176164	0.429294	20.4764	20.486	20.7538	20.4535	19.542	20.4328	37406	40201
FKBP3_HUMAN	Peptidyl-prolyl cis-trans isomerase FKBP3	FKBP3	25177	2	0	0.115383	0.428808	20.9342	21.1279	20.3955	20.1669	20.4419	20.5625	131365	92514.7
CPT1A_HUMAN	Carnitine O-palmitoyltransferase 1, liver isoform	CPT1A	88368	1	0	0.202694	0.423828	18.3968	17.8186	18.7432	18.1635	18.0203	17.5032	8212.44	5762.8
OTUL_HUMAN	Ubiquitin thioesterase otulin	OTULIN	40263	1	0	0.071757	0.42378	17.3748	17.3518	17.7109	16.8378	16.9826	17.3457	7678.25	4004.58
ATRIP_HUMAN	ATR-interacting protein	ATRIP	85838	1	0	0.0347987	0.42357	21.7626	21.6728	21.6761	21.0375	21.4289	21.3744	96294.4	69508.2
P5CR1_HUMAN	Pyrroline-5-carboxylate reductase 1, mitochondrial	PYCR1	33361	3	0	0.069019	0.423251	21.619	21.8987	22.1807	21.3095	21.4938	21.6253	258565	183569
F6IR49_HUMAN	MHC class I antigen (Fragment)	HLA-A	38129	7	0	0.238299	0.422662	23.6382	23.505	22.5466	22.8061	23.0508	22.5649	513379	352734
ARRB1_HUMAN	Beta-arrestin-1	ARRB1	47066	2	0	0.339983	0.422282	20.4176	19.6013	20.813	19.3031	20.4254	19.8364	61086.7	43493.3
CSK22_HUMAN	Casein kinase II subunit alpha'	CSNK2A2	41213	5	0	0.235641	0.421792	21.9628	22.5079	22.5796	21.5812	22.5508	21.653	258256	190832
KIME_HUMAN	Mevalonate kinase	MVK	42451	8	0	0.497598	0.421114	21.753	22.5028	22.0776	22.2552	20.3515	22.4635	254597	213323
EI2BD_HUMAN	Translation initiation factor eIF-2B subunit delta	EIF2B4	57557	4	0	0.107148	0.42109	22.095	22.5032	22.2183	21.4618	22.119	21.9724	190071	138083
RL7_HUMAN	60S ribosomal protein L7	RPL7	29226	14	0	0.0603357	0.418388	27.6993	28.1475	27.9387	27.2911	27.6376	27.6016	1.67947e+07	1.20463e+07
B3KUB9_HUMAN	SWAP-70 protein, isoform CRA_b	SWAP70	62034	9	0	0.0426316	0.417394	23.851	23.7189	24.0985	23.3094	23.5308	23.5759	440879	316262
PPID_HUMAN	Peptidyl-prolyl cis-trans isomerase D	PPID	40764	4	0	0.136779	0.416536	22.5928	22.2724	22.5672	21.6819	22.5082	21.9927	203972	150393
ARI2_HUMAN	E3 ubiquitin-protein ligase ARIH2	ARIH2	57819	4	0	0.483404	0.415419	19.6253	21.4993	21.4688	20.7763	19.9365	20.6343	86253.2	54661.8
UAP1_HUMAN	UDP-N-acetylhexosamine pyrophosphorylase	UAP1	58769	2	0	0.0770107	0.41449	21.0123	21.3415	21.5986	20.8852	21.0627	20.7609	76854.2	54685.2
AL9A1_HUMAN	4-trimethylaminobutyraldehyde dehydrogenase	ALDH9A1	53802	12	0	0.028226	0.414374	25.7331	25.7695	25.8886	25.388	25.5369	25.2232	2.17461e+06	1.56879e+06
MSPD2_HUMAN	Motile sperm domain-containing protein 2	MOSPD2	59746	4	0	0.508288	0.414275	19.89	19.4373	20.8463	18.5389	19.8897	20.5021	37665.7	28956.6
KPCB_HUMAN	Protein kinase C beta type	PRKCB	76869	1	0	0.0615227	0.413006	20.12	20.6274	20.3936	19.9986	19.8128	20.0906	35099.4	16798.7
PGH1_HUMAN	Prostaglandin G/H synthase 1	PTGS1	68686	2	0	0.674908	0.412308	18.1218	18.1256	20.3595	17.9429	20.1569	17.2702	22332.4	17534.7
TSN13_HUMAN	Tetraspanin-13	TSPAN13	22147	3	0	0.0391665	0.410906	22.5002	22.7657	22.6382	22.1389	22.4246	22.1079	973275	703814
EXOC1_HUMAN	Exocyst complex component 1	EXOC1	101982	11	0	0.0362614	0.408639	23.189	23.2922	23.1116	22.8212	22.5907	22.955	196939	143127
1433E_HUMAN	14-3-3 protein epsilon	YWHAE	29174	22	0	0.235202	0.40789	29.6057	29.5841	30.0805	29.5019	29.7996	28.7452	5.33082e+07	3.96166e+07
Q59FT7_HUMAN	Mitogen-activated protein kinase kinase kinase 7 interacting protein 1 isoform alpha variant (Fragment)		70265	4	0	0.147195	0.407856	20.2462	20.883	20.4877	19.8935	19.9934	20.5064	59880	43497.5
CNN2_HUMAN	Calponin-2	CNN2	33697	3	0	0.0732261	0.407319	23.0249	22.9144	23.1486	22.6622	22.3139	22.8898	559343	409811
HAP40_HUMAN	40-kDa huntingtin-associated protein	F8A1	39103	1	0	0.137863	0.406248	19.9197	19.7994	19.8562	19.5915	19.8023	18.9627	28399.3	61408.2
NAGAB_HUMAN	Alpha-N-acetylgalactosaminidase	NAGA	46565	1	0	0.0419659	0.403456	20.4856	20.414	20.6042	19.892	20.1144	20.287	73833.2	53940.1
MILK1_HUMAN	MICAL-like protein 1	MICALL1	93441	2	0	0.574415	0.403196	18.7964	19.4762	18.8954	19.5259	17.0574	19.3751	11867.8	10688.7
SH3G1_HUMAN	Endophilin-A2	SH3GL1	41490	4	0	0.325872	0.402959	20.8939	20.6681	20.7487	20.8	19.493	20.8088	98323.3	77289.9
GLYC_HUMAN	Serine hydroxymethyltransferase, cytosolic	SHMT1	53083	2	0	0.0710071	0.402902	21.5017	21.4652	21.7203	21.1725	21.4212	20.8848	120047	87711.3
NONO_HUMAN	Non-POU domain-containing octamer-binding protein	NONO	54232	6	0	0.20841	0.401515	22.5461	23.1318	23.1447	22.0856	22.9579	22.5746	329234	242383
GBB1_HUMAN	Guanine nucleotide-binding protein G(I)/G(S)/G(T) subunit beta-1	GNB1	37377	9	0	0.0299202	0.401389	25.0985	25.1743	25.199	24.6624	24.6652	24.9399	3.00371e+06	2.19405e+06
TLN2_HUMAN	Talin-2	TLN2	271613	2	0	0.286817	0.40116	18.0271	17.8768	17.8772	18.0247	17.8073	16.7456	1722.52	1330.61
LRC14_HUMAN	Leucine-rich repeat-containing protein 14	LRRC14	54513	1	0	0.0671605	0.400905	17.7256	17.7278	17.8791	17.3778	17.6522	17.0998	5358.14	6149.4
CFAH_HUMAN	Complement factor H	CFH	139096	1	0	0.106007	0.399718	18.3835	18.6337	19.1009	18.273	18.3956	18.2503	7133.12	1612.22
H0UI26_HUMAN	HCG2036727, isoform CRA_a	hCG_2036727	2923	1	0	0.0695482	0.399071	19.1333	19.56	19.6775	18.9854	19.0821	19.1061	380543	180951
RS15_HUMAN	40S ribosomal protein S15	RPS15	17040	5	0	0.259758	0.399006	20.8733	20.6341	19.9724	20.3759	20.314	19.5929	198461	143532
HYOU1_HUMAN	Hypoxia up-regulated protein 1	HYOU1	111335	25	0	0.0170986	0.398365	25.592	25.6052	25.6517	25.1692	25.2058	25.2789	941344	686130
ITPA_HUMAN	Inosine triphosphate pyrophosphatase	ITPA	21446	3	0	0.440168	0.394699	21.6784	20.7629	21.338	20.9975	19.9306	21.6672	225286	179441
NPC1_HUMAN	NPC intracellular cholesterol transporter 1	NPC1	142167	1	0	0.0916287	0.394568	19.2309	19.0705	19.7037	18.9384	18.8709	19.012	14345	10290.3
DYLT1_HUMAN	Dynein light chain Tctex-type 1	DYNLT1	12452	4	0	0.0828714	0.393499	22.9844	22.9435	23.3127	22.7931	22.8589	22.408	1.55295e+06	1.13444e+06
RAB5A_HUMAN	Ras-related protein Rab-5A	RAB5A	23659	6	0	0.238223	0.393473	23.3764	23.494	23.6444	23.3717	22.4513	23.5113	889871	681030
METK1_HUMAN	S-adenosylmethionine synthase isoform type-1	MAT1A	43648	1	0	0.0811831	0.391577	21.2033	21.0689	21.5354	20.6529	21.0188	20.9613	140143	65564.5
KCC2D_HUMAN	Calcium/calmodulin-dependent protein kinase type II subunit delta	CAMK2D	56369	10	0	0.140024	0.389765	23.6934	24.2418	23.851	23.7633	23.1829	23.6707	582058	426813
ARL6_HUMAN	ADP-ribosylation factor-like protein 6	ARL6	21097	1	0	0.0890307	0.389547	18.4615	18.7496	19.0056	18.1528	18.4005	18.4948	19817.3	24041
CSAD_HUMAN	Cysteine sulfinic acid decarboxylase	CSAD	55023	1	0	0.048887	0.389276	19.1857	19.2131	19.0604	18.5288	18.9304	18.8322	20979.5	9994.19
A0A2R8Y5Y6_HUMAN	DOMON domain-containing protein FRRS1L (Fragment)	FRRS1L	4171	1	0	0.242022	0.389257	19.395	18.6375	18.2777	18.3572	18.5433	18.2419	122603	85684.1
PPAC_HUMAN	Low molecular weight phosphotyrosine protein phosphatase	ACP1	18042	2	0	0.119341	0.388206	22.8143	22.246	22.6576	22.0193	22.4644	22.0696	658903	481908
BAF_HUMAN	Barrier-to-autointegration factor	BANF1	10059	3	0	0.419947	0.387997	22.6907	21.7646	22.4717	22.511	22.2269	21.0249	701083	539187
PRS7_HUMAN	26S proteasome regulatory subunit 7	PSMC2	48634	20	0	0.0764537	0.387532	26.1703	26.3336	26.1082	25.7713	26.1068	25.5714	2.52451e+06	1.86868e+06
RSSA_HUMAN	40S ribosomal protein SA	RPSA	32854	20	0	0.0387581	0.386437	27.2752	27.2369	27.3137	26.842	27.0894	26.7352	1.12965e+07	8.33263e+06
PR40A_HUMAN	Pre-mRNA-processing factor 40 homolog A	PRPF40A	108805	4	0	0.179527	0.386402	21.5195	21.2848	21.0236	21.2504	20.4383	20.9799	68481.8	51110.3
LYPA1_HUMAN	Acyl-protein thioesterase 1	LYPLA1	24670	7	0	0.042705	0.385401	23.0128	22.6247	22.7956	22.4374	22.4601	22.3792	593498	433765
NXP20_HUMAN	Protein NOXP20	FAM114A1	60742	8	0	0.067761	0.384512	25.3646	25.3375	25.4687	25.0777	25.2233	24.7163	1.83633e+06	1.36079e+06
DEOC_HUMAN	Deoxyribose-phosphate aldolase	DERA	35231	12	0	0.298237	0.38397	23.362	22.7335	22.9898	22.4742	23.3088	22.1504	411681	316124
DHE3_HUMAN	Glutamate dehydrogenase 1, mitochondrial	GLUD1	61398	5	0	0.518148	0.383041	21.9718	22.5286	21.8497	20.4518	22.3655	22.3836	130981	111876
DP13A_HUMAN	DCC-interacting protein 13-alpha	APPL1	79663	8	0	0.0647523	0.380336	22.4042	22.2377	22.5332	21.8967	21.8837	22.2538	147698	109527
A16A1_HUMAN	Aldehyde dehydrogenase family 16 member A1	ALDH16A1	85127	5	0	0.199168	0.379507	22.7184	22.498	22.8079	22.1998	22.8129	21.8731	233718	177983
CALR_HUMAN	Calreticulin	CALR	48142	15	0	0.0901284	0.379002	27.0182	26.8157	27.2304	26.4385	26.5912	26.8975	5.30048e+06	3.92852e+06
GSLG1_HUMAN	Golgi apparatus protein 1	GLG1	134552	21	0	0.0688069	0.377096	24.9051	25.0264	24.7005	24.6966	24.2883	24.5158	467607	346212
HACL2_HUMAN	2-hydroxyacyl-CoA lyase 2	ILVBL	67868	8	0	0.277576	0.377028	21.241	21.6101	21.1347	20.4862	20.7738	21.5946	92475.1	71954.5
PLIN3_HUMAN	Perilipin-3	PLIN3	47075	10	0	0.0423291	0.376386	24.1207	24.0326	24.1425	23.5858	23.6604	23.9205	624806	464975
RL15_HUMAN	60S ribosomal protein L15	RPL15	24146	7	0	0.0802448	0.375759	26.0419	26.5028	26.164	25.8708	26.0145	25.6962	5.94577e+06	4.3697e+06
S20A1_HUMAN	Sodium-dependent phosphate transporter 1	SLC20A1	73700	1	0	0.331991	0.3757	20.0126	18.8685	18.9098	18.6055	19.219	18.8393	6176.81	17633.6
RS16_HUMAN	40S ribosomal protein S16	RPS16	16445	7	0	0.0795791	0.375641	26.5598	26.9141	26.7724	26.212	26.6276	26.2798	9.85523e+06	7.3122e+06
RL12_HUMAN	60S ribosomal protein L12	RPL12	17819	6	0	0.148319	0.375386	24.6576	24.8033	24.8969	23.9543	24.6249	24.6524	2.75046e+06	2.08511e+06
P4HA2_HUMAN	Prolyl 4-hydroxylase subunit alpha-2	P4HA2	60902	8	0	0.128351	0.374963	22.4021	22.2658	22.5415	22.2848	22.1735	21.6261	165809	124237
CDC42_HUMAN	Cell division control protein 42 homolog	CDC42	21259	6	0	0.0308677	0.37465	24.8493	24.6807	24.7297	24.3146	24.4941	24.3271	3.2796e+06	2.43006e+06
KLC4_HUMAN	Kinesin light chain 4	KLC4	68640	3	0	0.242087	0.374201	21.077	20.6639	19.9853	20.0678	20.2686	20.2673	39601.1	28152.9
CMBL_HUMAN	Carboxymethylenebutenolidase homolog	CMBL	28048	2	0	0.153172	0.373922	19.7558	20.2723	20.0718	19.29	19.9186	19.7695	66588.2	31727.8
DYHC1_HUMAN	Cytoplasmic dynein 1 heavy chain 1	DYNC1H1	532408	239	0	0.0547351	0.373119	29.8231	29.9567	30.2311	29.6801	29.6644	29.547	3.97057e+06	2.91955e+06
RSU1_HUMAN	Ras suppressor protein 1	RSU1	31540	5	0	0.222334	0.372397	23.7682	23.5792	23.9121	23.5422	23.7812	22.8188	987635	754408
TM87A_HUMAN	Transmembrane protein 87A	TMEM87A	63430	7	0	0.124953	0.371655	22.2917	22.797	22.9674	22.4176	22.3223	22.2012	239354	174066
PA2G4_HUMAN	Proliferation-associated protein 2G4	PA2G4	43787	11	0	0.0328993	0.371603	24.5833	24.5349	24.6576	24.082	24.3194	24.2596	1.09966e+06	817964
EHD2_HUMAN	EH domain-containing protein 2	EHD2	61161	19	0	0.0372851	0.369452	24.9202	24.9166	24.875	24.4701	24.4243	24.7091	935365	698634
CD63_HUMAN	CD63 antigen	CD63	25637	5	0	0.0355695	0.368786	25.384	25.5593	25.612	25.149	25.2346	25.0654	4.18874e+06	3.10715e+06
GSH1_HUMAN	Glutamate--cysteine ligase catalytic subunit	GCLC	72766	3	0	0.169223	0.368627	21.2085	21.3021	20.993	21.1191	20.9381	20.3405	66634.4	50425.3
O43209_HUMAN	Tubulin beta chain (Fragment)		38570	1	0	0.220877	0.368491	18.6788	17.669	18.1606	17.9235	17.7957	17.6836	13545.6	14301.2
COG3_HUMAN	Conserved oligomeric Golgi complex subunit 3	COG3	94096	1	0	0.0475482	0.36734	17.9998	17.9668	17.7765	17.6982	17.4045	17.5385	4779.26	3559.2
SYEP_HUMAN	Bifunctional glutamate/proline--tRNA ligase	EPRS1	170591	52	0	0.0503955	0.366444	27.217	27.3261	27.2038	26.864	27.0773	26.7062	1.69846e+06	1.26974e+06
IF2B2_HUMAN	Insulin-like growth factor 2 mRNA-binding protein 2	IGF2BP2	66121	9	0	0.206439	0.366427	22.6482	23.0726	22.9695	22.6196	22.0524	22.919	241567	184119
CNOT1_HUMAN	CCR4-NOT transcription complex subunit 1	CNOT1	266939	18	0	0.0947849	0.365938	23.3259	23.5725	23.8107	23.2996	23.3188	22.9928	96485.9	71365.8
ITB5_HUMAN	Integrin beta-5	ITGB5	88054	4	0	0.456409	0.365717	20.4395	19.4987	21.2493	19.8791	19.761	20.4501	33787.5	22916.8
ACOC_HUMAN	Cytoplasmic aconitate hydratase	ACO1	98399	20	0	0.0815726	0.365675	25.3172	25.4551	25.6125	25.3136	25.1244	24.8498	1.00814e+06	752429
1433Z_HUMAN	14-3-3 protein zeta/delta	YWHAZ	27745	13	0	0.081413	0.365404	26.9316	27.1403	27.2643	26.5543	26.7021	26.9836	8.0041e+06	5.99279e+06
RECQ1_HUMAN	ATP-dependent DNA helicase Q1	RECQL	73457	11	0	0.11504	0.365382	23.8417	23.6942	23.5284	23.3004	23.6361	23.0316	372062	280092
DCUP_HUMAN	Uroporphyrinogen decarboxylase	UROD	40787	7	0	0.0670929	0.364754	22.8132	22.6412	22.8158	22.5402	22.1394	22.4964	411220	308313
SEPT5_HUMAN	Septin-5	SEPTIN5	42777	6	0	0.193667	0.363934	22.8169	22.8824	22.661	21.9705	22.8792	22.4188	290727	224151
GRHPR_HUMAN	Glyoxylate reductase/hydroxypyruvate reductase	GRHPR	35668	10	0	0.0278806	0.363846	23.7261	23.746	23.7679	23.2965	23.3735	23.4785	815596	609703
CLCA_HUMAN	Clathrin light chain A	CLTA	27077	2	0	0.129906	0.363515	22.8995	23.3649	22.9695	22.4196	22.9295	22.7943	933264	697765
RL32_HUMAN	60S ribosomal protein L32	RPL32	15860	4	0	0.221195	0.362819	23.9273	24.6247	23.7139	23.5694	23.9243	23.6837	2.75963e+06	1.99566e+06
A8K7Q2_HUMAN	Heat shock cognate 71 kDa protein	HSPA8	45338	1	0	0.114693	0.361251	19.4883	19.458	19.7003	18.8445	19.2812	19.4371	22880.5	27655
MGLL_HUMAN	Monoglyceride lipase	MGLL	33261	5	0	0.231904	0.361237	21.5116	21.7784	21.0419	20.6886	21.1433	21.4162	168747	126632
ASSY_HUMAN	Argininosuccinate synthase	ASS1	46530	17	0	0.109658	0.360942	25.508	25.6057	25.7757	25.3989	25.4766	24.931	2.1736e+06	1.63663e+06
CHM2A_HUMAN	Charged multivesicular body protein 2a	CHMP2A	25104	6	0	0.175472	0.359966	23.4852	24.2141	24.2237	23.7172	23.5462	23.5797	1.47401e+06	1.07185e+06
TR150_HUMAN	Thyroid hormone receptor-associated protein 3	THRAP3	108666	2	0	0.472403	0.359923	19.3388	19.7051	20.4748	19.1372	20.3733	18.9285	17880.8	13989.1
YIPF6_HUMAN	Protein YIPF6	YIPF6	26256	2	0	0.223051	0.359347	21.6198	21.6252	21.675	21.0373	21.8618	20.9428	284080	221752
ARHG2_HUMAN	Rho guanine nucleotide exchange factor 2	ARHGEF2	111543	7	0	0.211755	0.359138	21.9493	21.9432	22.1171	21.8148	21.1037	22.0137	68630.6	53128.8
NCAM1_HUMAN	Neural cell adhesion molecule 1	NCAM1	94574	5	0	0.255562	0.358888	22.2396	22.508	22.885	22.3844	21.6676	22.504	154708	117312
THIL_HUMAN	Acetyl-CoA acetyltransferase, mitochondrial	ACAT1	45200	7	0	0.0660544	0.358482	22.5069	22.3671	22.5824	21.8932	22.2509	22.2369	245451	184904
PYGB_HUMAN	Glycogen phosphorylase, brain form	PYGB	96696	28	0	0.113465	0.358438	26.43	26.4815	26.5405	26.2363	26.379	25.7614	1.78102e+06	1.35086e+06
GEMI5_HUMAN	Gem-associated protein 5	GEMIN5	168589	11	0	0.271907	0.357954	22.2652	22.5103	23.066	21.7934	22.3951	22.5791	71823.7	53802.5
EXOC3_HUMAN	Exocyst complex component 3	EXOC3	85567	13	0	0.583854	0.357085	25.5075	24.199	26.3524	25.0691	25.6659	24.2527	1.29707e+06	879366
ASAP2_HUMAN	Arf-GAP with SH3 domain, ANK repeat and PH domain-containing protein 2	ASAP2	111651	2	0	0.158847	0.356605	19.9082	19.4339	19.6855	19.0199	19.2748	19.6631	14678.3	11140.4
MOT2_HUMAN	Monocarboxylate transporter 2	SLC16A7	52200	1	0	0.158399	0.355046	18.8073	18.5637	18.7225	17.9609	18.7181	18.3494	31741.5	24362.2
A0A024R201_HUMAN	26S proteasome non-ATPase regulatory subunit 13	PSMD13	42918	28	0	0.0688838	0.354744	26.5574	26.6112	26.4464	26.0395	26.4319	26.0793	3.91258e+06	2.95745e+06
RALY_HUMAN	RNA-binding protein Raly	RALY	32463	1	0	0.0703055	0.35419	19.8102	19.7858	20.0203	19.703	19.5378	19.3131	14982.1	35926.6
MPRD_HUMAN	Cation-dependent mannose-6-phosphate receptor	M6PR	30993	5	0	0.0928007	0.353176	24.457	24.467	24.4359	23.8083	24.369	24.1232	1.40913e+06	1.0739e+06
SYIC_HUMAN	Isoleucine--tRNA ligase, cytoplasmic	IARS1	144498	46	0	0.0988562	0.353104	27.3893	27.4609	27.2279	26.8506	27.3155	26.8527	2.76772e+06	2.10068e+06
SHC1_HUMAN	SHC-transforming protein 1	SHC1	62822	2	0	0.265505	0.352432	18.7036	17.9419	18.4933	18.3997	18.0747	17.6071	11739.3	8805.29
GRB2_HUMAN	Growth factor receptor-bound protein 2	GRB2	25206	2	0	0.424355	0.352371	20.4351	20.4115	20.7746	19.2852	20.8804	20.3984	25638	69699.1
MRGRF_HUMAN	Mas-related G-protein coupled receptor member F	MRGPRF	38171	6	0	0.255086	0.349664	23.3415	23.3553	23.3037	22.3876	23.1316	23.4323	1.00211e+06	792790
MITD1_HUMAN	MIT domain-containing protein 1	MITD1	29314	1	0	0.101056	0.349514	19.7156	19.4644	19.4656	19.2117	19.4463	18.9392	53457.9	24636
DOCK1_HUMAN	Dedicator of cytokinesis protein 1	DOCK1	215346	3	0	0.283378	0.349108	20.3653	20.1199	19.9592	19.4409	19.5305	20.4257	10241.2	8115.54
PCKGM_HUMAN	Phosphoenolpyruvate carboxykinase [GTP], mitochondrial	PCK2	70699	6	0	0.173756	0.349017	21.915	21.948	22.1768	22.0758	21.3068	21.6101	108096	82906.8
GAPR1_HUMAN	Golgi-associated plant pathogenesis-related protein 1	GLIPR2	17218	4	0	0.201893	0.348534	24.0397	24.0386	24.0006	23.1705	23.8146	24.0482	1.78174e+06	1.39243e+06
BUB3_HUMAN	Mitotic checkpoint protein BUB3	BUB3	37155	5	0	0.201901	0.34799	22.6817	22.9705	23.0839	22.118	22.9056	22.6684	518406	398850
I3L0U2_HUMAN	Testisin (Fragment)	PRSS21	24816	1	0	0.618301	0.34758	21.0771	20.5957	20.6589	21.0588	21.3711	18.859	135219	127052
CDK4_HUMAN	Cyclin-dependent kinase 4	CDK4	33730	1	0	0.118568	0.347454	19.9275	20.2081	20.4715	19.9115	19.6639	19.9893	63740.3	47699.8
NUDC1_HUMAN	NudC domain-containing protein 1	NUDCD1	66756	4	0	0.026638	0.346743	22.0538	22.0721	22.0501	21.7236	21.6913	21.721	133989	101140
I3L404_HUMAN	40S ribosomal protein S2 (Fragment)	RPS2	16566	1	0	0.540592	0.346561	19.797	19.1217	18.0826	19.2507	18.8359	17.8749	43502.4	31529.9
NEP_HUMAN	Neprilysin	MME	85514	29	0	0.035266	0.346371	26.2514	26.2046	26.1068	25.7559	25.8826	25.8852	1.8545e+06	1.40165e+06
LAMC1_HUMAN	Laminin subunit gamma-1	LAMC1	177603	6	0	0.598846	0.345095	20.8449	21.1693	22.262	20.5405	22.3179	20.3825	38501.2	32235.6
SYMC_HUMAN	Methionine--tRNA ligase, cytoplasmic	MARS1	101116	29	0	0.0869191	0.344846	26.073	26.0369	26.0672	25.57	26.0106	25.5619	1.58496e+06	1.21092e+06
ODO1_HUMAN	2-oxoglutarate dehydrogenase, mitochondrial	OGDH	115935	2	0	0.361875	0.342036	18.4637	17.491	18.5601	18.2183	17.7883	17.4822	6481.35	3238.09
SGT1_HUMAN	Protein SGT1 homolog	SUGT1	41024	6	0	0.293077	0.340021	22.9846	23.3157	23.3697	22.3567	22.8576	23.4356	467818	370983
E1NZA1_HUMAN	Peroxisome proliferator activated receptor interacting complex protein	PRIC295	292744	45	0	0.0460543	0.338843	25.2166	25.438	25.3918	25.0427	25.0649	24.9224	256779	194430
C1TC_HUMAN	C-1-tetrahydrofolate synthase, cytoplasmic	MTHFD1	101559	35	0	0.0644733	0.338754	26.8593	26.7521	26.9115	26.319	26.6772	26.5106	2.24117e+06	1.70953e+06
VAV2_HUMAN	Guanine nucleotide exchange factor VAV2	VAV2	101289	2	0	0.581915	0.337492	18.3793	16.456	18.4969	17.4999	17.0073	17.8126	4563.23	2009.99
MCA3_HUMAN	Eukaryotic translation elongation factor 1 epsilon-1	EEF1E1	19811	7	0	0.057878	0.336655	24.4801	24.3755	24.3867	24.0596	24.2513	23.9215	1.55465e+06	1.18575e+06
NEUL_HUMAN	Neurolysin, mitochondrial	NLN	80652	2	0	0.423964	0.336473	19.7767	19.6818	20.0961	19.8356	20.0737	18.6359	26182.8	21369.8
STX7_HUMAN	Syntaxin-7	STX7	29816	5	0	0.0780487	0.336339	21.9442	22.2931	21.8708	21.7048	21.6905	21.7038	347847	262278
1433T_HUMAN	14-3-3 protein theta	YWHAQ	27764	12	0	0.0502465	0.336019	26.6404	26.8766	26.8198	26.3857	26.4017	26.5412	6.69028e+06	5.08349e+06
VATH_HUMAN	V-type proton ATPase subunit H	ATP6V1H	55883	11	0	0.0799267	0.335475	23.3422	23.3387	23.5577	22.9501	22.985	23.2971	432681	330772
SYCC_HUMAN	Cysteine--tRNA ligase, cytoplasmic	CARS1	85473	12	0	0.163957	0.333723	23.5695	23.5613	23.7047	23.3446	22.8856	23.6042	311330	242143
SEPT7_HUMAN	Septin-7	SEPTIN7	50680	6	0	0.0801392	0.333162	24.2763	24.1162	24.5447	23.9065	24.0151	24.0161	811308	613881
HMOX2_HUMAN	Heme oxygenase 2	HMOX2	36033	1	0	0.0368674	0.333053	19.8181	19.7463	19.809	19.3784	19.4724	19.5235	52572.3	26640.5
BUD31_HUMAN	Protein BUD31 homolog	BUD31	17000	2	0	0.448679	0.332165	28.7738	28.7054	29.3527	28.8499	29.2254	27.7601	6.12002e+07	4.94041e+07
PARVB_HUMAN	Beta-parvin	PARVB	41714	8	0	0.298657	0.332038	24.0833	23.92	24.3587	23.7497	24.3334	23.2828	1.00982e+06	796460
COPE_HUMAN	Coatomer subunit epsilon	COPE	34482	9	0	0.0614496	0.331888	23.0931	23.0027	22.979	22.5166	22.8492	22.7133	423950	324995
AT2B4_HUMAN	Plasma membrane calcium-transporting ATPase 4	ATP2B4	137920	37	0	0.0809351	0.331461	26.8788	26.8845	27.0126	26.3776	26.6037	26.8003	2.04722e+06	1.57461e+06
PSMD1_HUMAN	26S proteasome non-ATPase regulatory subunit 1	PSMD1	105836	43	0	0.0778728	0.330844	27.0485	27.1063	26.9299	26.612	26.9231	26.557	2.80154e+06	2.1489e+06
PP1R7_HUMAN	Protein phosphatase 1 regulatory subunit 7	PPP1R7	41564	8	0	0.0859058	0.330271	23.9952	23.6379	23.7139	23.384	23.6108	23.3614	720031	548630
GOT1B_HUMAN	Vesicle transport protein GOT1B	GOLT1B	15426	2	0	0.096364	0.32964	20.8007	20.4513	20.5436	20.4598	20.1098	20.2372	277231	211587
RACK1_HUMAN	Receptor of activated protein C kinase 1	RACK1	35077	20	0	0.104944	0.329274	26.8996	26.9724	27.0443	26.5256	26.9397	26.4633	6.24793e+06	4.81912e+06
HNRPU_HUMAN	Heterogeneous nuclear ribonucleoprotein U	HNRNPU	90584	11	0	0.0670363	0.329191	24.7294	24.6083	24.8967	24.3932	24.308	24.5457	600590	458648
USO1_HUMAN	General vesicular transport factor p115	USO1	107895	22	0	0.0529599	0.328174	24.8932	25.0899	25.163	24.6822	24.7151	24.7642	712347	543015
CAZA1_HUMAN	F-actin-capping protein subunit alpha-1	CAPZA1	32923	9	0	0.164029	0.328066	24.7403	24.8217	25.1155	24.3719	24.405	24.9165	2.0448e+06	1.58143e+06
ANO6_HUMAN	Anoctamin-6	ANO6	106165	6	0	0.202271	0.327566	22.4513	22.1146	22.4536	21.6552	21.9854	22.3962	116004	90563.2
A0A088QF11_HUMAN	Choline transporter-like protein 2 isoform 2	SLC44A2	79908	15	0	0.0490442	0.327115	25.2299	25.1399	25.0968	24.8374	24.7139	24.9339	1.08306e+06	830472
EPIPL_HUMAN	Epiplakin	EPPK1	555658	16	0	0.232355	0.326804	23.2185	23.7279	23.5384	23.5948	22.8528	23.0568	39961	30881.8
RFA1_HUMAN	Replication protein A 70 kDa DNA-binding subunit	RPA1	68138	2	0	0.425312	0.326063	19.4653	19.9287	19.3288	18.4367	19.5573	19.7506	15226.5	17745.9
CAN2_HUMAN	Calpain-2 catalytic subunit	CAPN2	79995	18	0	0.0752662	0.325963	24.5186	24.4539	24.7702	24.3205	24.3231	24.1213	730702	557253
CBPQ_HUMAN	Carboxypeptidase Q	CPQ	51888	3	0	0.303787	0.325609	20.8779	20.9648	21.0009	21.0993	20.7651	20.0024	100541	80242.9
RL5_HUMAN	60S ribosomal protein L5	RPL5	34363	14	0	0.137482	0.324996	27.0949	27.4155	26.9679	26.5897	27.0078	26.9058	9.27396e+06	7.11033e+06
IGJ_HUMAN	Immunoglobulin J chain	JCHAIN	18099	1	0	0.319153	0.324617	21.0831	21.312	21.0656	21.1284	21.1882	20.1702	271132	216322
YBOX1_HUMAN	Y-box-binding protein 1	YBX1	35924	11	0	0.0625578	0.324215	25.2256	25.4281	25.3463	24.8653	25.0324	25.1296	3.15528e+06	2.42472e+06
AAPK1_HUMAN	5'-AMP-activated protein kinase catalytic subunit alpha-1	PRKAA1	64009	3	0	0.392956	0.323783	20.7584	21.9292	21.775	20.8522	21.4797	21.1594	93134.5	68354.6
SNX1_HUMAN	Sorting nexin-1	SNX1	59070	6	0	0.410664	0.323279	22.536	22.7328	22.3681	22.6384	21.3936	22.635	221268	181779
HEM3_HUMAN	Porphobilinogen deaminase	HMBS	39330	1	0	0.37755	0.322654	17.8644	17.2472	18.544	17.7949	17.4604	17.4323	12874.2	6391.92
PSME2_HUMAN	Proteasome activator complex subunit 2	PSME2	27402	8	0	0.15217	0.322153	23.6654	23.7932	24.2254	23.4491	23.5112	23.7573	917729	697979
ADPGK_HUMAN	ADP-dependent glucokinase	ADPGK	54089	2	0	0.654989	0.322099	17.9998	19.8336	19.5837	18.2974	18.1298	20.0236	32914.7	26897.5
GCP2_HUMAN	Gamma-tubulin complex component 2	TUBGCP2	102534	6	0	0.335526	0.321231	21.2249	21.1396	20.1785	20.605	20.6455	20.3289	35569.4	26149.9
PSMD3_HUMAN	26S proteasome non-ATPase regulatory subunit 3	PSMD3	60978	21	0	0.0746863	0.319675	26.3984	26.6181	26.6429	26.1525	26.391	26.1569	2.64211e+06	2.03121e+06
PSD12_HUMAN	26S proteasome non-ATPase regulatory subunit 12	PSMD12	52904	25	0	0.0925123	0.319133	26.1139	25.9676	25.92	25.6981	25.8783	25.4677	2.06141e+06	1.59303e+06
CLH1_HUMAN	Clathrin heavy chain 1	CLTC	191615	149	0	0.0656447	0.319029	31.3954	31.5978	31.4769	31.0173	31.2525	31.2432	3.21566e+07	2.47948e+07
GDE_HUMAN	Glycogen debranching enzyme	AGL	174764	12	0	0.355755	0.318044	22.5307	23.1878	23.3057	22.8414	23.0698	22.1589	88713.7	68479.5
BIG2_HUMAN	Brefeldin A-inhibited guanine nucleotide-exchange protein 2	ARFGEF2	202038	6	0	0.467256	0.317302	21.2867	21.1325	21.5408	21.4946	20.0654	21.4482	25468.6	21353.8
COPG2_HUMAN	Coatomer subunit gamma-2	COPG2	97622	8	0	0.267754	0.316585	21.5168	20.758	21.443	20.6944	20.8649	21.2088	55196	42040.5
STML2_HUMAN	Stomatin-like protein 2, mitochondrial	STOML2	38534	3	0	0.652291	0.316405	20.0416	20.1914	18.8794	19.8756	18.0109	20.2767	47847.3	41777.2
RET1_HUMAN	Retinol-binding protein 1	RBP1	15850	1	0	0.135054	0.31529	18.7333	18.6026	19.0694	18.2843	18.5824	18.5927	40123.2	19576.6
CIAO1_HUMAN	Probable cytosolic iron-sulfur protein assembly protein CIAO1	CIAO1	37840	2	0	0.177103	0.314214	19.1568	19.4947	19.8302	19.2246	19.0371	19.2773	33009.9	37257.1
SYRC_HUMAN	Arginine--tRNA ligase, cytoplasmic	RARS1	75379	31	0	0.0641745	0.313549	26.0947	26.2877	26.379	25.8852	25.9859	25.9496	2.04346e+06	1.57317e+06
PPM1F_HUMAN	Protein phosphatase 1F	PPM1F	49831	4	0	0.116816	0.313262	20.8193	21.22	21.2771	20.6919	20.8301	20.8545	103405	79195
MA2A1_HUMAN	Alpha-mannosidase 2	MAN2A1	131141	9	0	0.310061	0.312392	22.444	22.8585	23.1703	22.722	22.7727	22.041	132041	101972
HECD3_HUMAN	E3 ubiquitin-protein ligase HECTD3	HECTD3	97113	12	0	0.206044	0.312324	23.4079	23.4449	23.5976	23.0496	23.6021	22.8618	240320	189804
ABCG2_HUMAN	Broad substrate specificity ATP-binding cassette transporter ABCG2	ABCG2	72314	1	0	0.0488111	0.31177	19.5056	19.6317	19.6243	19.3491	19.2347	19.2426	30456.3	23528.8
TPC11_HUMAN	Trafficking protein particle complex subunit 11	TRAPPC11	128881	8	0	0.121856	0.311478	21.4858	21.6723	21.9038	21.259	21.2969	21.5716	61210.9	47273.6
ITA5_HUMAN	Integrin alpha-5	ITGA5	114536	23	0	0.0677032	0.31095	25.8672	26.0231	25.974	25.673	25.4941	25.7644	1.61695e+06	1.25398e+06
STK3_HUMAN	Serine/threonine-protein kinase 3	STK3	56301	1	0	0.20413	0.310741	18.1943	17.5995	17.7381	17.326	17.7942	17.4795	8030.99	6186.58
IF2A_HUMAN	Eukaryotic translation initiation factor 2 subunit 1	EIF2S1	36112	12	0	0.0922339	0.310387	24.9913	24.9185	25.0558	24.4445	24.7767	24.8132	1.57932e+06	1.23172e+06
ENAH_HUMAN	Protein enabled homolog	ENAH	66510	2	0	0.0778699	0.310036	21.0286	20.6701	20.8491	20.5047	20.5363	20.5767	76117.7	58702.4
HS90A_HUMAN	Heat shock protein HSP 90-alpha	HSP90AA1	84660	38	0	0.105618	0.309902	28.7312	28.7242	28.9298	28.3464	28.3838	28.7253	1.28169e+07	9.99079e+06
NEDD8_HUMAN	NEDD8	NEDD8	9072	1	0	0.520911	0.309237	18.6054	18.7978	19.2229	19.0891	19.0622	17.5471	50272.9	61384.2
CHM1B_HUMAN	Charged multivesicular body protein 1b	CHMP1B	22109	1	0	0.0975188	0.309026	22.4842	22.8848	22.5737	22.2659	22.3375	22.4121	444341	483432
Q59EP1_HUMAN	Annexin (Fragment)		54893	24	0	0.0424746	0.308449	27.5258	27.5298	27.5211	27.1673	27.2419	27.2422	9.15837e+06	7.10395e+06
WASF2_HUMAN	Wiskott-Aldrich syndrome protein family member 2	WASF2	54284	2	0	0.115111	0.307951	21.1114	20.9909	21.276	20.6389	21.0468	20.7687	114072	88807.2
PSA3_HUMAN	Proteasome subunit alpha type-3	PSMA3	28433	7	0	0.235496	0.306947	24.4893	24.7734	24.9365	24.0134	24.5603	24.7047	1.95665e+06	1.54079e+06
CBX3_HUMAN	Chromobox protein homolog 3	CBX3	20811	5	0	0.177679	0.306026	21.6453	21.3037	21.5128	21.5116	20.9245	21.1077	342094	267769
COPA_HUMAN	Coatomer subunit alpha	COPA	138346	38	0	0.0522081	0.305993	26.3861	26.4509	26.5037	26.0748	26.1233	26.2246	1.25626e+06	976326
EXOC6_HUMAN	Exocyst complex component 6	EXOC6	93722	8	0	0.670105	0.305954	21.3808	20.9628	21.5234	21.8365	19.3544	21.7583	51096.8	50105.7
CLDN1_HUMAN	Claudin domain-containing protein 1	CLDND1	28603	2	0	0.165027	0.3053	19.6019	19.4925	19.9226	19.1697	19.2997	19.6317	79921.8	62268.2
RBBP7_HUMAN	Histone-binding protein RBBP7	RBBP7	47820	1	0	0.301632	0.304672	20.0669	19.1297	19.3416	19.2452	19.3518	19.0272	45019.6	33786.9
SFXN1_HUMAN	Sideroflexin-1	SFXN1	35619	1	0	0.139228	0.304566	19.6044	19.5716	19.9521	19.4495	19.1922	19.5726	34855.6	38859.6
UGDH_HUMAN	UDP-glucose 6-dehydrogenase	UGDH	55024	20	0	0.107918	0.303908	25.0364	25.0593	25.2831	24.7654	25.0338	24.6679	1.12739e+06	878116
MED1_HUMAN	Mediator of RNA polymerase II transcription subunit 1	MED1	168478	1	0	0.232074	0.303849	18.4046	18.6373	18.7296	18.0038	18.7233	18.1328	5046.24	4002.32
DCXR_HUMAN	L-xylulose reductase	DCXR	25913	4	0	0.281942	0.303793	22.8226	22.6183	22.8807	22.6335	22.835	21.9417	468869	374483
SGMR2_HUMAN	Sigma intracellular receptor 2	TMEM97	20848	1	0	0.583039	0.303491	21.4179	19.4958	20.4837	20.3138	19.5873	20.5858	216865	153139
A0A494C1L5_HUMAN	Lipopolysaccharide-responsive and beige-like anchor protein	LRBA	317789	11	0	0.0983167	0.303257	22.2878	22.221	22.4234	21.8442	22.213	21.9653	34847.9	27225.7
HSP72_HUMAN	Heat shock-related 70 kDa protein 2	HSPA2	70021	15	0	0.339931	0.303078	28.8385	28.3274	29.17	28.2082	28.9154	28.303	1.23569e+07	9.57663e+06
BCCIP_HUMAN	BRCA2 and CDKN1A-interacting protein	BCCIP	35979	2	0	0.47549	0.303023	20.0848	19.8517	20.2396	18.91	19.8823	20.4748	57309.3	49038.6
ARY1_HUMAN	Arylamine N-acetyltransferase 1	NAT1	33899	2	0	0.345796	0.302837	19.3819	20.2175	20.4476	19.5552	19.8571	19.7262	77418.1	57606.2
FUCO_HUMAN	Tissue alpha-L-fucosidase	FUCA1	53689	2	0	0.469696	0.30176	20.6779	20.094	21.0619	19.6745	20.9381	20.3159	66718.6	53413.2
WASL_HUMAN	Neural Wiskott-Aldrich syndrome protein	WASL	54827	1	0	0.19441	0.301313	18.7919	18.8725	18.8915	18.6613	18.84	18.1507	18288	14481.8
CSKP_HUMAN	Peripheral plasma membrane protein CASK	CASK	105123	2	0	0.308454	0.300654	19.5062	19.3233	19.0022	18.6663	18.767	19.4965	11939.1	9590.54
RS19_HUMAN	40S ribosomal protein S19	RPS19	16060	5	0	0.223093	0.300429	22.8002	23.1677	23.4761	22.6108	22.9087	23.0231	823892	635490
SMCE1_HUMAN	SWI/SNF-related matrix-associated actin-dependent regulator of chromatin subfamily E member 1	SMARCE1	46649	3	0	0.354927	0.29969	21.8588	21.1196	20.7865	20.8567	21.1968	20.8123	118915	89110.4
DHX16_HUMAN	Pre-mRNA-splicing factor ATP-dependent RNA helicase DHX16	DHX16	119264	3	0	0.707284	0.299431	18.5729	21.0391	19.2926	20.32	18.3451	19.3413	20546.6	14156.1
CSN2_HUMAN	COP9 signalosome complex subunit 2	COPS2	51597	12	0	0.0618588	0.299163	24.3458	24.1294	24.2862	23.9152	23.96	23.9887	835928	651389
RBP2_HUMAN	E3 SUMO-protein ligase RanBP2	RANBP2	358199	4	0	0.100765	0.299029	20.9676	21.1031	21.3118	20.8193	20.7116	20.9545	10823.1	8422.9
OCRL_HUMAN	Inositol polyphosphate 5-phosphatase OCRL	OCRL	104205	15	0	0.196909	0.298822	23.5475	23.8894	24.143	23.6469	23.3305	23.706	304279	235345
TMM47_HUMAN	Transmembrane protein 47	TMEM47	19998	1	0	0.124044	0.298592	20.0561	19.864	19.8815	19.4547	19.8925	19.5587	141346	164517
PLD3_HUMAN	5'-3' exonuclease PLD3	PLD3	54705	5	0	0.118246	0.298023	22.9233	22.7554	23.1416	22.7772	22.6589	22.4901	402241	312547
IF4A2_HUMAN	Eukaryotic initiation factor 4A-II	EIF4A2	46402	9	0	0.113634	0.29789	24.7015	24.7596	25.0597	24.4006	24.6623	24.5643	1.31426e+06	1.02282e+06
GSTM1_HUMAN	Glutathione S-transferase Mu 1	GSTM1	25712	7	0	0.153349	0.297373	23.6351	23.1062	23.412	23.1352	23.1865	22.9395	678760	525537
PSMD7_HUMAN	26S proteasome non-ATPase regulatory subunit 7	PSMD7	37025	11	0	0.13066	0.296733	25.7451	25.7608	25.5285	25.4537	25.5614	25.1291	3.74064e+06	2.93497e+06
GMDS_HUMAN	GDP-mannose 4,6 dehydratase	GMDS	41950	5	0	0.501105	0.296165	21.9778	22.9504	22.4947	22.3417	22.7773	21.4154	210520	169499
EIF3K_HUMAN	Eukaryotic translation initiation factor 3 subunit K	EIF3K	25060	7	0	0.0713872	0.295495	23.7734	23.6222	23.5473	23.294	23.4412	23.3212	1.24781e+06	975515
PCY1A_HUMAN	Choline-phosphate cytidylyltransferase A	PCYT1A	41731	4	0	0.457582	0.295108	21.1447	20.245	21.5997	21.0396	20.4427	20.6218	86859	64033.9
IST1_HUMAN	IST1 homolog	IST1	39751	11	0	0.121776	0.295101	25.9025	26.264	26.2557	25.9923	25.7656	25.7789	5.55252e+06	4.31755e+06
RLA2_HUMAN	60S acidic ribosomal protein P2	RPLP2	11665	6	0	0.135285	0.294932	23.6765	24.1143	23.8522	23.7101	23.4259	23.6222	3.24913e+06	2.52828e+06
DNM1L_HUMAN	Dynamin-1-like protein	DNM1L	81877	23	0	0.186138	0.294694	24.9325	24.5878	24.8469	24.4324	24.8069	24.2438	573129	451959
SHIP2_HUMAN	Phosphatidylinositol 3,4,5-trisphosphate 5-phosphatase 2	INPPL1	138599	1	0	0.323775	0.294636	18.4636	18.5173	18.8764	18.5442	18.6546	17.7747	1533.51	4182.62
RS2_HUMAN	40S ribosomal protein S2	RPS2	31324	15	0	0.160708	0.294556	26.9322	27.2028	26.8449	26.5287	26.9696	26.5979	6.36813e+06	5.00376e+06
NPL4_HUMAN	Nuclear protein localization protein 4 homolog	NPLOC4	68120	8	0	0.270015	0.293664	22.2708	22.3928	22.8421	22.1845	22.5555	21.8846	185171	145057
PTN11_HUMAN	Tyrosine-protein phosphatase non-receptor type 11	PTPN11	68011	8	0	0.0998453	0.29364	22.3181	22.6562	22.645	22.3112	22.1991	22.2281	156111	121462
RUVB2_HUMAN	RuvB-like 2	RUVBL2	51157	18	0	0.0914685	0.292708	25.1167	25.3343	25.2871	24.8254	25.1054	24.9291	1.43457e+06	1.12556e+06
NOP58_HUMAN	Nucleolar protein 58	NOP58	59578	6	0	0.338815	0.29266	22.6396	23.123	22.2716	22.5931	21.9907	22.5723	248371	192491
GTPB1_HUMAN	GTP-binding protein 1	GTPBP1	72454	5	0	0.217039	0.292499	21.7929	21.7534	21.2667	21.0584	21.3503	21.5268	101969	79866.4
TBB5_HUMAN	Tubulin beta chain	TUBB	49671	9	0	0.0717336	0.292402	27.9477	28.0653	28.161	27.6755	27.7903	27.831	1.32775e+07	1.04019e+07
B4DJ53_HUMAN	Dynamin GTPase		67909	1	0	0.139449	0.291859	18.6185	18.7902	19.1195	18.5211	18.6353	18.4961	13054.8	10123.9
VTA1_HUMAN	Vacuolar protein sorting-associated protein VTA1 homolog	VTA1	33879	11	0	0.138501	0.291282	24.8963	25.25	25.3576	24.943	24.7571	24.93	3.05513e+06	2.37597e+06
OGT1_HUMAN	UDP-N-acetylglucosamine--peptide N-acetylglucosaminyltransferase 110 kDa subunit	OGT	116925	14	0	0.0695536	0.291196	23.7078	23.7895	23.7795	23.4479	23.593	23.3623	279453	219484
UBR4_HUMAN	E3 ubiquitin-protein ligase UBR4	UBR4	573841	32	0	0.15144	0.291145	24.0903	24.1616	24.3331	24.1006	23.9926	23.6185	76101.6	59954.3
CALD1_HUMAN	Caldesmon	CALD1	93231	2	0	0.123796	0.289743	21.7505	21.7502	21.8961	21.5527	21.2697	21.7052	88620	70086.6
SEPT2_HUMAN	Septin-2	SEPTIN2	41487	12	0	0.0705639	0.28947	25.443	25.2425	25.4502	25.1296	25.0526	25.0851	2.07223e+06	1.62401e+06
EIF3L_HUMAN	Eukaryotic translation initiation factor 3 subunit L	EIF3L	66727	17	0	0.0727	0.289101	25.0592	25.0166	25.2459	24.8106	24.8649	24.7788	1.18124e+06	925441
WASF1_HUMAN	Wiskott-Aldrich syndrome protein family member 1	WASF1	61652	1	0	0.293208	0.28895	17.8489	17.473	17.7295	17.6394	17.65	16.8953	9598.38	7685.31
DDX17_HUMAN	Probable ATP-dependent RNA helicase DDX17	DDX17	80272	19	0	0.187685	0.288439	25.5395	25.5207	25.4465	24.8395	25.4286	25.3733	1.20905e+06	968193
ALDH2_HUMAN	Aldehyde dehydrogenase, mitochondrial	ALDH2	56381	2	0	0.165407	0.288219	20.1644	19.793	20.2694	19.9727	19.6945	19.6949	46551.5	36327.7
CNOT7_HUMAN	CCR4-NOT transcription complex subunit 7	CNOT7	32745	2	0	0.249671	0.288209	19.8957	20.1021	19.6435	19.9878	19.3896	19.3993	63407.5	50254.7
GET3_HUMAN	ATPase GET3	GET3	38793	5	0	0.15603	0.287975	22.3757	22.3877	22.0629	21.8014	21.9378	22.2232	354559	280241
LSME2_HUMAN	Leucine-rich single-pass membrane protein 2	LSMEM2	17868	1	0	0.0828317	0.287718	22.7459	22.8494	22.7133	22.3257	22.5487	22.5711	932776	736014
SRP68_HUMAN	Signal recognition particle subunit SRP68	SRP68	70730	18	0	0.292437	0.287303	24.5337	25.2015	24.4812	24.2429	24.3947	24.7168	714255	553503
SYLC_HUMAN	Leucine--tRNA ligase, cytoplasmic	LARS1	134466	48	0	0.0923413	0.286961	26.7704	27.002	26.909	26.6207	26.7275	26.4724	1.94578e+06	1.52974e+06
ENOA_HUMAN	Alpha-enolase	ENO1	47169	40	0	0.143244	0.285804	29.0914	29.1115	29.4662	28.7842	28.9378	29.0897	2.27196e+07	1.78391e+07
SYDC_HUMAN	Aspartate--tRNA ligase, cytoplasmic	DARS1	57136	26	0	0.133032	0.285375	26.9522	26.979	26.9315	26.5798	26.9433	26.4834	3.39006e+06	2.69445e+06
VAS1_HUMAN	V-type proton ATPase subunit S1	ATP6AP1	52026	1	0	0.194763	0.283335	21.4945	21.8637	21.6382	21.1399	21.3305	21.676	174483	138863
HDAC2_HUMAN	Histone deacetylase 2	HDAC2	55364	8	0	0.405871	0.283292	23.4641	23.4446	22.4431	22.8401	23.0657	22.5963	398094	301639
MTOR_HUMAN	Serine/threonine-protein kinase mTOR	MTOR	288892	14	0	0.411145	0.283119	21.968	21.6592	22.4035	22.1434	21.1491	21.8889	29674.6	23761.7
R4GNH3_HUMAN	26S proteasome regulatory subunit 6A	PSMC3	47352	23	0	0.0939182	0.282804	26.007	26.0039	25.9484	25.6613	25.8859	25.5636	2.66655e+06	2.11213e+06
ISG15_HUMAN	Ubiquitin-like protein ISG15	ISG15	17888	1	0	0.294587	0.282264	22.0705	21.9907	22.2219	21.8522	22.2366	21.3475	360132	291803
ZZEF1_HUMAN	Zinc finger ZZ-type and EF-hand domain-containing protein 1	ZZEF1	331075	22	0	0.196714	0.281746	23.2826	23.4851	23.2016	23.2817	23.13	22.7124	72719.7	57829.4
SSBP_HUMAN	Single-stranded DNA-binding protein, mitochondrial	SSBP1	17260	3	0	0.783041	0.281672	21.2239	21.4627	18.9183	21.2868	18.4945	20.9785	202149	166264
AMPL_HUMAN	Cytosol aminopeptidase	LAP3	56166	18	0	0.280089	0.280784	25.2	24.538	25.1877	24.4534	24.8864	24.7436	1.06495e+06	831116
DAF_HUMAN	Complement decay-accelerating factor	CD55	41400	11	0	0.118232	0.280777	26.2319	26.2288	26.1955	25.7444	25.9083	26.1612	3.25755e+06	2.59839e+06
SNX27_HUMAN	Sorting nexin-27	SNX27	61265	3	0	0.374061	0.280474	20.2253	19.5151	20.6317	19.7446	19.897	19.889	41749.7	31453.5
RPB1_HUMAN	DNA-directed RNA polymerase II subunit RPB1	POLR2A	217176	5	0	0.222324	0.279314	20.7399	20.7986	21.2511	20.9045	20.5687	20.4786	18699.5	14667.1
PRP8_HUMAN	Pre-mRNA-processing-splicing factor 8	PRPF8	273600	37	0	0.0833112	0.278811	24.6258	24.5913	24.6897	24.2476	24.495	24.3278	183756	145745
SCRB2_HUMAN	Lysosome membrane protein 2	SCARB2	54290	5	0	0.166048	0.278251	23.5201	23.0888	23.0541	23.0645	22.8816	22.8821	411879	323072
PFKAP_HUMAN	ATP-dependent 6-phosphofructokinase, platelet type	PFKP	85596	26	0	0.0902159	0.277596	26.3438	26.3236	26.4524	26.0236	26.0144	26.249	2.45249e+06	1.94818e+06
AP3D1_HUMAN	AP-3 complex subunit delta-1	AP3D1	130158	15	0	0.133592	0.276436	23.6487	23.6082	23.5674	23.4419	23.4799	23.0731	229912	183275
CD9_HUMAN	CD9 antigen	CD9	25416	5	0	0.0953622	0.276296	26.6339	26.511	26.4289	26.1515	26.2101	26.3832	1.2599e+07	1.00106e+07
WDR61_HUMAN	WD repeat-containing protein 61	WDR61	33581	2	0	0.409707	0.276129	18.1327	17.4436	17.7127	17.0099	17.426	18.0245	15748.4	12856.5
RL30_HUMAN	60S ribosomal protein L30	RPL30	12784	6	0	0.179284	0.27512	24.5698	24.8502	24.7017	24.1628	24.675	24.4585	3.58331e+06	2.86637e+06
ALDR_HUMAN	Aldo-keto reductase family 1 member B1	AKR1B1	35853	10	0	0.216099	0.274781	25.0162	24.7184	24.7884	24.3438	24.442	24.9128	1.49731e+06	1.20628e+06
GLGB_HUMAN	1,4-alpha-glucan-branching enzyme	GBE1	80474	13	0	0.131691	0.274567	23.9556	23.7603	23.8897	23.3992	23.7956	23.5871	390089	311384
DHX15_HUMAN	Pre-mRNA-splicing factor ATP-dependent RNA helicase DHX15	DHX15	90933	21	0	0.0986924	0.274539	25.3144	25.1828	25.216	24.8858	25.1326	24.8712	897406	714248
AP1G1_HUMAN	AP-1 complex subunit gamma-1	AP1G1	91351	18	0	0.152114	0.274477	24.7254	24.8933	24.907	24.3013	24.6736	24.7273	698336	558935
CA2D1_HUMAN	Voltage-dependent calcium channel subunit alpha-2/delta-1	CACNA2D1	124568	16	0	0.239216	0.274055	23.9591	24.0587	24.3431	23.4943	23.9535	24.091	324732	260578
COASY_HUMAN	Bifunctional coenzyme A synthase	COASY	62329	5	0	0.411987	0.273881	21.3391	21.5394	21.2389	21.1497	20.4791	21.6669	105240	88264.6
PLEC_HUMAN	Plectin	PLEC	531791	136	0	0.106514	0.273255	28.0853	28.2222	28.3432	27.9221	27.8373	28.0715	954461	757971
M0QX76_HUMAN	40S ribosomal protein S16 (Fragment)	RPS16	5558	1	0	0.249498	0.273183	19.48	19.125	18.7368	18.8755	18.9073	18.7395	150918	117554
RS5_HUMAN	40S ribosomal protein S5	RPS5	22876	6	0	0.0949237	0.27299	24.2933	24.2708	24.1929	23.9134	24.1415	23.8831	2.08441e+06	1.66065e+06
PDC6I_HUMAN	Programmed cell death 6-interacting protein	PDCD6IP	96023	36	0	0.13817	0.272577	27.7082	27.9143	27.7437	27.2908	27.5853	27.6725	4.32712e+06	3.45989e+06
CEIP2_HUMAN	Cell surface hyaluronidase	CEMIP2	154374	6	0	0.252959	0.271179	22.3382	22.3626	22.3962	22.369	21.6588	22.2557	61949.6	50330.7
MYH10_HUMAN	Myosin-10	MYH10	228999	50	0	0.187243	0.270095	26.0567	26.3183	26.539	26.0741	25.85	26.1796	687778	544556
TCPE_HUMAN	T-complex protein 1 subunit epsilon	CCT5	59671	43	0	0.0862687	0.269913	28.0407	28.0316	28.031	27.6227	27.8326	27.8382	7.35108e+06	5.8731e+06
IF2G_HUMAN	Eukaryotic translation initiation factor 2 subunit 3	EIF2S3	51109	12	0	0.0979028	0.269017	25.4913	25.4461	25.5734	25.1	25.368	25.2357	1.98604e+06	1.5864e+06
DJC13_HUMAN	DnaJ homolog subfamily C member 13	DNAJC13	254415	45	0	0.0945778	0.268868	25.8047	25.9513	26.0775	25.6764	25.7104	25.6401	532201	422448
PLPP_HUMAN	Pyridoxal phosphate phosphatase	PDXP	31698	1	0	0.161098	0.268587	19.3049	19.14	19.5834	18.995	19.0131	19.2145	38861	30807.9
FLOT2_HUMAN	Flotillin-2	FLOT2	47064	17	0	0.156201	0.267582	25.8002	25.8676	26.1545	25.5211	25.8378	25.6606	2.04899e+06	1.63076e+06
A0A096LNQ7_HUMAN	Chimeric ERCC6-PGBD3 protein (Fragment)	ERCC6	8978	1	0	0.477059	0.267472	22.388	22.6521	21.3151	21.9194	21.7855	21.8479	1.69875e+06	1.26253e+06
CUL2_HUMAN	Cullin-2	CUL2	86983	8	0	0.237815	0.267358	22.8105	22.6894	22.9409	22.1798	22.6307	22.8282	160611	130385
DHPR_HUMAN	Dihydropteridine reductase	QDPR	25790	4	0	0.340706	0.267168	22.3578	22.5629	22.4878	22.3693	22.5766	21.6612	356999	293206
EF1G_HUMAN	Elongation factor 1-gamma	EEF1G	50119	26	0	0.130177	0.266873	27.5384	27.5082	27.6377	27.0854	27.4662	27.3321	7.9522e+06	6.38351e+06
SORCN_HUMAN	Sorcin	SRI	21676	10	0	0.132931	0.266645	26.0659	26.079	25.8856	25.5473	25.8965	25.7867	5.42918e+06	4.353e+06
MTREX_HUMAN	Exosome RNA helicase MTR4	MTREX	117805	6	0	0.704275	0.266609	20.4383	20.2359	18.3594	18.6805	20.3011	19.2521	16711.3	12599.3
COX2_HUMAN	Cytochrome c oxidase subunit 2	MT-CO2	25565	3	0	0.133405	0.265736	22.4734	22.3411	22.168	22.2238	21.9801	21.9814	688127	548791
DBNL_HUMAN	Drebrin-like protein	DBNL	48207	8	0	0.512139	0.264422	22.5725	22.7053	21.505	21.7178	22.4593	21.8123	232026	179398
P5CR3_HUMAN	Pyrroline-5-carboxylate reductase 3	PYCR3	28663	1	0	0.316464	0.264319	21.4319	21.5465	21.755	21.2761	21.7516	20.9127	234362	191397
SPTN1_HUMAN	Spectrin alpha chain, non-erythrocytic 1	SPTAN1	284539	58	0	0.18264	0.264263	26.1101	25.9354	25.9832	25.6583	25.5382	26.0395	369202	298806
SC24A_HUMAN	Protein transport protein Sec24A	SEC24A	119749	9	0	0.28528	0.26412	21.2464	21.4692	21.2155	20.9992	21.4535	20.6862	68011.4	55429.1
GSTA3_HUMAN	Glutathione S-transferase A3	GSTA3	25302	2	0	0.814616	0.263797	22.1581	20.3098	20.1815	22.1546	18.3498	21.3536	177006	181995
ELOC_HUMAN	Elongin-C	ELOC	12473	2	0	0.627797	0.263343	21.2722	20.8503	20.1635	21.2628	19.4819	20.7513	242578	208373
SRR_HUMAN	Serine racemase	SRR	36566	1	0	0.278882	0.263072	18.3733	17.7625	18.011	17.913	17.9525	17.4921	16872.2	8682.59
FZD2_HUMAN	Frizzled-2	FZD2	63554	1	0	0.207815	0.262532	19.6101	19.9449	19.8879	19.7199	19.2655	19.67	38679.3	31062.5
RS4X_HUMAN	40S ribosomal protein S4, X isoform	RPS4X	29598	13	0	0.173334	0.26248	25.747	25.9747	25.7225	25.4637	25.8032	25.3899	2.94026e+06	2.36323e+06
RL3_HUMAN	60S ribosomal protein L3	RPL3	46109	18	0	0.219963	0.262105	27.4387	28.0013	27.5557	27.2741	27.5221	27.4132	1.07287e+07	8.48729e+06
GPDA_HUMAN	Glycerol-3-phosphate dehydrogenase [NAD(+)], cytoplasmic	GPD1	37568	1	0	0.254474	0.26197	17.9909	17.6505	17.8636	17.9457	17.3852	17.3881	10202.9	2379.2
H0Y4C5_HUMAN	NGFI-A-binding protein 1 (Fragment)	NAB1	27766	1	0	0.248049	0.261838	19.3498	19.216	19.6489	18.9912	19.4664	18.9716	42953.6	34531
A8K0B6_HUMAN	Ceramidase		44674	2	0	0.198678	0.261653	19.9663	20.1664	19.8549	19.9427	19.4613	19.7987	45607.1	36695.3
RAP1B_HUMAN	Ras-related protein Rap-1b	RAP1B	20825	17	0	0.116491	0.261352	27.8411	27.8042	28.0243	27.4905	27.7223	27.6727	2.16712e+07	1.73663e+07
PRS10_HUMAN	26S proteasome regulatory subunit 10B	PSMC6	44173	20	0	0.137238	0.26135	25.9978	25.8459	25.8705	25.6214	25.8418	25.467	2.52151e+06	2.0278e+06
ABCD3_HUMAN	ATP-binding cassette sub-family D member 3	ABCD3	75476	2	0	0.401114	0.261136	18.7374	19.0407	19.7448	18.6563	19.085	18.9983	14052.5	10848.2
GNPI2_HUMAN	Glucosamine-6-phosphate isomerase 2	GNPDA2	31085	1	0	0.17337	0.261011	19.2631	18.9259	19.2115	18.7904	19.0822	18.7449	12540.1	28408.2
ADPPT_HUMAN	L-aminoadipate-semialdehyde dehydrogenase-phosphopantetheinyl transferase	AASDHPPT	35776	1	0	0.359346	0.260698	19.351	18.8885	18.7494	18.547	19.1849	18.4749	30746.4	24891.8
RS28_HUMAN	40S ribosomal protein S28	RPS28	7841	1	0	0.610441	0.259066	20.9375	19.91	21.2924	20.7045	20.9914	19.6668	644945	512127
S17A5_HUMAN	Sialin	SLC17A5	54640	1	0	0.0847808	0.258966	19.0736	19.2286	19.1411	18.8411	18.9006	18.9246	26893.3	32417
IFT25_HUMAN	Intraflagellar transport protein 25 homolog	HSPB11	16297	3	0	0.547339	0.258243	21.3533	19.9781	21.1071	20.6828	20.1199	20.8612	414645	315845
COPB2_HUMAN	Coatomer subunit beta'	COPB2	102487	26	0	0.102878	0.258187	25.4299	25.6089	25.5204	25.1512	25.3504	25.283	948018	761483
UB2D2_HUMAN	Ubiquitin-conjugating enzyme E2 D2	UBE2D2	16735	3	0	0.120218	0.257852	23.6089	23.5687	23.7632	23.2397	23.4274	23.5002	2.74529e+06	2.20877e+06
RHAG_HUMAN	Ammonium transporter Rh type A	RHAG	44198	1	0	0.0930749	0.257786	21.3037	21.3255	21.4919	21.1563	21.1136	21.0778	405683	324927
ABCE1_HUMAN	ATP-binding cassette sub-family E member 1	ABCE1	67314	15	0	0.178034	0.256962	23.9549	23.7436	23.966	23.3739	23.7419	23.7779	450852	364873
HARS1_HUMAN	Histidine--tRNA ligase, cytoplasmic	HARS1	57411	6	0	0.124395	0.256775	23.0472	23.032	22.8716	22.8686	22.5794	22.7325	254661	204898
IMB1_HUMAN	Importin subunit beta-1	KPNB1	97170	32	0	0.203394	0.25562	26.0595	26.1117	26.0087	25.4886	26.0343	25.8901	1.65858e+06	1.3525e+06
MRE11_HUMAN	Double-strand break repair protein MRE11	MRE11	80593	6	0	0.437025	0.255186	21.8773	20.9546	21.0564	20.8689	20.8302	21.4237	71714.1	56587.4
NSF_HUMAN	Vesicle-fusing ATPase	NSF	82594	22	0	0.155268	0.255143	25.0968	25.4149	25.46	24.9916	25.1776	25.0371	801967	641629
CADH2_HUMAN	Cadherin-2	CDH2	99809	3	0	0.170978	0.255057	22.0599	21.906	21.8688	21.9397	21.5219	21.6079	102804	83096.4
PI42C_HUMAN	Phosphatidylinositol 5-phosphate 4-kinase type-2 gamma	PIP4K2C	47300	4	0	0.599524	0.254774	21.8678	21.5562	21.0251	21.4588	20.2867	21.9393	125507	109592
PLCG2_HUMAN	1-phosphatidylinositol 4,5-bisphosphate phosphodiesterase gamma-2	PLCG2	147870	2	0	0.522478	0.254737	19.8804	20.5812	20.9225	20.2968	20.7021	19.6209	20462.1	16417.2
ITA6_HUMAN	Integrin alpha-6	ITGA6	126606	14	0	0.336165	0.254619	23.6295	23.2006	23.3824	22.8145	23.0396	23.5946	168905	139238
S39AE_HUMAN	Metal cation symporter ZIP14	SLC39A14	54212	3	0	0.295102	0.254488	22.4136	21.9729	21.8927	21.7822	21.5835	22.15	337124	272384
CUL1_HUMAN	Cullin-1	CUL1	89679	5	0	0.377601	0.253591	21.7009	20.9452	21.2434	20.9839	21.4084	20.7364	52805.5	42325.7
PI42A_HUMAN	Phosphatidylinositol 5-phosphate 4-kinase type-2 alpha	PIP4K2A	46225	4	0	0.21002	0.253445	21.8306	21.6197	21.8908	21.6369	21.2359	21.708	163853	132898
HGS_HUMAN	Hepatocyte growth factor-regulated tyrosine kinase substrate	HGS	86192	5	0	0.456168	0.253106	22.0629	22.5545	22.2481	21.3652	22.3753	22.3655	186162	156597
RU2A_HUMAN	U2 small nuclear ribonucleoprotein A'	SNRPA1	28416	2	0	0.480397	0.252765	18.2183	18.4104	18.5363	17.8399	18.8849	17.6819	16147.4	22125
PSDE_HUMAN	26S proteasome non-ATPase regulatory subunit 14	PSMD14	34577	14	0	0.173351	0.252311	25.3463	25.5803	25.4747	25.2091	25.4277	25.0076	2.85261e+06	2.30685e+06
CD109_HUMAN	CD109 antigen	CD109	161689	18	0	0.255249	0.250796	24.2515	23.922	24.3978	23.6629	24.1097	24.0464	261778	211489
CTNA1_HUMAN	Catenin alpha-1	CTNNA1	100071	36	0	0.136549	0.250502	26.0776	26.0157	25.9051	25.7216	25.6051	25.9202	1.27295e+06	1.03175e+06
KCC2G_HUMAN	Calcium/calmodulin-dependent protein kinase type II subunit gamma	CAMK2G	62607	1	0	0.158084	0.249307	19.4527	19.2968	19.289	18.8831	19.2531	19.1543	16258.5	19493
SEC13_HUMAN	Protein SEC13 homolog	SEC13	35541	7	0	0.137196	0.248547	23.0183	23.0796	23.1594	22.6792	23.0065	22.8259	714968	579946
PCP_HUMAN	Lysosomal Pro-X carboxypeptidase	PRCP	55800	2	0	0.147238	0.248428	20.9089	20.6266	20.8763	20.6637	20.5733	20.4296	87088.9	70186.4
KINH_HUMAN	Kinesin-1 heavy chain	KIF5B	109685	35	0	0.219002	0.247932	25.8792	26.2304	26.1852	25.5967	25.9966	25.9578	1.12545e+06	912415
FCL_HUMAN	GDP-L-fucose synthase	GFUS	35893	6	0	0.122834	0.247895	23.8348	23.783	24.0003	23.5474	23.5883	23.7387	892115	721323
NELFB_HUMAN	Negative elongation factor B	NELFB	65697	1	0	0.266186	0.247751	18.3447	17.7267	17.9165	17.5788	17.8004	17.8654	2157.03	6328.88
MSH2_HUMAN	DNA mismatch repair protein Msh2	MSH2	104743	4	0	0.747816	0.247249	18.779	19.8628	17.9441	19.2732	17.2105	19.3605	10454.2	8854.47
PSMD9_HUMAN	26S proteasome non-ATPase regulatory subunit 9	PSMD9	24682	4	0	0.210427	0.247081	21.6375	22.1237	21.7325	21.5014	21.5458	21.7053	327930	263052
U5S1_HUMAN	116 kDa U5 small nuclear ribonucleoprotein component	EFTUD2	109436	18	0	0.196086	0.246977	22.5995	22.8256	22.8893	22.2907	22.5817	22.7011	138875	112875
TBB4B_HUMAN	Tubulin beta-4B chain	TUBB4B	49831	5	0	0.113452	0.246697	26.2728	26.2598	26.343	25.9099	26.0786	26.1471	3.89625e+06	3.16217e+06
RS20_HUMAN	40S ribosomal protein S20	RPS20	13373	3	0	0.348983	0.24626	25.4153	25.7572	25.8162	24.9927	25.7814	25.4757	9.31044e+06	7.67634e+06
HAT1_HUMAN	Histone acetyltransferase type B catalytic subunit	HAT1	49513	10	0	0.17486	0.246185	23.2881	23.4591	23.1701	23.0659	23.2348	22.8781	493077	399411
CYFP1_HUMAN	Cytoplasmic FMR1-interacting protein 1	CYFIP1	145182	37	0	0.103459	0.246064	25.7533	25.7464	25.8694	25.5398	25.4669	25.6242	829516	671688
V9HW89_HUMAN	Epididymis secretory sperm binding protein Li 95n	HEL-S-95n	38312	6	0	0.218518	0.245971	22.4605	22.1892	22.6532	22.0678	22.1174	22.3797	248493	200604
ETFA_HUMAN	Electron transfer flavoprotein subunit alpha, mitochondrial	ETFA	35080	7	0	0.10537	0.245859	21.9707	21.8096	21.8182	21.6012	21.6882	21.5714	173480	140363
RS18_HUMAN	40S ribosomal protein S18	RPS18	17719	4	0	0.204456	0.245338	24.7369	24.8719	24.8406	24.5616	24.8341	24.3177	2.57042e+06	2.09898e+06
XPO1_HUMAN	Exportin-1	XPO1	123386	41	0	0.11865	0.245146	26.703	26.7146	26.8399	26.5439	26.5987	26.3796	2.0354e+06	1.64831e+06
P3C2A_HUMAN	Phosphatidylinositol 4-phosphate 3-kinase C2 domain-containing subunit alpha	PIK3C2A	190680	16	0	0.44126	0.24501	23.0925	23.3855	23.0226	22.4119	22.8478	23.5058	89813.9	76417.9
SEPT9_HUMAN	Septin-9	SEPTIN9	65401	9	0	0.152513	0.244173	23.7892	23.573	23.929	23.4406	23.5348	23.5832	347282	280394
EIF3A_HUMAN	Eukaryotic translation initiation factor 3 subunit A	EIF3A	166569	34	0	0.118366	0.243583	26.153	26.3257	26.3322	26.1248	25.9765	25.9789	929462	752272
MMS19_HUMAN	MMS19 nucleotide excision repair protein homolog	MMS19	113290	12	0	0.136111	0.243464	23.0331	22.8957	22.9056	22.7973	22.5326	22.774	156008	126834
DC1L1_HUMAN	Cytoplasmic dynein 1 light intermediate chain 1	DYNC1LI1	56579	16	0	0.130254	0.243168	25.6158	25.7369	25.63	25.4494	25.5387	25.2652	1.67781e+06	1.36251e+06
AL1A1_HUMAN	Retinal dehydrogenase 1	ALDH1A1	54862	34	0	0.205512	0.242862	27.9412	28.3265	28.2554	27.9031	27.7812	28.1103	1.27297e+07	1.03087e+07
TBA4A_HUMAN	Tubulin alpha-4A chain	TUBA4A	49924	34	0	0.125748	0.242134	30.0241	30.1133	30.2056	29.8425	29.9952	29.7788	5.27928e+07	4.28406e+07
IMA5_HUMAN	Importin subunit alpha-5	KPNA1	60222	1	0	0.163003	0.241882	19.209	19.0484	19.3218	19.0521	18.7776	19.0239	17258.4	22135.1
PSB6_HUMAN	Proteasome subunit beta type-6	PSMB6	25358	3	0	0.288242	0.241608	23.6247	23.7352	24.0526	23.2577	23.5981	23.8318	1.40137e+06	1.14591e+06
PCBP1_HUMAN	Poly(rC)-binding protein 1	PCBP1	37498	14	0	0.154143	0.241426	25.169	25.4505	25.4068	25.0255	25.044	25.2326	2.12114e+06	1.72076e+06
A0A0C4DFT3_HUMAN	Disks large homolog 1	DLG1	99814	2	0	0.575091	0.241126	19.0984	19.8873	18.9713	19.1907	18.3594	19.6836	16532.5	13833.5
TBC13_HUMAN	TBC1 domain family member 13	TBC1D13	46554	2	0	0.635499	0.241109	19.6505	20.6884	19.4875	19.305	19.2186	20.5795	36421.8	30642.6
BROX_HUMAN	BRO1 domain-containing protein BROX	BROX	46476	7	0	0.134417	0.240518	22.8685	22.8776	22.9425	22.5437	22.597	22.8264	325769	265970
SHLB1_HUMAN	Endophilin-B1	SH3GLB1	40796	4	0	0.232885	0.240473	22.2748	22.0317	22.4215	21.9486	22.2417	21.8162	260426	211725
ADDA_HUMAN	Alpha-adducin	ADD1	80955	1	0	0.294702	0.239975	17.8766	18.1011	17.8899	18.1136	17.5544	17.4797	7595.75	6258.55
IF1AX_HUMAN	Eukaryotic translation initiation factor 1A, X-chromosomal	EIF1AX	16460	3	0	0.387938	0.23973	21.7295	22.0029	21.6265	21.0516	21.9284	21.6597	379455	317143
LRC47_HUMAN	Leucine-rich repeat-containing protein 47	LRRC47	63473	5	0	0.175663	0.239133	22.6882	22.4765	22.8132	22.4882	22.2664	22.5059	198328	160986
SEP11_HUMAN	Septin-11	SEPTIN11	49398	10	0	0.111349	0.238476	24.994	25.046	25.1819	24.8121	24.822	24.8724	1.41946e+06	1.15324e+06
LPIN3_HUMAN	Phosphatidate phosphatase LPIN3	LPIN3	93614	1	0	0.201707	0.237831	17.6845	17.897	17.5763	17.4195	17.6919	17.3328	5135.6	4185.11
NT5D1_HUMAN	5'-nucleotidase domain-containing protein 1	NT5DC1	51845	7	0	0.556547	0.237281	21.9898	21.6719	21.5418	20.707	21.6094	22.1752	126414	111831
MCM6_HUMAN	DNA replication licensing factor MCM6	MCM6	92889	6	0	0.516556	0.236885	21.9907	22.1813	21.411	20.9949	21.8	22.0775	71342.8	59842.7
AN32E_HUMAN	Acidic leucine-rich nuclear phosphoprotein 32 family member E	ANP32E	30692	3	0	0.369979	0.236634	21.494	21.3459	20.7918	20.8218	20.8165	21.2835	258007	209200
3HIDH_HUMAN	3-hydroxyisobutyrate dehydrogenase, mitochondrial	HIBADH	35329	1	0	0.189409	0.236334	18.8446	19.0381	19.2599	18.813	18.9065	18.714	37971.3	30724.8
RRAS2_HUMAN	Ras-related protein R-Ras2	RRAS2	23400	3	0	0.391782	0.235993	22.4193	22.2776	21.8876	21.7681	21.6905	22.4179	337301	280483
Q59E93_HUMAN	Aminopeptidase (Fragment)		110593	54	0	0.15127	0.235925	29.9519	29.8442	29.8399	29.466	29.6811	29.7811	2.01917e+07	1.65481e+07
EI2BB_HUMAN	Translation initiation factor eIF-2B subunit beta	EIF2B2	38990	1	0	0.19367	0.235722	18.4017	18.5414	18.8066	18.4722	18.2626	18.3077	21726.5	17591.2
CSTF2_HUMAN	Cleavage stimulation factor subunit 2	CSTF2	60959	2	0	0.210614	0.234478	20.5126	20.3727	20.2256	20.0703	20.3687	19.9685	56684.9	46432.1
TMM43_HUMAN	Transmembrane protein 43	TMEM43	44876	3	0	0.350051	0.234472	21.4398	21.3745	21.7581	21.1172	21.0345	21.7172	132053	109817
HYCCI_HUMAN	Hyccin	FAM126A	57625	3	0	0.261955	0.233455	20.7012	20.2849	20.2993	20.304	20.3243	19.9567	47856.3	38945.6
A0A0A1HAV9_HUMAN	Ras-related protein Rab-4		23902	1	0	0.593198	0.233118	17.8769	17.8425	17.8287	17.9704	18.2289	16.6495	10904	14750.9
KAP2_HUMAN	cAMP-dependent protein kinase type II-alpha regulatory subunit	PRKAR2A	45518	13	0	0.179401	0.232938	24.0409	24.3758	24.3317	24.0423	23.9056	24.1018	804717	654674
SET_HUMAN	Protein SET	SET	33489	3	0	0.428861	0.232701	23.3477	22.4475	22.8259	22.3227	22.7876	22.8127	751789	603755
ILF2_HUMAN	Interleukin enhancer-binding factor 2	ILF2	43062	8	0	0.295742	0.232587	23.3619	23.0922	23.1704	22.9577	23.3087	22.6604	482472	399264
Q29954_HUMAN	HLA-C protein (Fragment)	HLA-C	41041	1	0	0.390844	0.231809	20.1903	19.7694	20.6248	19.8001	19.9005	20.1886	71665.6	57343
ECM29_HUMAN	Proteasome adapter and scaffold protein ECM29	ECPAS	204291	23	0	0.238769	0.231793	23.4587	23.48	23.394	23.0444	23.5338	23.0592	108222	89592.6
RB27B_HUMAN	Ras-related protein Rab-27B	RAB27B	24608	5	0	0.39595	0.231793	22.3551	23.1572	23.1684	22.6614	22.7749	22.549	600696	475122
AIMP1_HUMAN	Aminoacyl tRNA synthase complex-interacting multifunctional protein 1	AIMP1	34353	10	0	0.382652	0.231223	24.4998	24.5658	23.7628	24.0662	24.1469	23.9215	1.14703e+06	913028
ETHE1_HUMAN	Persulfide dioxygenase ETHE1, mitochondrial	ETHE1	27873	1	0	0.154966	0.231216	19.9402	20.0374	20.1066	19.7059	19.9647	19.7199	65687.6	53822.4
ABR_HUMAN	Active breakpoint cluster region-related protein	ABR	97598	3	0	0.793409	0.230982	19.1209	21.7564	21.7729	20.1898	20.0439	21.7235	53746.9	38669.8
AP3B1_HUMAN	AP-3 complex subunit beta-1	AP3B1	121320	16	0	0.147335	0.230465	24.3205	24.4961	24.4957	24.308	24.2315	24.0813	376860	307966
A0A024R4E5_HUMAN	High density lipoprotein binding protein (Vigilin), isoform CRA_a	HDLBP	141440	15	0	0.118567	0.230268	24.1367	24.0843	24.0791	23.9357	23.9047	23.7688	234401	191871
MGAT2_HUMAN	Alpha-1,6-mannosyl-glycoprotein 2-beta-N-acetylglucosaminyltransferase	MGAT2	51550	2	0	0.664485	0.230224	20.6861	21.6122	21.9849	21.457	21.8463	20.2892	137088	114489
PGBM_HUMAN	Basement membrane-specific heparan sulfate proteoglycan core protein	HSPG2	468830	11	0	0.44561	0.230172	23.0542	22.9914	22.956	22.5827	23.3849	22.3434	45824.3	39363
VP26B_HUMAN	Vacuolar protein sorting-associated protein 26B	VPS26B	39155	6	0	0.316714	0.230107	22.3226	22.8029	22.7103	22.1915	22.2603	22.6937	293870	241478
PDIA3_HUMAN	Protein disulfide-isomerase A3	PDIA3	56782	22	0	0.267811	0.229806	27.1619	27.1836	27.3688	26.7263	26.9902	27.3083	4.86794e+06	4.04188e+06
RAC1_HUMAN	Ras-related C3 botulinum toxin substrate 1	RAC1	21450	12	0	0.24266	0.229431	26.8667	27.068	27.1644	26.5891	26.7637	27.0579	1.43837e+07	1.18633e+07
ANX11_HUMAN	Annexin A11	ANXA11	54390	1	0	0.271828	0.229188	20.7741	21.0084	20.8237	20.7753	20.838	20.3053	61381.2	75118.6
KISHA_HUMAN	Protein kish-A	TMEM167A	8060	1	0	0.287178	0.22881	19.449	19.1639	19.3589	19.2562	19.2806	18.7485	171618	141725
MCTS1_HUMAN	Malignant T-cell-amplified sequence 1	MCTS1	20555	3	0	0.149477	0.228297	20.1504	19.9421	20.1845	19.9433	19.8574	19.7915	116898	95534.7
HPBP1_HUMAN	Hsp70-binding protein 1	HSPBP1	39303	6	0	0.251578	0.22783	21.6805	21.6605	21.4948	21.1767	21.286	21.6896	176127	146361
APMAP_HUMAN	Adipocyte plasma membrane-associated protein	APMAP	46480	8	0	0.322208	0.227677	23.6911	23.7555	24.198	23.4719	23.9418	23.5479	628512	513674
Q6IPH7_HUMAN	60S ribosomal protein L14	RPL14	23787	6	0	0.188377	0.227195	26.8388	27.1396	26.8675	26.598	26.8466	26.7197	1.13085e+07	9.25898e+06
ANXA7_HUMAN	Annexin A7	ANXA7	52739	13	0	0.268758	0.225836	24.9715	25.0941	25.2914	24.5999	25.0891	24.9905	1.52763e+06	1.26316e+06
CSN4_HUMAN	COP9 signalosome complex subunit 4	COPS4	46269	14	0	0.304195	0.224436	24.323	24.2042	24.6135	23.8477	24.3639	24.2558	819740	677307
PUR9_HUMAN	Bifunctional purine biosynthesis protein ATIC	ATIC	64616	29	0	0.18262	0.224012	26.3998	26.397	26.4256	26.1268	26.3967	26.0268	2.44295e+06	2.01844e+06
ALDOB_HUMAN	Fructose-bisphosphate aldolase B	ALDOB	39473	2	0	0.667014	0.223588	18.7474	20.239	18.5581	19.3206	18.4459	19.1073	37761.9	17493.8
CARL1_HUMAN	F-actin-uncapping protein LRRC16A	CARMIL1	151557	12	0	0.335539	0.223382	22.9907	22.8462	22.3593	22.312	22.5311	22.6829	87831.8	71652.5
CD2AP_HUMAN	CD2-associated protein	CD2AP	71451	7	0	0.273833	0.222641	21.4808	21.8805	21.2868	21.3003	21.339	21.3409	75531.8	61247.9
NRP1_HUMAN	Neuropilin-1	NRP1	103134	13	0	0.233129	0.22194	24.1358	23.9583	24.1773	23.6913	24.1211	23.7932	424299	351502
FA10_HUMAN	Coagulation factor X	F10	54732	6	0	0.196918	0.220979	25.9177	25.994	26.2403	25.7822	25.9616	25.7453	2.51307e+06	2.06256e+06
TOP2B_HUMAN	DNA topoisomerase 2-beta	TOP2B	183267	5	0	0.327239	0.2209	21.0974	20.91	20.9141	20.3518	20.9502	20.9568	21292.8	17892.6
RAN_HUMAN	GTP-binding nuclear protein Ran	RAN	24423	12	0	0.162232	0.220784	27.5087	27.5396	27.6775	27.2134	27.4487	27.4014	1.74086e+07	1.4364e+07
EIF3E_HUMAN	Eukaryotic translation initiation factor 3 subunit E	EIF3E	52221	19	0	0.252627	0.220519	25.2236	25.5048	25.4624	25.0748	25.4369	25.0175	1.44592e+06	1.19592e+06
XRCC6_HUMAN	X-ray repair cross-complementing protein 6	XRCC6	69843	21	0	0.270165	0.220458	25.4971	25.526	25.3389	24.9468	25.4982	25.2556	1.19982e+06	1.0008e+06
ALG2_HUMAN	Alpha-1,3/1,6-mannosyltransferase ALG2	ALG2	47092	3	0	0.639667	0.220425	20.1913	20.2824	20.5186	19.0713	20.5119	20.7478	72778.1	67362.8
SF3B3_HUMAN	Splicing factor 3B subunit 3	SF3B3	135577	16	0	0.282059	0.220274	23.7871	23.523	23.817	23.2237	23.7474	23.4952	239322	198813
PCY2_HUMAN	Ethanolamine-phosphate cytidylyltransferase	PCYT2	43835	1	0	0.490098	0.220115	18.4233	17.8168	17.5925	18.1639	17.6337	17.3747	10406	8521.97
UFL1_HUMAN	E3 UFM1-protein ligase 1	UFL1	89595	5	0	0.315124	0.219551	21.642	21.6544	21.6514	21.4496	21.7649	21.0747	65963.4	55312.5
THTM_HUMAN	3-mercaptopyruvate sulfurtransferase	MPST	33178	9	0	0.179214	0.219548	23.5434	23.2072	23.4203	23.1257	23.1678	23.2187	548266	450495
VATA_HUMAN	V-type proton ATPase catalytic subunit A	ATP6V1A	68304	26	0	0.298368	0.219319	25.6016	25.4902	25.9613	25.3012	25.3892	25.7047	1.45746e+06	1.20033e+06
ELMO2_HUMAN	Engulfment and cell motility protein 2	ELMO2	82615	9	0	0.330078	0.217367	22.1747	22.2492	22.0835	22.2206	21.558	22.0767	117202	98413.6
XPOT_HUMAN	Exportin-T	XPOT	109964	12	0	0.245271	0.217224	22.8448	22.756	22.9519	22.5169	22.9067	22.4773	175623	146073
HNRPK_HUMAN	Heterogeneous nuclear ribonucleoprotein K	HNRNPK	50976	16	0	0.176887	0.21694	25.652	25.7943	25.8165	25.4177	25.6919	25.5025	2.274e+06	1.88169e+06
BIEA_HUMAN	Biliverdin reductase A	BLVRA	33428	9	0	0.159039	0.215858	24.5033	24.454	24.4939	24.1206	24.307	24.3761	1.3593e+06	1.12806e+06
OPTN_HUMAN	Optineurin	OPTN	65922	3	0	0.616541	0.215828	20.1249	21.3336	20.7557	20.8781	19.8533	20.8353	49601.1	40591.3
APOE_HUMAN	Apolipoprotein E	APOE	36154	8	0	0.352763	0.215667	23.1772	23.3525	23.6864	23.0045	23.5126	23.052	469095	388182
XPO4_HUMAN	Exportin-4	XPO4	130139	4	0	0.442969	0.215504	20.1923	19.5489	20.26	20.0948	19.7883	19.4716	18659.7	15253.5
AIMP2_HUMAN	Aminoacyl tRNA synthase complex-interacting multifunctional protein 2	AIMP2	35349	8	0	0.27016	0.214997	24.1425	23.8103	23.7738	23.5069	23.8952	23.6795	869467	719892
MAP4_HUMAN	Microtubule-associated protein 4	MAP4	121005	3	0	0.600075	0.214842	19.1978	20.2569	19.2566	19.9251	19.2406	18.901	12150.6	9833.77
XRCC5_HUMAN	X-ray repair cross-complementing protein 5	XRCC5	82705	14	0	0.300722	0.214481	24.0846	24.097	23.7176	23.7295	23.9936	23.5326	390970	323835
TM1L2_HUMAN	TOM1-like protein 2	TOM1L2	55556	2	0	0.309847	0.214258	19.455	19.308	19.7502	19.5194	19.3036	19.0474	35570.2	29353.7
CAN7_HUMAN	Calpain-7	CAPN7	92652	9	0	0.185197	0.213908	23.0579	23.1955	23.0337	23.0487	22.7726	22.824	173320	143589
CBPD_HUMAN	Carboxypeptidase D	CPD	152931	13	0	0.343389	0.213615	23.2776	23.967	23.8005	23.4417	23.5386	23.424	181419	147107
GNAI1_HUMAN	Guanine nucleotide-binding protein G(i) subunit alpha-1	GNAI1	40361	5	0	0.366242	0.21356	21.7391	22.1613	22.196	21.5999	21.6958	22.16	266035	221756
A0A384MDZ8_HUMAN	Epididymis secretory sperm binding protein		55366	12	0	0.164274	0.213478	24.0186	23.8528	23.927	23.7976	23.7655	23.5949	642840	532152
PSB2_HUMAN	Proteasome subunit beta type-2	PSMB2	22836	9	0	0.238833	0.213239	24.3157	24.2006	23.9828	23.8312	23.8812	24.1469	1.64226e+06	1.36361e+06
ADHX_HUMAN	Alcohol dehydrogenase class-3	ADH5	39724	12	0	0.199427	0.213237	25.1804	25.2304	25.2667	24.8199	25.1867	25.0312	1.78011e+06	1.48273e+06
DREB_HUMAN	Drebrin	DBN1	71429	5	0	0.242627	0.213043	22.5534	22.944	22.6431	22.5011	22.3677	22.6326	257993	212889
MLP3A_HUMAN	Microtubule-associated proteins 1A/1B light chain 3A	MAP1LC3A	14272	1	0	0.250499	0.212863	21.4486	21.4479	21.4362	20.9397	21.3833	21.3712	495926	415742
GNAQ_HUMAN	Guanine nucleotide-binding protein G(q) subunit alpha	GNAQ	42142	5	0	0.193525	0.212365	22.6795	22.5231	22.48	22.3358	22.2106	22.4991	280890	233436
AT1B1_HUMAN	Sodium/potassium-transporting ATPase subunit beta-1	ATP1B1	35061	4	0	0.232033	0.212264	23.0309	22.9185	23.23	22.8763	22.6692	22.997	572444	474597
Q4QQP8_HUMAN	PTGFRN protein (Fragment)	PTGFRN	88279	12	0	0.214928	0.211984	23.4511	23.8608	23.6948	23.4645	23.4646	23.4416	274732	225979
GMPPB_HUMAN	Mannose-1-phosphate guanyltransferase beta	GMPPB	39834	11	0	0.218319	0.211852	24.1679	24.3827	24.5346	24.0388	24.239	24.1718	1.19072e+06	982975
MCM3_HUMAN	DNA replication licensing factor MCM3	MCM3	90981	8	0	0.285141	0.211697	22.2922	21.9667	21.8804	21.7197	22.0584	21.726	84203.3	69763.7
NAT8L_HUMAN	N-acetylaspartate synthetase	NAT8L	32837	1	0	0.393518	0.210794	20.1138	20.6408	20.7843	20.111	20.5544	20.2412	106208	87069
ANM5_HUMAN	Protein arginine N-methyltransferase 5	PRMT5	72684	10	0	0.291694	0.210505	23.0271	23.4727	23.4929	23.0647	23.2742	23.0223	285500	234691
RPTOR_HUMAN	Regulatory-associated protein of mTOR	RPTOR	149038	2	0	0.184787	0.210242	19.8983	19.7767	19.8592	19.5853	19.801	19.5172	14662.9	12199.2
PMVK_HUMAN	Phosphomevalonate kinase	PMVK	21995	5	0	0.337486	0.210116	22.3848	22.1977	22.5348	22.3422	21.8097	22.335	437680	366621
GNAI3_HUMAN	Guanine nucleotide-binding protein G(i) subunit alpha-3	GNAI3	40532	6	0	0.343907	0.21007	22.5642	22.8615	22.8524	22.2964	22.4508	22.9007	437808	368585
PCYXL_HUMAN	Prenylcysteine oxidase-like	PCYOX1L	54646	1	0	0.290362	0.210054	19.5724	19.6891	19.9641	19.6173	19.6892	19.289	54193.4	44873.6
VPS25_HUMAN	Vacuolar protein-sorting-associated protein 25	VPS25	20748	3	0	0.67992	0.209944	19.6645	20.6823	20.1966	20.291	18.9897	20.633	117565	104291
DIP2B_HUMAN	Disco-interacting protein 2 homolog B	DIP2B	171492	5	0	0.411266	0.209767	21.7339	21.3509	21.7044	20.9769	21.7426	21.4405	39169.5	33119.9
ACBP_HUMAN	Acyl-CoA-binding protein	DBI	10044	4	0	0.429913	0.209645	22.7401	22.4971	23.2873	22.8649	22.6259	22.4047	1.34375e+06	1.09077e+06
DKC1_HUMAN	H/ACA ribonucleoprotein complex subunit DKC1	DKC1	57674	5	0	0.443438	0.209527	22.9719	23.1527	22.2632	22.499	22.7181	22.5422	217789	175539
TNAP2_HUMAN	Tumor necrosis factor alpha-induced protein 2	TNFAIP2	72661	2	0	0.784598	0.209223	17.672	18.9683	17.1646	17.1383	16.8944	19.1445	7546.82	7141.67
RECK_HUMAN	Reversion-inducing cysteine-rich protein with Kazal motifs	RECK	106457	6	0	0.59752	0.209054	21.1214	21.8357	21.6961	20.8059	21.1395	22.0807	63072.4	55450
OLA1_HUMAN	Obg-like ATPase 1	OLA1	44744	10	0	0.309209	0.208556	24.226	24.0716	24.0877	23.5835	24.1589	24.0172	683570	576586
DDX18_HUMAN	ATP-dependent RNA helicase DDX18	DDX18	75407	1	0	0.329581	0.208394	19.6557	19.3266	19.1368	19.3906	19.1232	18.9801	12795.7	15554.5
SCAM2_HUMAN	Secretory carrier-associated membrane protein 2	SCAMP2	36649	2	0	0.345834	0.208353	23.5597	23.2001	23.4725	22.8913	23.2243	23.4916	1.16899e+06	983341
GLOD4_HUMAN	Glyoxalase domain-containing protein 4	GLOD4	34793	9	0	0.217918	0.208201	23.7944	23.7383	23.6331	23.3645	23.458	23.7187	656302	549052
DPP3_HUMAN	Dipeptidyl peptidase 3	DPP3	82589	22	0	0.193037	0.208093	25.4029	25.4017	25.6522	25.1955	25.2736	25.3633	1.11796e+06	927187
PP2BA_HUMAN	Serine/threonine-protein phosphatase 2B catalytic subunit alpha isoform	PPP3CA	58688	4	0	0.155576	0.207386	23.6211	23.5906	23.6374	23.3642	23.3407	23.522	496752	413960
ACLY_HUMAN	ATP-citrate synthase	ACLY	120839	56	0	0.181077	0.206438	28.0064	28.1266	28.2313	27.8166	27.9945	27.9339	4.77042e+06	3.96598e+06
AAPK2_HUMAN	5'-AMP-activated protein kinase catalytic subunit alpha-2	PRKAA2	62320	7	0	0.638591	0.206124	20.8073	21.893	21.5491	21.3829	20.4903	21.7577	105640	89443.1
FAS_HUMAN	Fatty acid synthase	FASN	273427	75	0	0.23395	0.205355	27.4769	27.2913	27.4329	27.0337	27.4059	27.1454	1.34042e+06	1.12172e+06
ATPA_HUMAN	ATP synthase subunit alpha, mitochondrial	ATP5F1A	59751	17	0	0.331133	0.20485	24.9803	25.091	25.5592	25.1289	24.9846	24.9024	1.14372e+06	937253
PTN23_HUMAN	Tyrosine-protein phosphatase non-receptor type 23	PTPN23	178974	3	0	0.674948	0.204841	20.2429	20.5656	19.1697	19.7867	19.1625	20.4145	14488.9	11949.6
M4K5_HUMAN	Mitogen-activated protein kinase kinase kinase kinase 5	MAP4K5	95024	1	0	0.268232	0.204821	19.4407	19.7981	19.8341	19.6014	19.3425	19.5146	19349	10453.2
MPP6_HUMAN	MAGUK p55 subfamily member 6	MPP6	61117	5	0	0.264579	0.204696	22.151	21.9705	22.198	22.0124	21.6497	22.0433	124213	104011
ITB1_HUMAN	Integrin beta-1	ITGB1	88415	23	0	0.225607	0.203837	27.197	27.1238	26.9757	26.746	26.8665	27.0723	4.05704e+06	3.3973e+06
CLU_HUMAN	Clustered mitochondria protein homolog	CLUH	146670	4	0	0.533276	0.203466	21.8802	21.0954	22.1632	21.7047	21.224	21.5997	52159.1	41893.8
UBA1_HUMAN	Ubiquitin-like modifier-activating enzyme 1	UBA1	117849	53	0	0.170382	0.20344	28.1235	28.1621	28.3082	27.9423	28.0672	27.974	5.45321e+06	4.54086e+06
6PGL_HUMAN	6-phosphogluconolactonase	PGLS	27547	12	0	0.329572	0.203229	24.2695	24.101	24.2552	23.8617	23.7953	24.359	1.44594e+06	1.22673e+06
B7ZKT9_HUMAN	KIAA1033 protein	KIAA1033	136517	15	0	0.186094	0.202965	23.2349	23.1271	23.3348	23.1365	22.9471	23.0044	141042	117482
CISD2_HUMAN	CDGSH iron-sulfur domain-containing protein 2	CISD2	15278	2	0	0.685081	0.202199	20.8541	19.9232	20.957	20.3224	19.6013	21.2039	190235	168650
GANAB_HUMAN	Neutral alpha-glucosidase AB	GANAB	106874	36	0	0.213658	0.199951	26.714	26.6905	26.9272	26.4447	26.6458	26.6414	2.18792e+06	1.82811e+06
CPSF3_HUMAN	Cleavage and polyadenylation specificity factor subunit 3	CPSF3	77486	3	0	0.376222	0.199674	21.1924	20.6734	21.2586	20.9845	20.6377	20.9032	60170.6	49740.1
GALK1_HUMAN	Galactokinase	GALK1	42272	10	0	0.208475	0.19937	23.6965	23.6696	23.8629	23.4031	23.6523	23.5755	772256	646458
STAT1_HUMAN	Signal transducer and activator of transcription 1-alpha/beta	STAT1	87335	12	0	0.397186	0.199248	23.7432	23.8462	24.2933	23.9377	23.8875	23.4599	393048	326208
TCPZ_HUMAN	T-complex protein 1 subunit zeta	CCT6A	58024	35	0	0.171653	0.199233	28.0077	27.9015	27.9007	27.6592	27.8279	27.725	9.57096e+06	8.0116e+06
PDLI7_HUMAN	PDZ and LIM domain protein 7	PDLIM7	49845	2	0	0.255751	0.199125	21.5186	21.355	21.3856	21.0155	21.4305	21.2158	97600.3	82185.3
SF3B1_HUMAN	Splicing factor 3B subunit 1	SF3B1	145830	18	0	0.388799	0.199088	23.5484	23.951	24.1081	23.4025	23.8986	23.7092	222053	185130
RENT2_HUMAN	Regulator of nonsense transcripts 2	UPF2	147810	5	0	0.470874	0.198516	20.4726	20.7089	20.5227	20.0348	20.1614	20.9125	22576.9	19660.1
SSRP1_HUMAN	FACT complex subunit SSRP1	SSRP1	81075	12	0	0.273076	0.197416	23.1378	23.4419	23.1481	22.8839	23.0315	23.2201	260036	217999
SPSY_HUMAN	Spermine synthase	SMS	41268	3	0	0.378024	0.197399	20.8403	20.6529	20.4239	20.6175	20.6106	20.0969	74475.6	62663.7
P3H1_HUMAN	Prolyl 3-hydroxylase 1	P3H1	83394	2	0	0.283236	0.197176	20.6505	20.4025	20.7986	20.2798	20.3955	20.5848	54467.3	45553.7
SPNS1_HUMAN	Protein spinster homolog 1	SPNS1	56630	4	0	0.755509	0.196396	20.5802	20.2891	18.4594	20.0277	19.0006	19.7113	79372.9	58320.2
B4DNH1_HUMAN	Profilin		20840	4	0	0.230868	0.196351	22.7569	22.6164	22.7643	22.337	22.668	22.5436	717521	603769
CALU_HUMAN	Calumenin	CALU	37107	9	0	0.598591	0.196331	24.4886	23.6242	24.1338	23.3848	23.775	24.4977	1.12075e+06	967714
MICA1_HUMAN	[F-actin]-monooxygenase MICAL1	MICAL1	117875	9	0	0.491097	0.196294	21.516	21.526	21.8287	20.8739	21.652	21.7559	63953.3	55383.8
FN3K_HUMAN	Fructosamine-3-kinase	FN3K	35171	1	0	0.439703	0.196242	19.4381	18.6868	18.9209	18.5949	18.8424	19.0197	35327.3	29212
ARHG1_HUMAN	Rho guanine nucleotide exchange factor 1	ARHGEF1	102435	9	0	0.200542	0.195447	21.8207	21.8093	21.9331	21.7912	21.5441	21.6414	77607.9	65098.1
XCT_HUMAN	Cystine/glutamate transporter	SLC7A11	55423	2	0	0.482944	0.195209	19.6559	18.7569	19.1037	19.1214	18.7415	19.0679	28902.7	23625.7
ACTZ_HUMAN	Alpha-centractin	ACTR1A	42614	17	0	0.206385	0.195127	25.9786	25.98	26.08	25.7481	25.9768	25.7284	2.94446e+06	2.47426e+06
PSMD6_HUMAN	26S proteasome non-ATPase regulatory subunit 6	PSMD6	45531	27	0	0.228895	0.195121	26.6106	26.5798	26.4633	26.2756	26.5441	26.2487	3.53833e+06	2.97746e+06
NICA_HUMAN	Nicastrin	NCSTN	78411	9	0	0.328112	0.194834	23.3233	23.5224	23.2378	22.8705	23.2688	23.3597	331581	280800
CAPR1_HUMAN	Caprin-1	CAPRIN1	78366	4	0	0.374915	0.194513	21.1037	21.2582	21.1469	21.1672	20.5786	21.1794	107073	91346
RAB8A_HUMAN	Ras-related protein Rab-8A	RAB8A	23668	8	0	0.179368	0.194234	25.3944	25.5078	25.561	25.3153	25.2302	25.335	2.8908e+06	2.42301e+06
ANLN_HUMAN	Anillin	ANLN	124199	1	0	0.340459	0.194198	18.1302	17.8742	17.7797	17.7871	17.9556	17.4588	3785.9	3188.79
IF4E_HUMAN	Eukaryotic translation initiation factor 4E	EIF4E	25097	4	0	0.216414	0.193795	23.4748	23.2814	23.4118	23.1281	23.3413	23.1172	819501	688579
PDC10_HUMAN	Programmed cell death protein 10	PDCD10	24702	5	0	0.211455	0.193388	23.0521	23.0554	23.0828	22.9416	22.6965	22.9721	571399	481439
EF1A2_HUMAN	Elongation factor 1-alpha 2	EEF1A2	50470	17	0	0.282409	0.193299	29.4623	29.6612	29.7593	29.2175	29.5558	29.5296	3.47518e+07	2.92567e+07
CNNM4_HUMAN	Metal transporter CNNM4	CNNM4	86607	5	0	0.456413	0.193037	21.5525	21.0656	21.0052	20.7625	20.8816	21.4002	54465.4	46160.7
CCD22_HUMAN	Coiled-coil domain-containing protein 22	CCDC22	70756	5	0	0.473392	0.192679	22.1086	21.4763	21.4445	21.7401	21.5472	21.164	83059.7	68980.6
EIF3B_HUMAN	Eukaryotic translation initiation factor 3 subunit B	EIF3B	92482	21	0	0.23267	0.192106	24.9575	25.1828	25.0908	24.7322	24.9277	24.995	948731	798706
EXOC7_HUMAN	Exocyst complex component 7	EXOC7	83382	14	0	0.397676	0.191518	24.0514	24.0272	24.0669	23.8483	23.4902	24.2325	420835	362455
NUCL_HUMAN	Nucleolin	NCL	76614	12	0	0.242359	0.191395	24.3221	24.5455	24.5344	24.1778	24.4357	24.2143	527441	443519
GFPT1_HUMAN	Glutamine--fructose-6-phosphate aminotransferase [isomerizing] 1	GFPT1	78806	33	0	0.265596	0.191359	26.8327	27.12	27.128	26.685	26.8714	26.9502	2.92538e+06	2.45727e+06
PPAL_HUMAN	Lysosomal acid phosphatase	ACP2	48344	3	0	0.499773	0.190718	21.2682	21.7851	22.0094	21.6093	21.1168	21.7644	171819	143714
MCM2_HUMAN	DNA replication licensing factor MCM2	MCM2	101896	10	0	0.384503	0.190647	22.8222	22.8661	22.766	22.4289	23.0312	22.4222	148343	127291
RL11_HUMAN	60S ribosomal protein L11	RPL11	20252	6	0	0.300056	0.190636	24.7069	24.7705	24.5834	24.3314	24.7673	24.3902	2.81989e+06	2.39148e+06
B7ZM73_HUMAN	Protein MON2 homolog	MON2	187319	31	0	0.298424	0.190064	24.9155	25.33	25.3201	25.0451	24.8997	25.0506	437664	365149
VASP_HUMAN	Vasodilator-stimulated phosphoprotein	VASP	39830	8	0	0.23065	0.190048	24.2971	24.3161	24.5119	24.2692	24.238	24.0477	1.33847e+06	1.12424e+06
IPO7_HUMAN	Importin-7	IPO7	119517	20	0	0.213566	0.189899	24.4385	24.4351	24.5236	24.1261	24.3117	24.3898	514408	434498
IF5_HUMAN	Eukaryotic translation initiation factor 5	EIF5	49223	6	0	0.391228	0.189372	23.0443	23.1249	22.7174	22.7104	23.0843	22.5238	329918	279333
THIK_HUMAN	3-ketoacyl-CoA thiolase, peroxisomal	ACAA1	44292	2	0	0.408413	0.188515	18.6044	18.6271	19.1154	18.6974	18.7662	18.3177	25121.5	13164
ATLA3_HUMAN	Atlastin-3	ATL3	60542	19	0	0.278682	0.188415	24.5476	24.6976	24.8252	24.3444	24.4693	24.6913	914021	772385
KCD12_HUMAN	BTB/POZ domain-containing protein KCTD12	KCTD12	35701	6	0	0.313032	0.187976	21.7602	22.2681	21.935	21.8544	21.7866	21.7583	258028	214941
LEG1_HUMAN	Galectin-1	LGALS1	14716	9	0	0.280029	0.187682	28.4303	28.2417	28.4995	27.9978	28.2794	28.3313	3.68028e+07	3.11386e+07
CARM1_HUMAN	Histone-arginine methyltransferase CARM1	CARM1	65854	3	0	0.5372	0.187004	21.1421	21.3106	22.156	21.2515	21.4844	21.312	123765	99313
Q60FE5_HUMAN	Filamin-A	FLNA	278226	108	0	0.229888	0.186931	29.3811	29.4637	29.6824	29.2955	29.3548	29.3161	5.37242e+06	4.51028e+06
TBB2B_HUMAN	Tubulin beta-2B chain	TUBB2B	49953	8	0	0.177369	0.186472	25.6271	25.6169	25.5218	25.4105	25.4151	25.3807	2.39249e+06	2.0173e+06
NTPCR_HUMAN	Cancer-related nucleoside-triphosphatase	NTPCR	20713	1	0	0.326481	0.186306	19.076	19.0281	19.3273	18.7136	19.0133	19.1457	29791.8	36766.1
B4DP06_HUMAN	5-aminoimidazole-4-carboxamide ribonucleotide formyltransferase		58662	1	0	0.443818	0.186141	19.9275	19.3424	19.1581	19.2095	19.4053	19.2548	23619.4	19480.1
TCPQ_HUMAN	T-complex protein 1 subunit theta	CCT8	59621	37	0	0.191047	0.185394	28.3944	28.4281	28.5064	28.1825	28.2731	28.3171	9.28912e+06	7.84671e+06
ATPB_HUMAN	ATP synthase subunit beta, mitochondrial	ATP5F1B	56560	25	0	0.403375	0.185183	25.7716	25.7291	26.3188	25.8388	25.8411	25.584	2.28117e+06	1.8929e+06
RASA3_HUMAN	Ras GTPase-activating protein 3	RASA3	95699	7	0	0.510837	0.184994	22.2214	21.5527	21.8449	21.5004	21.4385	22.125	71467.3	61006.9
BAG6_HUMAN	Large proline-rich protein BAG6	BAG6	119409	10	0	0.399227	0.184481	22.9744	23.6262	23.5266	23.1599	23.2365	23.1774	296974	245921
TBB3_HUMAN	Tubulin beta-3 chain	TUBB3	50433	20	0	0.182839	0.183792	28.5054	28.5509	28.5966	28.3419	28.4142	28.3453	1.86522e+07	1.57582e+07
TBA1C_HUMAN	Tubulin alpha-1C chain	TUBA1C	49895	17	0	0.190757	0.183432	28.9569	28.9794	28.9548	28.6923	28.844	28.8044	2.37378e+07	2.00966e+07
HSP7C_HUMAN	Heat shock cognate 71 kDa protein	HSPA8	70898	35	0	0.214444	0.183229	30.2242	30.2155	30.296	29.9307	30.1066	30.1487	3.58873e+07	3.04249e+07
DCAF7_HUMAN	DDB1- and CUL4-associated factor 7	DCAF7	38926	1	0	0.454736	0.18219	19.0327	18.6571	18.8237	18.408	19.0832	18.4758	30693.8	26446.2
SRS10_HUMAN	Serine/arginine-rich splicing factor 10	SRSF10	31301	1	0	0.392206	0.181471	18.4223	17.9927	18.1746	17.7186	18.1376	18.1891	24260.9	20659.5
CHM4B_HUMAN	Charged multivesicular body protein 4b	CHMP4B	24950	1	0	0.52827	0.181048	21.0344	21.1376	20.84	20.2703	20.9616	21.2369	137505	121101
EDIL3_HUMAN	EGF-like repeat and discoidin I-like domain-containing protein 3	EDIL3	53765	9	0	0.452443	0.181041	22.9772	23.4113	23.3453	23.4041	22.7305	23.0562	387508	330278
A0A142CHG9_HUMAN	GO2-q chimeric G-protein		40239	5	0	0.417802	0.18018	22.9767	22.8771	23.3755	22.986	22.6137	23.089	424499	358905
CSN3_HUMAN	COP9 signalosome complex subunit 3	COPS3	47873	7	0	0.235984	0.180091	22.9996	22.7583	23.0022	22.7103	22.7848	22.7247	307457	259793
MSH6_HUMAN	DNA mismatch repair protein Msh6	MSH6	152786	1	0	0.430114	0.180054	18.3088	18.0832	18.1864	18.4294	17.8175	17.7914	3864.01	3327.9
PYR1_HUMAN	CAD protein	CAD	242984	34	0	0.240316	0.179926	24.8051	25.0429	25.0488	24.8454	24.7844	24.7272	298199	251730
AMPB_HUMAN	Aminopeptidase B	RNPEP	72596	19	0	0.253945	0.179829	24.5456	24.6672	24.3821	24.3641	24.2563	24.4351	746059	631444
VP13C_HUMAN	Vacuolar protein sorting-associated protein 13C	VPS13C	422390	5	0	0.60147	0.179353	20.0399	20.4871	20.1072	20.5619	20.1571	19.3772	5759.43	5076.15
UBC12_HUMAN	NEDD8-conjugating enzyme Ubc12	UBE2M	20900	4	0	0.455084	0.179351	22.9812	23.0692	23.0378	22.8701	22.4346	23.2455	744353	648858
PSA_HUMAN	Puromycin-sensitive aminopeptidase	NPEPPS	103276	32	0	0.269739	0.179318	26.0896	26.1749	26.4262	25.9787	26.0624	26.1118	1.44864e+06	1.22268e+06
IMA7_HUMAN	Importin subunit alpha-7	KPNA6	60030	9	0	0.577809	0.178929	23.007	22.4847	22.0148	22.7018	22.2078	22.0601	257094	213294
TTL12_HUMAN	Tubulin--tyrosine ligase-like protein 12	TTLL12	74404	9	0	0.237768	0.17883	22.8891	22.7453	22.8005	22.5231	22.6075	22.7678	213384	181541
EF2_HUMAN	Elongation factor 2	EEF2	95338	58	0	0.215911	0.178684	29.3888	29.5338	29.5148	29.2177	29.3171	29.3666	1.4744e+07	1.25093e+07
NH2L1_HUMAN	NHP2-like protein 1	SNU13	14174	2	0	0.374164	0.178072	21.7087	21.3588	21.801	21.5189	21.5938	21.2217	339693	287021
2A5D_HUMAN	Serine/threonine-protein phosphatase 2A 56 kDa regulatory subunit delta isoform	PPP2R5D	69992	2	0	0.327627	0.177491	19.4486	19.2826	19.4344	19.3474	18.9424	19.3432	23116.4	19761.2
SNX4_HUMAN	Sorting nexin-4	SNX4	51909	7	0	0.471838	0.176982	22.4925	22.6954	22.3088	22.634	21.904	22.4279	230229	198417
SDHA_HUMAN	Succinate dehydrogenase [ubiquinone] flavoprotein subunit, mitochondrial	SDHA	72692	2	0	0.760145	0.176832	19.4866	17.8556	18.2827	17.8175	18.0073	19.2697	12415.4	10530.8
IMA3_HUMAN	Importin subunit alpha-3	KPNA4	57887	5	0	0.319687	0.176145	22.4174	22.39	22.4643	21.9848	22.4341	22.3244	293489	251836
G3P_HUMAN	Glyceraldehyde-3-phosphate dehydrogenase	GAPDH	36053	32	0	0.218577	0.17575	30.3891	30.3062	30.4109	30.0943	30.2517	30.2329	7.61355e+07	6.47911e+07
TBB4A_HUMAN	Tubulin beta-4A chain	TUBB4A	49586	20	0	0.28661	0.174142	28.5405	28.6567	28.737	28.5388	28.5908	28.2821	1.99345e+07	1.69739e+07
S4A7_HUMAN	Sodium bicarbonate cotransporter 3	SLC4A7	136044	11	0	0.311099	0.174088	22.775	22.9937	22.8275	22.8491	22.4809	22.7438	133116	113566
SIAS_HUMAN	Sialic acid synthase	NANS	40308	13	0	0.298701	0.173938	24.8025	24.6706	24.8724	24.4534	24.8043	24.566	1.58608e+06	1.35491e+06
ANXA4_HUMAN	Annexin A4	ANXA4	35883	22	0	0.37966	0.173394	27.9194	27.56	27.6273	27.3067	27.5166	27.7632	9.95222e+06	8.52033e+06
TAGL2_HUMAN	Transgelin-2	TAGLN2	22391	14	0	0.202971	0.173261	26.6052	26.6566	26.6724	26.462	26.4372	26.5153	8.41982e+06	7.16892e+06
RASN_HUMAN	GTPase NRas	NRAS	21229	8	0	0.346056	0.172891	24.8812	24.9641	24.7517	24.4223	24.816	24.8401	2.90282e+06	2.49446e+06
VAMP2_HUMAN	Vesicle-associated membrane protein 2	VAMP2	12663	1	0	0.35466	0.172534	20.2574	20.2642	20.1143	20.1648	20.2051	19.7484	253518	217414
IL6RB_HUMAN	Interleukin-6 receptor subunit beta	IL6ST	103537	1	0	0.702176	0.171919	18.3726	19.1649	19.1319	19.081	19.227	17.8457	9684.07	8626.06
CAV1_HUMAN	Caveolin-1	CAV1	20472	7	0	0.304847	0.171413	25.6387	25.9151	25.5705	25.647	25.4856	25.4775	5.22485e+06	4.43198e+06
SAE2_HUMAN	SUMO-activating enzyme subunit 2	UBA2	71224	8	0	0.570588	0.170862	22.6792	22.286	22.4665	21.7088	22.6321	22.5782	174940	154992
RL36_HUMAN	60S ribosomal protein L36	RPL36	12254	4	0	0.561877	0.170764	24.4098	24.0593	23.5933	24.0259	24.0768	23.4473	3.63739e+06	3.07493e+06
VPS41_HUMAN	Vacuolar protein sorting-associated protein 41 homolog	VPS41	98566	2	0	0.70418	0.170385	19.3008	18.2703	19.5267	19.3427	18.2321	19.0118	10477.1	8770.46
SNG1_HUMAN	Synaptogyrin-1	SYNGR1	25456	1	0	0.236816	0.169676	21.0332	21.1932	21.2294	20.9674	21.0176	20.9618	487067	414783
STXB2_HUMAN	Syntaxin-binding protein 2	STXBP2	66453	28	0	0.209148	0.169267	25.7379	25.8053	25.8135	25.6256	25.609	25.6143	1.47188e+06	1.25579e+06
SND1_HUMAN	Staphylococcal nuclease domain-containing protein 1	SND1	101997	44	0	0.229612	0.169103	27.1374	27.3001	27.2186	27.0035	27.0953	27.0499	2.67356e+06	2.28088e+06
TCPA_HUMAN	T-complex protein 1 subunit alpha	TCP1	60344	36	0	0.240873	0.168369	28.0458	28.058	28.0214	27.7717	27.9878	27.8606	8.23294e+06	7.04885e+06
SC16A_HUMAN	Protein transport protein Sec16A	SEC16A	251894	9	0	0.394126	0.16819	22.6852	23.0653	22.7486	22.6036	22.4832	22.9077	82598.9	70742.5
CH60_HUMAN	60 kDa heat shock protein, mitochondrial	HSPD1	61055	28	0	0.33669	0.167951	26.1238	26.0805	26.3955	25.943	25.9389	26.214	2.30922e+06	1.97343e+06
NU188_HUMAN	Nucleoporin NUP188	NUP188	196043	6	0	0.501799	0.167937	20.6102	21.0888	20.2302	20.4071	20.5022	20.5161	20444	16985.2
TIM50_HUMAN	Mitochondrial import inner membrane translocase subunit TIM50	TIMM50	39646	1	0	0.637221	0.167905	18.2926	17.6477	18.0524	17.748	18.4606	17.2804	17328.9	15401.9
NP1L4_HUMAN	Nucleosome assembly protein 1-like 4	NAP1L4	42823	11	0	0.283875	0.167763	25.1191	25.0223	25.0354	24.7484	24.86	25.0652	1.91888e+06	1.64915e+06
NOTC2_HUMAN	Neurogenic locus notch homolog protein 2	NOTCH2	265405	1	0	0.377995	0.167636	19.7374	19.7888	20.0389	19.5654	19.5473	19.9494	11692.6	10050.1
ARMT1_HUMAN	Damage-control phosphatase ARMT1	ARMT1	51172	6	0	0.262888	0.167155	21.8635	21.9767	21.8106	21.7538	21.5924	21.8031	175618	150305
GLCNE_HUMAN	Bifunctional UDP-N-acetylglucosamine 2-epimerase/N-acetylmannosamine kinase	GNE	79275	6	0	0.401093	0.167109	22.4976	22.7695	22.8066	22.5755	22.7469	22.2499	182039	156107
A0A0F7KYT8_HUMAN	Fragile X mental retardation autosomal homolog variant p2K	FXR1	76200	6	0	0.458046	0.166738	22.5505	22.6738	22.3768	22.4093	22.6841	22.0074	151242	131024
PGK1_HUMAN	Phosphoglycerate kinase 1	PGK1	44615	32	0	0.251557	0.166397	28.4197	28.3491	28.4878	28.1425	28.2879	28.327	1.17055e+07	1.0028e+07
PIN1_HUMAN	Peptidyl-prolyl cis-trans isomerase NIMA-interacting 1	PIN1	18243	4	0	0.601594	0.165983	21.4426	21.8135	22.2343	22.024	21.7961	21.1722	363156	310122
PPGB_HUMAN	Lysosomal protective protein	CTSA	54466	4	0	0.513461	0.165844	23.1385	22.2921	22.5969	22.4964	22.6307	22.403	326733	272209
PRAF3_HUMAN	PRA1 family protein 3	ARL6IP5	21615	3	0	0.521618	0.165816	21.1145	21.4934	21.9007	21.074	21.436	21.5011	636525	535942
NEO1_HUMAN	Neogenin	NEO1	160017	3	0	0.672309	0.165624	19.2556	20.0454	20.7339	19.7113	20.0177	19.809	17201.4	9052.68
G3V4T6_HUMAN	Maleylacetoacetate isomerase	GSTZ1	24232	3	0	0.604487	0.16542	20.8752	20.5385	20.2609	20.3814	20.909	19.888	116587	102373
MK01_HUMAN	Mitogen-activated protein kinase 1	MAPK1	41390	21	0	0.276405	0.165397	25.3147	25.5641	25.3344	25.1925	25.3077	25.2168	1.93598e+06	1.65286e+06
IF4A3_HUMAN	Eukaryotic initiation factor 4A-III	EIF4A3	46871	14	0	0.304334	0.164971	25.8828	25.6077	25.7917	25.4559	25.6618	25.6695	2.28668e+06	1.95909e+06
HP1B3_HUMAN	Heterochromatin protein 1-binding protein 3	HP1BP3	61207	2	0	0.469334	0.164147	20.6527	20.7368	20.1806	20.4108	20.5585	20.1084	53066.3	45182.2
MYH9_HUMAN	Myosin-9	MYH9	226532	128	0	0.35717	0.163848	29.4683	29.6331	29.9067	29.5383	29.3926	29.5856	6.96485e+06	5.92539e+06
MK03_HUMAN	Mitogen-activated protein kinase 3	MAPK3	43136	4	0	0.38057	0.1636	22.0455	22.104	22.4602	21.8964	22.0297	22.1928	220988	188608
METK2_HUMAN	S-adenosylmethionine synthase isoform type-2	MAT2A	43661	4	0	0.441472	0.163374	23.5752	23.3862	23.8449	23.4297	23.693	23.1935	670063	574093
FLOT1_HUMAN	Flotillin-1	FLOT1	47355	23	0	0.362347	0.163277	25.8719	26.0415	26.1815	25.7532	26.0908	25.761	2.31821e+06	1.9901e+06
EHBP1_HUMAN	EH domain-binding protein 1	EHBP1	140017	3	0	0.870528	0.163065	18.3888	19.8968	19.8508	19.9513	17.1145	20.5813	10530	12182.6
COPB_HUMAN	Coatomer subunit beta	COPB1	107142	30	0	0.243862	0.162152	25.5226	25.6259	25.6748	25.4279	25.4909	25.418	936777	802689
PCAT1_HUMAN	Lysophosphatidylcholine acyltransferase 1	LPCAT1	59151	2	0	0.847164	0.162143	19.0972	19.5642	17.7143	17.6972	20.2502	17.9418	13282	21971.4
PLS1_HUMAN	Phospholipid scramblase 1	PLSCR1	35049	1	0	0.342463	0.161879	20.1586	20.1652	20.0461	19.7404	19.9859	20.1578	119157	103142
HS71A_HUMAN	Heat shock 70 kDa protein 1A	HSPA1A	70052	32	0	0.304041	0.160676	29.0795	29.1314	29.3153	28.943	28.9511	29.15	1.76163e+07	1.51329e+07
G6PD_HUMAN	Glucose-6-phosphate 1-dehydrogenase	G6PD	59257	30	0	0.252346	0.160267	26.4542	26.5877	26.6328	26.3816	26.4063	26.4062	2.64713e+06	2.27006e+06
UBE2N_HUMAN	Ubiquitin-conjugating enzyme E2 N	UBE2N	17138	5	0	0.424194	0.160199	24.1697	24.0165	23.7427	23.8411	23.5841	24.0231	1.57456e+06	1.35593e+06
P4HA1_HUMAN	Prolyl 4-hydroxylase subunit alpha-1	P4HA1	61049	9	0	0.483075	0.160129	22.5454	22.4705	22.1538	22.5544	22.2207	21.9142	185959	160880
XPO7_HUMAN	Exportin-7	XPO7	123907	27	0	0.36293	0.159761	24.8135	24.6602	24.7609	24.5144	24.8356	24.4054	497349	430276
E7EX90_HUMAN	Dynactin subunit 1	DCTN1	139094	29	0	0.446613	0.159733	24.8486	24.9655	25.4314	24.7798	25.0319	24.9547	530627	449815
ITA2_HUMAN	Integrin alpha-2	ITGA2	129295	23	0	0.612749	0.159518	25.3928	24.907	24.8105	24.3116	25.2462	25.0739	728402	642535
EIF3C_HUMAN	Eukaryotic translation initiation factor 3 subunit C	EIF3C	105344	21	0	0.290815	0.159182	25.4563	25.4308	25.2666	25.2485	25.109	25.3186	994269	855549
RL7A_HUMAN	60S ribosomal protein L7a	RPL7A	29996	15	0	0.431325	0.158954	27.266	27.4067	26.8723	26.968	27.1886	26.9115	1.23481e+07	1.05323e+07
E7EVJ5_HUMAN	Cytoplasmic FMR1-interacting protein	CYFIP2	142577	4	0	0.706242	0.158891	19.8114	20.5734	20.8423	20.7532	19.5519	20.4454	20259	17599.8
MARE1_HUMAN	Microtubule-associated protein RP/EB family member 1	MAPRE1	29999	10	0	0.319109	0.15826	24.9339	25.1713	25.1168	24.7748	24.9377	25.0346	1.94426e+06	1.67446e+06
GMPR1_HUMAN	GMP reductase 1	GMPR	37419	3	0	0.74552	0.15818	20.0652	18.6179	18.684	18.7282	19.5492	18.6152	39111	31445.3
A0A3S6RI04_HUMAN	MHC class I antigen	HLA-A	40879	8	0	0.407713	0.157537	24.1566	24.1456	24.0611	23.7027	24.2528	23.9351	827461	721576
SYSC_HUMAN	Serine--tRNA ligase, cytoplasmic	SARS1	58777	15	0	0.294168	0.157325	25.2797	25.3188	25.0562	25.0627	25.0948	25.0252	1.3166e+06	1.13021e+06
FARP1_HUMAN	FERM, ARHGEF and pleckstrin domain-containing protein 1	FARP1	118633	9	0	0.686432	0.157201	22.1834	21.5221	20.9881	20.9955	21.8958	21.3307	54209.5	45774.7
CD47_HUMAN	Leukocyte surface antigen CD47	CD47	35214	5	0	0.460876	0.156878	25.4719	25.7155	25.922	25.3298	25.4776	25.8314	4.42264e+06	3.82495e+06
QOR_HUMAN	Quinone oxidoreductase	CRYZ	35207	5	0	0.286833	0.156727	22.1932	22.1048	22.3481	22.0179	22.0415	22.1166	231477	198959
PUF60_HUMAN	Poly(U)-binding-splicing factor PUF60	PUF60	59875	2	0	0.276418	0.156552	19.7359	19.8028	19.7231	19.6755	19.6443	19.4724	30743.3	26488.9
HYEP_HUMAN	Epoxide hydrolase 1	EPHX1	52949	6	0	0.55864	0.156086	22.6744	22.4115	22.931	22.2162	22.3634	22.969	243103	213540
MEMO1_HUMAN	Protein MEMO1	MEMO1	33733	6	0	0.283076	0.15591	21.7039	21.7016	21.501	21.4312	21.488	21.5196	179112	154186
CADM1_HUMAN	Cell adhesion molecule 1	CADM1	48509	2	0	0.810373	0.155374	19.4636	19.6474	20.9983	20.5393	18.7352	20.3687	50793.7	44183.8
STIP1_HUMAN	Stress-induced-phosphoprotein 1	STIP1	62639	22	0	0.434285	0.155029	25.8418	25.9862	26.2067	25.6729	25.766	26.1308	1.69039e+06	1.46586e+06
PSB1_HUMAN	Proteasome subunit beta type-1	PSMB1	26489	12	0	0.420915	0.154764	24.7227	24.8055	24.9241	24.3741	24.7078	24.9062	2.05995e+06	1.79783e+06
RAP2B_HUMAN	Ras-related protein Rap-2b	RAP2B	20504	8	0	0.320018	0.15433	23.4688	23.5621	23.3488	23.2609	23.2038	23.4519	1.09556e+06	947083
LAMP2_HUMAN	Lysosome-associated membrane glycoprotein 2	LAMP2	44961	4	0	0.289088	0.154168	23.098	22.9536	22.9226	22.7644	22.9306	22.8167	435208	375596
SMHD1_HUMAN	Structural maintenance of chromosomes flexible hinge domain-containing protein 1	SMCHD1	226374	2	0	0.792747	0.15393	19.0873	18.6521	18.5642	18.6606	19.728	17.4532	3707.77	3826.52
PSD11_HUMAN	26S proteasome non-ATPase regulatory subunit 11	PSMD11	47464	18	0	0.427583	0.153757	26.1786	26.4151	26.3705	26.1411	26.4432	25.9187	2.74097e+06	2.38176e+06
RRAGA_HUMAN	Ras-related GTP-binding protein A	RRAGA	36566	7	0	0.568572	0.153638	23.3357	23.3778	23.8428	23.1176	23.1608	23.817	747934	655463
RALB_HUMAN	Ras-related protein Ral-B	RALB	23409	12	0	0.320922	0.153599	25.6698	25.855	25.822	25.4754	25.6847	25.7259	6.02973e+06	5.21507e+06
CTBP1_HUMAN	C-terminal-binding protein 1	CTBP1	47535	5	0	0.456167	0.153088	22.0635	22.3415	22.1357	21.9683	22.3417	21.7714	216258	188380
VPS36_HUMAN	Vacuolar protein-sorting-associated protein 36	VPS36	43817	1	0	0.612183	0.152924	19.4517	19.5006	19.9296	19.9228	19.5508	18.9495	30544.6	26891.2
FLII_HUMAN	Protein flightless-1 homolog	FLII	144751	19	0	0.431662	0.152181	24.3722	24.2582	23.8989	24.1669	23.8605	24.0455	288964	248291
S4R3N1_HUMAN	10 kDa heat shock protein, mitochondrial	HSPE1-MOB4	29737	4	0	0.533104	0.152137	22.9508	22.297	22.8401	22.6744	22.6854	22.2716	400888	342252
IMDH2_HUMAN	Inosine-5'-monophosphate dehydrogenase 2	IMPDH2	55805	14	0	0.456714	0.151344	24.0227	24.2161	24.2437	23.9616	23.7417	24.3251	754420	660871
ENPP1_HUMAN	Ectonucleotide pyrophosphatase/phosphodiesterase family member 1	ENPP1	104924	17	0	0.323695	0.150966	24.2817	24.0986	24.1379	23.9281	23.969	24.1681	394850	342365
UCKL1_HUMAN	Uridine-cytidine kinase-like 1	UCKL1	61141	3	0	0.708405	0.150928	20.2803	21.2076	19.891	20.214	20.7425	19.9695	46339.9	38062.9
C1QBP_HUMAN	Complement component 1 Q subcomponent-binding protein, mitochondrial	C1QBP	31362	5	0	0.585517	0.150378	21.5634	20.7948	20.7769	20.8906	20.6821	21.1113	166354	140610
S10AB_HUMAN	Protein S100-A11	S100A11	11740	9	0	0.653227	0.150107	26.0066	25.4456	25.5919	25.3445	26.1603	25.0891	9.47187e+06	8.51489e+06
B7Z4B7_HUMAN	cDNA FLJ52561, highly similar to Four and a half LIM domains protein 1		28097	8	0	0.483237	0.14996	24.5456	25.1367	25.1104	24.6854	24.788	24.8694	2.26495e+06	1.92834e+06
NGLY1_HUMAN	Peptide-N(4)-(N-acetyl-beta-glucosaminyl)asparagine amidase	NGLY1	74390	1	0	0.443131	0.14983	18.9404	18.6753	18.8958	18.922	18.7332	18.4068	3642.79	10647.7
CNDP2_HUMAN	Cytosolic non-specific dipeptidase	CNDP2	52878	17	0	0.297366	0.149718	24.8457	24.7871	24.6194	24.6085	24.5756	24.6189	982927	849236
RL28_HUMAN	60S ribosomal protein L28	RPL28	15748	1	0	0.535952	0.149589	22.9793	23.0014	22.4922	22.8943	22.7982	22.3317	870638	752888
LDHB_HUMAN	L-lactate dehydrogenase B chain	LDHB	36638	19	0	0.400648	0.149405	27.6283	27.6705	27.9142	27.3947	27.5925	27.7775	1.11649e+07	9.6955e+06
CERU_HUMAN	Ceruloplasmin	CP	122205	1	0	0.705817	0.149325	19.3504	20.6012	20.7288	19.9823	20.1258	20.1245	27325.7	14098.4
SYYC_HUMAN	Tyrosine--tRNA ligase, cytoplasmic	YARS1	59143	22	0	0.268093	0.149279	26.0611	26.0222	26.0758	25.9488	25.8402	25.9222	1.6503e+06	1.42872e+06
RHOA_HUMAN	Transforming protein RhoA	RHOA	21768	7	0	0.387362	0.14921	25.2769	25.4734	25.3813	25.0223	25.2237	25.438	3.79436e+06	3.30864e+06
FLNB_HUMAN	Filamin-B	FLNB	278164	69	0	0.381181	0.149103	26.9832	27.1063	27.1714	26.8979	26.7599	27.1557	948720	826316
PFKAM_HUMAN	ATP-dependent 6-phosphofructokinase, muscle type	PFKM	85183	18	0	0.444513	0.148173	24.6171	24.3819	24.7491	24.2202	24.4127	24.6707	658846	573553
PDCD6_HUMAN	Programmed cell death protein 6	PDCD6	21868	9	0	0.294199	0.147753	25.1831	25.2512	25.1644	24.9522	25.1419	25.0614	3.34963e+06	2.90728e+06
ECH1_HUMAN	Delta(3,5)-Delta(2,4)-dienoyl-CoA isomerase, mitochondrial	ECH1	35816	1	0	0.539057	0.147463	19.6424	19.7686	20.2988	19.6553	19.6024	20.0097	47501	40691.2
SNAG_HUMAN	Gamma-soluble NSF attachment protein	NAPG	34746	3	0	0.771876	0.147237	21.8114	20.6993	21.9488	21.5302	20.5241	21.9635	163938	144348
MBOA7_HUMAN	Lysophospholipid acyltransferase 7	MBOAT7	52765	3	0	0.702461	0.146025	20.2593	20.2747	20.7061	19.6187	20.9963	20.1871	73674.3	68394
RENR_HUMAN	Renin receptor	ATP6AP2	39008	1	0	0.581996	0.145837	20.4246	20.2633	20.8397	20.6969	20.4238	19.9694	92978.1	80803.4
RS11_HUMAN	40S ribosomal protein S11	RPS11	18431	5	0	0.371831	0.145249	25.5444	25.4194	25.225	25.1833	25.3843	25.1855	4.6206e+06	4.00584e+06
PP1B_HUMAN	Serine/threonine-protein phosphatase PP1-beta catalytic subunit	PPP1CB	37187	17	0	0.362177	0.145238	25.6886	25.9548	25.6061	25.5597	25.6181	25.636	3.11353e+06	2.68993e+06
RS3_HUMAN	40S ribosomal protein S3	RPS3	26688	16	0	0.279204	0.14501	27.272	27.232	27.1922	27.0366	27.1102	27.1144	8.65284e+06	7.51668e+06
UBA3_HUMAN	NEDD8-activating enzyme E1 catalytic subunit	UBA3	51852	7	0	0.455204	0.144324	22.3411	22.3524	22.5139	21.9413	22.393	22.4401	251851	221456
BLVRB_HUMAN	Flavin reductase (NADPH)	BLVRB	22119	6	0	0.457647	0.143283	23.6852	24.0623	24.0345	23.8668	23.931	23.5543	1.39716e+06	1.21062e+06
MAT2B_HUMAN	Methionine adenosyltransferase 2 subunit beta	MAT2B	37552	2	0	0.379439	0.143161	20.6659	20.6249	20.7621	20.4337	20.7565	20.4332	83758.8	73144.6
ILKAP_HUMAN	Integrin-linked kinase-associated serine/threonine phosphatase 2C	ILKAP	42907	3	0	0.458287	0.14313	19.8203	20.2633	19.9006	19.8424	20.0269	19.6856	40736.2	35211.5
RAB13_HUMAN	Ras-related protein Rab-13	RAB13	22774	6	0	0.427925	0.142548	23.0046	23.3187	23.1739	23.0904	22.7994	23.1798	616024	536942
RL10_HUMAN	60S ribosomal protein L10	RPL10	24604	10	0	0.43194	0.142363	25.5083	25.6591	25.2077	25.2297	25.4482	25.2701	4.03747e+06	3.49282e+06
MDHM_HUMAN	Malate dehydrogenase, mitochondrial	MDH2	35503	14	0	0.371291	0.141672	25.9908	25.9708	26.2824	25.8863	26.0033	25.9294	3.10271e+06	2.68653e+06
SERC_HUMAN	Phosphoserine aminotransferase	PSAT1	40423	9	0	0.330857	0.141555	24.729	24.8658	24.8118	24.5668	24.6295	24.7857	1.09069e+06	951286
RS25_HUMAN	40S ribosomal protein S25	RPS25	13742	4	0	0.368095	0.141317	24.5926	24.6874	24.6209	24.359	24.6868	24.4312	4.52627e+06	3.95794e+06
KDSR_HUMAN	3-ketodihydrosphingosine reductase	KDSR	36187	2	0	0.547837	0.141286	20.0227	20.3929	20.223	19.9159	19.82	20.4788	49719.3	66489.2
NIT1_HUMAN	Deaminated glutathione amidase	NIT1	35896	3	0	0.543849	0.14068	21.1677	21.0867	21.2135	21.0848	21.3637	20.5974	128341	75906.3
SRS11_HUMAN	Serine/arginine-rich splicing factor 11	SRSF11	53542	1	0	0.587869	0.139771	19.747	19.3359	19.1337	18.8971	19.5452	19.355	45916	40209.5
ODO2_HUMAN	Dihydrolipoyllysine-residue succinyltransferase component of 2-oxoglutarate dehydrogenase complex, mitochondrial	DLST	48755	5	0	0.381287	0.139492	22.4777	22.693	22.6673	22.5424	22.5723	22.3049	257929	224637
RBBP5_HUMAN	Retinoblastoma-binding protein 5	RBBP5	59153	1	0	0.374386	0.139302	17.8559	17.9313	17.7806	17.7858	17.8327	17.5313	8537.3	7455.58
TCPB_HUMAN	T-complex protein 1 subunit beta	CCT2	57488	45	0	0.330097	0.139272	28.2053	28.1324	28.2459	27.9506	28.1626	28.0526	8.90385e+06	7.77372e+06
MOXD1_HUMAN	DBH-like monooxygenase protein 1	MOXD1	69652	9	0	0.589812	0.139001	23.2567	23.3238	23.5728	22.9042	23.1103	23.7218	382663	343505
DYLT3_HUMAN	Dynein light chain Tctex-type 3	DYNLT3	13062	2	0	0.448306	0.138552	20.7716	20.5298	20.6942	20.5202	20.7618	20.2978	228395	304679
DCTN4_HUMAN	Dynactin subunit 4	DCTN4	52337	8	0	0.43462	0.138489	22.4123	22.8815	22.654	22.4699	22.5983	22.4642	238797	206466
TPR_HUMAN	Nucleoprotein TPR	TPR	267293	2	0	0.706045	0.138339	19.1714	18.576	17.8979	18.3991	18.7145	18.1166	3011.74	2505.02
A0A3S6H812_HUMAN	Protein arginine N-methyltransferase 1 transcript variant 22	PRMT1	43862	17	0	0.383313	0.138331	25.3379	25.3534	25.4543	25.0428	25.3258	25.362	1.8255e+06	1.60095e+06
DNJA2_HUMAN	DnaJ homolog subfamily A member 2	DNAJA2	45746	11	0	0.401817	0.138299	24.2877	24.3849	24.1877	24.2649	24.2427	23.9379	854896	747164
PKN1_HUMAN	Serine/threonine-protein kinase N1	PKN1	103932	1	0	0.531419	0.13791	18.7718	18.3102	18.9549	18.4206	18.7101	18.4924	8732.64	7516.93
MBB1A_HUMAN	Myb-binding protein 1A	MYBBP1A	148855	5	0	0.73574	0.137176	20.1822	21.0895	19.5664	19.9231	20.295	20.2085	18936.7	15155.8
OXSR1_HUMAN	Serine/threonine-protein kinase OSR1	OXSR1	58022	8	0	0.416801	0.136825	23.9382	23.5932	23.977	23.6587	23.6709	23.7684	561655	487544
CSK2B_HUMAN	Casein kinase II subunit beta	CSNK2B	24942	7	0	0.738216	0.136515	23.272	24.1416	23.9198	23.3525	24.39	23.1813	1.40863e+06	1.27931e+06
SNX6_HUMAN	Sorting nexin-6	SNX6	46649	9	0	0.391539	0.136196	23.9371	24.015	24.1825	23.7489	24.0047	23.9724	646630	565397
SUMO2_HUMAN	Small ubiquitin-related modifier 2	SUMO2	10871	1	0	0.572351	0.136166	21.7787	21.9629	22.043	21.3694	21.857	22.1497	688425	934877
RL8_HUMAN	60S ribosomal protein L8	RPL8	28025	6	0	0.55916	0.136069	24.5836	25.279	24.6878	24.5649	24.792	24.7853	2.48467e+06	2.12732e+06
U3PXP0_HUMAN	Alpha globin chain (Fragment)	HBA2	5703	1	0	0.763747	0.135955	20.8569	20.9195	20.8732	21.24	21.2807	19.7211	504346	487962
UBE2S_HUMAN	Ubiquitin-conjugating enzyme E2 S	UBE2S	23845	2	0	0.828499	0.135811	19.0158	21.2272	21.0244	20.2386	20.6103	20.011	148799	108168
CD81_HUMAN	CD81 antigen	CD81	25809	4	0	0.55553	0.135603	26.5739	26.4243	25.839	26.152	26.1109	26.1674	9.63847e+06	8.24631e+06
TXNL1_HUMAN	Thioredoxin-like protein 1	TXNL1	32251	8	0	0.457315	0.13541	23.4391	23.7416	23.527	23.2923	23.3333	23.6759	868976	763414
BAIP2_HUMAN	Brain-specific angiogenesis inhibitor 1-associated protein 2	BAIAP2	60868	2	0	0.479209	0.135279	20.18	20.2878	20.272	20.1621	20.3642	19.8076	18971.7	25466
GTR1_HUMAN	Solute carrier family 2, facilitated glucose transporter member 1	SLC2A1	54084	5	0	0.387522	0.135202	24.4063	24.4402	24.6052	24.2242	24.5056	24.3163	1.63502e+06	1.43116e+06
SERPH_HUMAN	Serpin H1	SERPINH1	46441	17	0	0.449741	0.134934	26.121	26.1116	26.3526	25.8452	26.0687	26.2664	3.09243e+06	2.71911e+06
PSA1_HUMAN	Proteasome subunit alpha type-1	PSMA1	29556	14	0	0.385101	0.134383	25.3697	25.3775	25.6034	25.1892	25.3704	25.3878	2.66506e+06	2.3296e+06
ABCF1_HUMAN	ATP-binding cassette sub-family F member 1	ABCF1	95926	11	0	0.648984	0.133486	23.6894	23.8326	23.6375	23.0297	23.6437	24.0856	327965	301012
LDHA_HUMAN	L-lactate dehydrogenase A chain	LDHA	36689	30	0	0.480961	0.132972	28.4393	28.4967	28.6684	28.1957	28.3235	28.6863	1.69466e+07	1.49915e+07
DPYL2_HUMAN	Dihydropyrimidinase-related protein 2	DPYSL2	62294	24	0	0.34383	0.132906	26.7123	26.9034	26.8808	26.7385	26.6783	26.681	3.67252e+06	3.20763e+06
GDIA_HUMAN	Rab GDP dissociation inhibitor alpha	GDI1	50583	15	0	0.429222	0.132685	24.476	24.4302	24.5907	24.362	24.1663	24.5705	916999	808062
DHX9_HUMAN	ATP-dependent RNA helicase A	DHX9	140958	35	0	0.444288	0.132677	26.5033	26.581	26.5609	26.3248	26.6801	26.2423	1.38366e+06	1.22123e+06
TIF1B_HUMAN	Transcription intermediary factor 1-beta	TRIM28	88550	13	0	0.337152	0.132327	23.9049	23.9686	24.0358	23.7963	23.7981	23.918	476405	417414
EMP3_HUMAN	Epithelial membrane protein 3	EMP3	18429	5	0	0.625139	0.131875	23.3182	23.1232	22.599	22.6551	22.7515	23.2383	1.50081e+06	1.31469e+06
PRS8_HUMAN	26S proteasome regulatory subunit 8	PSMC5	45626	25	0	0.435932	0.131651	26.0981	25.933	25.8834	25.754	26.0595	25.706	2.45419e+06	2.15951e+06
RO60_HUMAN	60 kDa SS-A/Ro ribonucleoprotein	RO60	60671	3	0	0.328289	0.131314	21.4043	21.42	21.4746	21.3269	21.2312	21.3468	86869.8	76157.4
STX3_HUMAN	Syntaxin-3	STX3	33155	7	0	0.463126	0.130996	24.2261	24.2023	24.1633	23.9173	23.9266	24.3548	1.43279e+06	1.27219e+06
KALRN_HUMAN	Kalirin	KALRN	340261	1	0	0.60814	0.130817	18.1867	18.0585	18.2377	17.9711	18.4983	17.6211	1227.12	1605.24
AP2M1_HUMAN	AP-2 complex subunit mu	AP2M1	49655	15	0	0.468606	0.13072	25.2212	25.426	25.5242	25.0686	25.2331	25.4775	1.58885e+06	1.3994e+06
HUTU_HUMAN	Urocanate hydratase	UROC1	74831	1	0	0.41275	0.130158	20.1192	19.9875	20.2006	19.8312	20.1384	19.9471	39209.5	22960.7
SPT5H_HUMAN	Transcription elongation factor SPT5	SUPT5H	121000	8	0	0.615025	0.129594	22.351	22.6488	22.2098	22.0842	22.005	22.7316	102290	91794.6
MYO1D_HUMAN	Unconventional myosin-Id	MYO1D	116202	34	0	0.404447	0.129577	26.1514	26.2756	26.2936	26.0825	25.9682	26.2812	1.11854e+06	985288
NAA25_HUMAN	N-alpha-acetyltransferase 25, NatB auxiliary subunit	NAA25	112292	1	0	0.567881	0.129548	18.5882	17.9599	18.0218	17.8802	18.1081	18.193	5774.87	3290.77
FRY_HUMAN	Protein furry homolog	FRY	338875	17	0	0.567772	0.129145	22.5762	22.6366	23.123	22.6963	22.3956	22.8565	44598.5	38885.6
SNTB2_HUMAN	Beta-2-syntrophin	SNTB2	57950	5	0	0.529796	0.129086	22.8226	22.51	23.0597	22.7927	22.7461	22.4663	240566	209170
UBE2O_HUMAN	(E3-independent) E2 ubiquitin-conjugating enzyme	UBE2O	141293	14	0	0.37299	0.129024	23.9728	24.1456	23.9646	23.997	23.8467	23.8521	283577	248579
TXND5_HUMAN	Thioredoxin domain-containing protein 5	TXNDC5	47629	4	0	0.50846	0.128912	22.5655	22.53	22.8275	22.2734	22.4886	22.7742	274183	242625
VP35L_HUMAN	VPS35 endosomal protein-sorting factor-like	VPS35L	109563	7	0	0.610558	0.128314	21.2145	20.9775	20.5788	20.9901	20.9533	20.4424	33947.1	29719.3
S12A4_HUMAN	Solute carrier family 12 member 4	SLC12A4	120650	4	0	0.68787	0.128257	21.6512	21.5439	21.304	20.7391	21.8534	21.5218	59712.4	55055.8
TXD17_HUMAN	Thioredoxin domain-containing protein 17	TXNDC17	13941	4	0	0.529519	0.128192	23.8899	23.5206	23.7669	23.7919	23.2982	23.7026	1.61578e+06	1.4263e+06
RL1D1_HUMAN	Ribosomal L1 domain-containing protein 1	RSL1D1	54973	8	0	0.580755	0.128078	23.3834	23.3885	22.7783	22.9638	23.2644	22.9377	388768	337351
TCPD_HUMAN	T-complex protein 1 subunit delta	CCT4	57924	28	0	0.357098	0.127991	27.6593	27.7363	27.6944	27.4642	27.655	27.5868	5.97175e+06	5.25505e+06
UAP1L_HUMAN	UDP-N-acetylhexosamine pyrophosphorylase-like protein 1	UAP1L1	57030	8	0	0.431162	0.127485	23.1163	23.0015	22.9721	22.8189	23.1144	22.7742	270807	239103
RENT1_HUMAN	Regulator of nonsense transcripts 1	UPF1	124345	23	0	0.443307	0.12735	24.8629	25.2106	25.2181	24.8932	25.0214	24.995	589152	514632
ACON_HUMAN	Aconitate hydratase, mitochondrial	ACO2	85425	18	0	0.400217	0.12726	24.5341	24.4984	24.7223	24.4338	24.3646	24.5746	626591	550610
CSN7A_HUMAN	COP9 signalosome complex subunit 7a	COPS7A	30277	5	0	0.599856	0.127235	21.898	21.574	21.979	21.2918	22.0015	21.776	228298	203759
HNRH3_HUMAN	Heterogeneous nuclear ribonucleoprotein H3	HNRNPH3	36926	2	0	0.661224	0.126868	21.1981	21.2613	21.266	20.6929	20.9415	21.7104	129355	119824
5NTD_HUMAN	5'-nucleotidase	NT5E	63368	22	0	0.466081	0.12683	26.6398	26.4722	26.5211	26.1716	26.4748	26.6063	3.00447e+06	2.66589e+06
FLNC_HUMAN	Filamin-C	FLNC	291022	90	0	0.47518	0.126242	27.9698	28.1701	28.3406	28.0311	27.8716	28.1991	1.87394e+06	1.64624e+06
TM165_HUMAN	Transmembrane protein 165	TMEM165	34906	3	0	0.445239	0.126057	21.741	21.9826	22.1319	21.7782	21.7872	21.9119	266296	232951
DDX1_HUMAN	ATP-dependent RNA helicase DDX1	DDX1	82432	20	0	0.406863	0.125983	25.4512	25.4025	25.4748	25.1972	25.498	25.2552	1.03423e+06	913543
TPST1_HUMAN	Protein-tyrosine sulfotransferase 1	TPST1	42188	2	0	0.573139	0.125829	19.0787	19.4087	18.8516	19.152	18.7024	19.1071	23023.4	20192.5
PP2AA_HUMAN	Serine/threonine-protein phosphatase 2A catalytic subunit alpha isoform	PPP2CA	35594	14	0	0.430265	0.125653	25.0313	24.9546	24.983	24.7145	25.074	24.8034	1.93025e+06	1.70859e+06
BIG1_HUMAN	Brefeldin A-inhibited guanine nucleotide-exchange protein 1	ARFGEF1	208767	16	0	0.619045	0.124737	22.8073	23.145	23.5342	23.1679	22.7489	23.1955	98200	85328
RAGP1_HUMAN	Ran GTPase-activating protein 1	RANGAP1	63542	11	0	0.631505	0.12431	24.1886	23.9466	23.552	23.4135	23.8341	24.0667	516131	457253
VATE1_HUMAN	V-type proton ATPase subunit E 1	ATP6V1E1	26145	5	0	0.627579	0.123782	23.5777	23.3097	23.1019	22.8622	23.1358	23.6201	692640	622717
SYNC_HUMAN	Asparagine--tRNA ligase, cytoplasmic	NARS1	62943	23	0	0.407454	0.12353	25.4687	25.485	25.4316	25.1717	25.377	25.4661	1.66187e+06	1.4719e+06
UCHL3_HUMAN	Ubiquitin carboxyl-terminal hydrolase isozyme L3	UCHL3	26183	8	0	0.406118	0.123414	22.9098	22.9002	23.0724	22.7106	22.9386	22.8629	609262	537437
PANK4_HUMAN	4'-phosphopantetheine phosphatase	PANK4	85991	6	0	0.704038	0.122987	21.1165	21.8196	21.3211	21.3288	20.7897	21.7698	56406.5	50651.4
TSN_HUMAN	Translin	TSN	26183	5	0	0.684908	0.122539	22.5772	22.3738	22.7307	22.4372	21.9072	22.9698	463297	426349
CTNB1_HUMAN	Catenin beta-1	CTNNB1	85497	19	0	0.404287	0.122492	25.3648	25.4058	25.3042	25.2562	25.0918	25.3593	1.04344e+06	923032
SYWC_HUMAN	Tryptophan--tRNA ligase, cytoplasmic	WARS1	53165	15	0	0.467079	0.122224	24.204	24.2616	24.5454	24.1145	24.1753	24.3545	766859	674675
LAT2_HUMAN	Large neutral amino acids transporter small subunit 2	SLC7A8	58382	1	0	0.757501	0.122201	17.1538	16.3084	17.5188	17.3022	16.9123	16.3999	9018.66	7708.43
Q59ET0_HUMAN	1,4-alpha-glucan branching enzyme (Fragment)		86114	1	0	0.478321	0.122107	19.306	19.0908	19.1395	18.8961	19.2882	18.9858	10131.4	13091.9
CD151_HUMAN	CD151 antigen	CD151	28295	1	0	0.418403	0.121906	22.9248	22.9847	23.1833	22.8849	23.0039	22.8382	815441	717386
HUWE1_HUMAN	E3 ubiquitin-protein ligase HUWE1	HUWE1	481891	54	0	0.453189	0.121441	25.3526	25.5685	25.522	25.3668	25.5218	25.1902	235391	207910
PI4KA_HUMAN	Phosphatidylinositol 4-kinase alpha	PI4KA	236830	26	0	0.495974	0.121381	24.02	24.0587	24.2164	24.0682	23.7148	24.1479	148986	132335
VKORL_HUMAN	Vitamin K epoxide reductase complex subunit 1-like protein 1	VKORC1L1	19836	1	0	0.524713	0.120975	19.4982	19.2708	19.831	19.4122	19.4679	19.3569	114590	99798.7
SNX2_HUMAN	Sorting nexin-2	SNX2	58471	10	0	0.368355	0.120925	24.5726	24.6097	24.5562	24.3762	24.4804	24.5191	817085	722383
A0A087WWU8_HUMAN	Tropomyosin alpha-3 chain	TPM3	26421	21	0	0.503112	0.120919	27.4362	27.3935	27.5634	27.275	27.1408	27.6146	9.67082e+06	8.62426e+06
F10A1_HUMAN	Hsc70-interacting protein	ST13	41332	7	0	0.393785	0.120675	25.9673	25.9643	26.0064	25.7525	25.8379	25.9856	4.31258e+06	3.82029e+06
RS12_HUMAN	40S ribosomal protein S12	RPS12	14515	6	0	0.492821	0.120541	24.4385	24.2682	24.1223	24.0035	24.3654	24.0984	3.03677e+06	2.68932e+06
EIF3I_HUMAN	Eukaryotic translation initiation factor 3 subunit I	EIF3I	36502	11	0	0.509464	0.120502	24.1406	24.3802	24.3676	23.9815	24.4284	24.117	979847	870178
GGCT_HUMAN	Gamma-glutamylcyclotransferase	GGCT	21008	4	0	0.756765	0.119835	22.3501	21.383	21.385	21.1226	22.1161	21.5198	267901	234825
VAMP3_HUMAN	Vesicle-associated membrane protein 3	VAMP3	11309	4	0	0.671722	0.11979	23.9823	24.2868	24.5351	24.4968	24.289	23.6592	4.27123e+06	3.81515e+06
GSTM3_HUMAN	Glutathione S-transferase Mu 3	GSTM3	26560	14	0	0.385086	0.119325	26.3605	26.2971	26.3542	26.1304	26.2091	26.3143	4.6541e+06	4.122e+06
TBG1_HUMAN	Tubulin gamma-1 chain	TUBG1	51170	10	0	0.568005	0.118747	23.4133	23.1357	22.7819	23.0139	23.0898	22.8709	435405	379916
ARF6_HUMAN	ADP-ribosylation factor 6	ARF6	20082	8	0	0.424174	0.118621	24.6742	24.7541	24.7943	24.4706	24.6524	24.7437	3.25164e+06	2.8854e+06
TCPH_HUMAN	T-complex protein 1 subunit eta	CCT7	59367	38	0	0.409456	0.118507	27.6288	27.5231	27.6609	27.3695	27.5876	27.5001	6.08465e+06	5.38938e+06
UCHL1_HUMAN	Ubiquitin carboxyl-terminal hydrolase isozyme L1	UCHL1	24824	11	0	0.604961	0.117924	24.9978	25.1625	25.4677	24.8842	24.9495	25.4406	3.14453e+06	2.8043e+06
PNMA2_HUMAN	Paraneoplastic antigen Ma2	PNMA2	41509	1	0	0.738764	0.1177	17.9629	16.9644	16.8428	17.4546	16.9266	17.0358	2063.79	7298.76
IF2P_HUMAN	Eukaryotic translation initiation factor 5B	EIF5B	138827	11	0	0.498643	0.117613	23.8463	23.6815	23.3955	23.4945	23.4672	23.6087	232876	204899
A0A2H4ZEU7_HUMAN	Cromer blood group antigen (Fragment)	CD55	6676	1	0	0.573575	0.117612	20.8544	20.5036	20.4626	20.4172	20.272	20.7785	335253	298617
YLAT2_HUMAN	Y+L amino acid transporter 2	SLC7A6	56828	1	0	0.526324	0.116808	18.7255	18.3153	18.3784	18.1859	18.3861	18.4968	34739.2	30710
TXTP_HUMAN	Tricarboxylate transport protein, mitochondrial	SLC25A1	34013	1	0	0.49105	0.116805	18.4313	18.4031	18.1961	18.3561	18.0118	18.3123	11900.8	16246.5
EHD1_HUMAN	EH domain-containing protein 1	EHD1	60627	45	0	0.389849	0.116778	28.5108	28.4982	28.3783	28.3926	28.2885	28.3558	1.16942e+07	1.03494e+07
PP1A_HUMAN	Serine/threonine-protein phosphatase PP1-alpha catalytic subunit	PPP1CA	37512	6	0	0.498249	0.116601	23.8371	23.6256	23.4222	23.5006	23.4069	23.6276	680061	600226
HNRH1_HUMAN	Heterogeneous nuclear ribonucleoprotein H	HNRNPH1	49229	8	0	0.484997	0.116551	24.2323	24.4958	24.2972	24.0369	24.2705	24.3681	855594	759878
KPYM_HUMAN	Pyruvate kinase PKM	PKM	57937	54	0	0.426406	0.116498	29.8757	29.9439	30.0192	29.6935	29.856	29.9398	2.84225e+07	2.5233e+07
VPS29_HUMAN	Vacuolar protein sorting-associated protein 29	VPS29	20506	7	0	0.434478	0.116225	23.8596	23.7746	24.0481	23.7095	23.8353	23.7888	1.48333e+06	1.31031e+06
MANF_HUMAN	Mesencephalic astrocyte-derived neurotrophic factor	MANF	20700	3	0	0.73463	0.115479	21.0684	20.9911	20.8838	20.1557	21.0385	21.4026	196407	186025
SRPRA_HUMAN	Signal recognition particle receptor subunit alpha	SRPRA	69811	5	0	0.455473	0.114548	21.6194	21.4575	21.538	21.2535	21.4693	21.5484	73921.3	65834.6
CSN7B_HUMAN	COP9 signalosome complex subunit 7b	COPS7B	29622	4	0	0.519048	0.114442	21.5753	21.6397	21.4003	21.2172	21.6536	21.4013	244842	218535
NAGK_HUMAN	N-acetyl-D-glucosamine kinase	NAGK	37376	12	0	0.404012	0.114418	25.6475	25.8106	25.8017	25.5954	25.6585	25.6626	2.95425e+06	2.61658e+06
A0A024RC55_HUMAN	Milk fat globule-EGF factor 8 protein, isoform CRA_a	MFGE8	43123	31	0	0.480575	0.114298	30.6799	30.8398	30.976	30.5572	30.7962	30.7993	8.0064e+07	7.10048e+07
SYQ_HUMAN	Glutamine--tRNA ligase	QARS1	87799	25	0	0.449432	0.114096	25.7619	26.0137	25.8636	25.7076	25.8837	25.7056	1.29146e+06	1.14402e+06
PSME4_HUMAN	Proteasome activator complex subunit 4	PSME4	211334	5	0	0.636404	0.114092	20.0607	19.887	19.8737	20.2221	19.8472	19.4099	9911.49	8972.03
VPS4A_HUMAN	Vacuolar protein sorting-associated protein 4A	VPS4A	48898	8	0	0.51433	0.113818	24.3698	24.5938	24.257	24.4744	24.2727	24.132	803536	711580
ACTN1_HUMAN	Alpha-actinin-1	ACTN1	103058	57	0	0.454393	0.113742	27.9119	27.8339	28.0296	27.7284	27.7381	27.9677	4.59081e+06	4.08295e+06
MAOM_HUMAN	NAD-dependent malic enzyme, mitochondrial	ME2	65444	1	0	0.453224	0.113136	18.8609	18.8914	19.1166	18.8714	18.9095	18.7486	15660.4	4426.76
ADAM9_HUMAN	Disintegrin and metalloproteinase domain-containing protein 9	ADAM9	90556	3	0	0.657366	0.11262	20.6029	20.7944	20.3032	20.6982	20.0215	20.6429	32691	29374.3
CHMP6_HUMAN	Charged multivesicular body protein 6	CHMP6	23485	3	0	0.731564	0.112532	22.1601	22.2829	21.697	21.9214	21.4031	22.4779	416402	383185
SYAC_HUMAN	Alanine--tRNA ligase, cytoplasmic	AARS1	106810	40	0	0.43592	0.112217	26.3258	26.3216	26.507	26.2156	26.2336	26.3685	1.579e+06	1.40189e+06
FRYL_HUMAN	Protein furry homolog-like	FRYL	339598	42	0	0.458085	0.1122	25.2568	25.448	25.5361	25.3452	25.2068	25.3523	305841	270847
CSTF3_HUMAN	Cleavage stimulation factor subunit 3	CSTF3	82922	1	0	0.587983	0.112091	20.1118	20.044	20.4687	20.1025	19.8497	20.336	31878.9	28353.8
KBRS2_HUMAN	NF-kappa-B inhibitor-interacting Ras-like protein 2	NKIRAS2	21508	1	0	0.569293	0.111761	18.9391	19.3407	19.0401	19.1415	18.7383	19.1049	53918.5	47901.5
ANXA6_HUMAN	Annexin A6	ANXA6	75873	59	0	0.646763	0.11131	30.5192	30.1747	30.2404	29.7589	30.4143	30.4272	2.79207e+07	2.53318e+07
LSR_HUMAN	Lipolysis-stimulated lipoprotein receptor	LSR	71439	1	0	0.57622	0.109806	20.0836	19.7824	19.7612	19.4909	19.9695	19.8374	32507.3	18068.8
RL10A_HUMAN	60S ribosomal protein L10a	RPL10A	24831	6	0	0.525842	0.109449	24.3387	24.4646	24.4713	24.0621	24.4942	24.39	1.80895e+06	1.6231e+06
APT_HUMAN	Adenine phosphoribosyltransferase	APRT	19608	7	0	0.485221	0.108195	24.7356	24.7925	24.8481	24.4894	24.81	24.7522	2.16565e+06	1.93859e+06
KHDR1_HUMAN	KH domain-containing, RNA-binding, signal transduction-associated protein 1	KHDRBS1	48227	4	0	0.739515	0.107969	22.0129	21.6503	21.0708	21.0321	21.6119	21.7662	160635	142209
EXC6B_HUMAN	Exocyst complex component 6B	EXOC6B	94201	6	0	0.494078	0.107015	21.7569	21.4337	21.6396	21.4855	21.4259	21.5978	63225.9	56240.4
SYFB_HUMAN	Phenylalanine--tRNA ligase beta subunit	FARSB	66116	13	0	0.619359	0.106828	24.4721	24.6808	24.599	24.3965	24.8494	24.1856	584031	528811
CPNE1_HUMAN	Copine-1	CPNE1	59059	14	0	0.532764	0.106509	25.1093	24.9171	24.9516	24.6748	24.8915	25.0922	1.58447e+06	1.42402e+06
PSA5_HUMAN	Proteasome subunit alpha type-5	PSMA5	26411	6	0	0.574256	0.106236	24.6583	24.4874	24.7426	24.2328	24.7105	24.6264	2.26187e+06	2.03577e+06
HSP74_HUMAN	Heat shock 70 kDa protein 4	HSPA4	94331	32	0	0.532622	0.106106	26.3812	26.3231	26.5112	26.1328	26.2302	26.5342	1.62881e+06	1.46376e+06
NPC2_HUMAN	NPC intracellular cholesterol transporter 2	NPC2	16570	3	0	0.426909	0.105364	21.5028	21.611	21.6269	21.4738	21.5048	21.446	327319	291755
NCKP1_HUMAN	Nck-associated protein 1	NCKAP1	128790	26	0	0.527492	0.105164	24.8292	25.0186	24.9828	24.7971	24.6675	25.0504	526818	472799
TGFI1_HUMAN	Transforming growth factor beta-1-induced transcript 1 protein	TGFB1I1	49814	1	0	0.630586	0.104607	18.7764	18.9953	19.0254	18.9414	19.0914	18.4506	20137	18181.2
RSMB_HUMAN	Small nuclear ribonucleoprotein-associated proteins B and B'	SNRPB	24610	2	0	0.507384	0.104533	22.6082	22.6468	22.4353	22.2835	22.5668	22.5263	380828	341144
GSHR_HUMAN	Glutathione reductase, mitochondrial	GSR	56257	2	0	0.581027	0.104158	21.8116	22.0588	21.9079	21.785	21.5856	22.0953	148830	134214
SHOT1_HUMAN	Shootin-1	SHTN1	71640	4	0	0.700063	0.104125	22.2835	22.572	22.2936	22.578	21.748	22.5107	133251	122244
LRC59_HUMAN	Leucine-rich repeat-containing protein 59	LRRC59	34930	9	0	0.61743	0.103964	24.2052	24.0126	24.1281	23.9496	23.7232	24.3611	1.11617e+06	1.01531e+06
KLC1_HUMAN	Kinesin light chain 1	KLC1	65310	12	0	0.44483	0.103828	23.9395	24.0931	24.0105	23.9181	23.9641	23.8495	465571	415452
AP1M1_HUMAN	AP-1 complex subunit mu-1	AP1M1	48587	13	0	0.578016	0.103582	24.359	24.5473	24.8817	24.4625	24.4249	24.5899	863949	763611
VINC_HUMAN	Vinculin	VCL	123799	48	0	0.505533	0.10351	27.4233	27.2838	27.399	27.1737	27.1644	27.4575	2.10311e+06	1.88916e+06
A0A024R5H8_HUMAN	RAB6A, member RAS oncogene family, isoform CRA_b	RAB6A	23549	5	0	0.565482	0.103411	23.0985	23.3089	23.5621	23.0941	23.3293	23.2358	650127	576937
PDIA6_HUMAN	Protein disulfide-isomerase A6	PDIA6	48121	11	0	0.574035	0.102545	24.8884	24.6645	24.8268	24.6031	24.505	24.9639	1.21508e+06	1.09704e+06
MOT4_HUMAN	Monocarboxylate transporter 4	SLC16A3	49469	4	0	0.595471	0.102405	23.0769	23.0129	23.3989	22.8187	23.2221	23.1408	548357	490777
AP1B1_HUMAN	AP-1 complex subunit beta-1	AP1B1	104637	18	0	0.562515	0.102339	24.6571	24.6619	24.2777	24.3992	24.3276	24.5628	530660	472893
DPP9_HUMAN	Dipeptidyl peptidase 9	DPP9	98263	6	0	0.546051	0.102004	22.0382	21.7628	21.8041	21.7237	21.9563	21.619	81720.1	73185.9
IF4A1_HUMAN	Eukaryotic initiation factor 4A-I	EIF4A1	46154	34	0	0.498106	0.101785	27.4003	27.5984	27.6547	27.3411	27.497	27.51	8.5749e+06	7.6615e+06
ASNS_HUMAN	Asparagine synthetase [glutamine-hydrolyzing]	ASNS	64370	25	0	0.5162	0.101689	26.0735	26.2926	26.3766	26.1851	26.2228	26.0297	2.38484e+06	2.12528e+06
BAP31_HUMAN	B-cell receptor-associated protein 31	BCAP31	27992	1	0	0.638127	0.101643	19.3712	19.4332	18.8312	19.1723	18.9532	19.2052	40199.8	22608.7
GBB4_HUMAN	Guanine nucleotide-binding protein subunit beta-4	GNB4	37567	3	0	0.65169	0.101424	19.7935	20.1554	20.2842	20.2358	20.0173	19.6758	83365.7	74455.3
SCRN1_HUMAN	Secernin-1	SCRN1	46382	12	0	0.638359	0.10119	23.6919	24.2966	24.275	23.991	23.8881	24.0808	947875	833657
GARS_HUMAN	Glycine--tRNA ligase	GARS1	83166	25	0	0.504899	0.101072	26.3238	26.5678	26.5954	26.306	26.4537	26.4241	1.94298e+06	1.73436e+06
SPTB2_HUMAN	Spectrin beta chain, non-erythrocytic 1	SPTBN1	274609	45	0	0.575856	0.101064	25.4036	25.3669	25.5848	25.3095	25.1384	25.6043	294388	265616
INP5K_HUMAN	Inositol polyphosphate 5-phosphatase K	INPP5K	51090	2	0	0.776128	0.101005	19.8478	20.066	20.862	20.2198	19.7075	20.5455	57314.5	50263.8
RMD1_HUMAN	Regulator of microtubule dynamics protein 1	RMDN1	35808	4	0	0.898588	0.100954	19.9564	19.646	18.7335	18.9242	18.1258	20.983	32841.4	40237.6
VAPA_HUMAN	Vesicle-associated membrane protein-associated protein A	VAPA	27893	5	0	0.611827	0.100888	22.6313	22.4156	22.6659	22.4016	22.228	22.7805	383318	347373
STXB3_HUMAN	Syntaxin-binding protein 3	STXBP3	67764	15	0	0.448386	0.100268	24.7725	24.7089	24.7818	24.7052	24.5854	24.6717	820048	734441
UBR1_HUMAN	E3 ubiquitin-protein ligase UBR1	UBR1	200211	4	0	0.906786	0.0998099	19.2511	19.7353	19.6743	17.5072	20.1376	20.7166	5342.25	10662.4
TERA_HUMAN	Transitional endoplasmic reticulum ATPase	VCP	89322	50	0	0.567136	0.0997185	28.031	27.8493	28.1847	27.777	27.869	28.1198	5.94881e+06	5.34079e+06
GBF1_HUMAN	Golgi-specific brefeldin A-resistance guanine nucleotide exchange factor 1	GBF1	206446	10	0	0.690774	0.0990996	22.0137	21.7958	22.547	21.8407	21.968	22.2506	44716.3	39420.6
VPS4B_HUMAN	Vacuolar protein sorting-associated protein 4B	VPS4B	49302	18	0	0.490162	0.0989158	26.235	26.4635	26.3364	26.3172	26.2487	26.1722	3.30006e+06	2.95084e+06
ARAP1_HUMAN	Arf-GAP with Rho-GAP domain, ANK repeat and PH domain-containing protein 1	ARAP1	162192	7	0	0.811142	0.09845	19.826	20.9629	20.8922	20.3776	20.0178	20.9903	22554.8	19864.4
CAND1_HUMAN	Cullin-associated NEDD8-dissociated protein 1	CAND1	136376	40	0	0.548412	0.0982579	26.1894	26.1403	26.3386	25.9262	26.1559	26.2916	1.2215e+06	1.10116e+06
UBP5_HUMAN	Ubiquitin carboxyl-terminal hydrolase 5	USP5	95786	15	0	0.528749	0.0981526	23.9516	23.7501	24.0922	23.8171	23.9074	23.775	372575	332616
TTC7A_HUMAN	Tetratricopeptide repeat protein 7A	TTC7A	96185	2	0	0.90728	0.0980703	19.8026	17.8759	18.996	19.5166	19.6939	17.1698	7369.58	10696.3
RS23_HUMAN	40S ribosomal protein S23	RPS23	15808	3	0	0.64136	0.0977736	23.3305	23.4102	23.0381	23.2163	23.412	22.8572	1.31613e+06	1.18671e+06
CCNY_HUMAN	Cyclin-Y	CCNY	39337	6	0	0.645316	0.0976956	22.8521	22.5657	22.2309	22.407	22.3208	22.6279	282213	251034
SYTC_HUMAN	Threonine--tRNA ligase 1, cytoplasmic	TARS1	83435	29	0	0.568282	0.0975658	25.724	25.9807	26.0584	25.6798	25.8005	25.9902	1.35985e+06	1.21999e+06
RL38_HUMAN	60S ribosomal protein L38	RPL38	8218	4	0	0.747203	0.0959931	23.1215	22.6235	22.9063	23.0199	23.1224	22.2211	2.7151e+06	2.49561e+06
IF4G2_HUMAN	Eukaryotic translation initiation factor 4 gamma 2	EIF4G2	102362	12	0	0.507397	0.095985	23.5692	23.5255	23.5297	23.2872	23.5557	23.4935	227355	205053
TCPG_HUMAN	T-complex protein 1 subunit gamma	CCT3	60534	37	0	0.53044	0.0957984	28.1898	28.1402	28.2568	27.9152	28.228	28.1562	8.67032e+06	7.82526e+06
PGAM1_HUMAN	Phosphoglycerate mutase 1	PGAM1	28804	15	0	0.530115	0.0957799	26.527	26.4455	26.5787	26.2967	26.3656	26.6016	6.68215e+06	6.03264e+06
PTGR1_HUMAN	Prostaglandin reductase 1	PTGR1	35870	10	0	0.565477	0.095477	23.9202	24.1475	24.0305	23.7567	23.9229	24.1322	944228	852905
SATT_HUMAN	Neutral amino acid transporter A	SLC1A4	55723	10	0	0.799202	0.0952907	24.4947	25.0044	25.2054	24.9358	24.1275	25.3552	1.51924e+06	1.4198e+06
DDB1_HUMAN	DNA damage-binding protein 1	DDB1	126968	25	0	0.576504	0.094704	25.2527	25.3369	25.6296	25.2643	25.224	25.4468	805487	721183
SFPQ_HUMAN	Splicing factor, proline- and glutamine-rich	SFPQ	76149	6	0	0.528749	0.0946359	23.0299	22.862	22.8302	22.955	22.7641	22.7191	228191	205111
HS105_HUMAN	Heat shock protein 105 kDa	HSPH1	96865	37	0	0.591552	0.094416	26.5989	26.9241	26.7869	26.5364	26.5989	26.8914	2.18013e+06	1.96628e+06
ATG9A_HUMAN	Autophagy-related protein 9A	ATG9A	94447	3	0	0.509874	0.0943501	23.5528	23.5627	23.6156	23.4594	23.6245	23.3643	296698	267290
AP2B1_HUMAN	AP-2 complex subunit beta	AP2B1	104553	40	0	0.566653	0.0942868	26.858	27.0269	27.0858	26.7372	26.8598	27.0908	2.90435e+06	2.62304e+06
PPP6_HUMAN	Serine/threonine-protein phosphatase 6 catalytic subunit	PPP6C	35144	9	0	0.510348	0.0941629	22.9755	22.9277	23.0777	22.9854	22.7733	22.9397	435987	392275
DNJA1_HUMAN	DnaJ homolog subfamily A member 1	DNAJA1	44868	15	0	0.530468	0.0937344	24.6677	24.9442	24.7688	24.7777	24.6148	24.707	1.268e+06	1.1374e+06
RUVB1_HUMAN	RuvB-like 1	RUVBL1	50228	19	0	0.556745	0.0934886	25.1213	24.943	24.8215	24.7695	25.0113	24.8246	1.42415e+06	1.28124e+06
A0A087WYS1_HUMAN	UTP--glucose-1-phosphate uridylyltransferase	UGP2	52078	13	0	0.544165	0.0925645	25.4145	25.3046	25.6117	25.3396	25.279	25.4346	1.77027e+06	1.58917e+06
B7Z481_HUMAN	cDNA FLJ54018, highly similar to PDZ and LIM domain protein 5		51251	3	0	0.7493	0.0922671	21.9929	22.6537	22.4894	22.3959	22.627	21.8363	223025	201458
EDC4_HUMAN	Enhancer of mRNA-decapping protein 4	EDC4	151661	2	0	0.576561	0.0921445	19.2387	19.2237	19.4294	19.1297	19.0709	19.4148	9905.92	8961.48
GMPPA_HUMAN	Mannose-1-phosphate guanyltransferase alpha	GMPPA	46291	8	0	0.528494	0.0921058	23.4232	23.1695	23.3407	23.1766	23.3045	23.1759	543959	489117
PLAK_HUMAN	Junction plakoglobin	JUP	81745	3	0	0.841562	0.0920311	20.1661	19.2268	20.6799	19.3193	20.2035	20.2739	25695.9	22320.6
PGM2_HUMAN	Phosphoglucomutase-2	PGM2	68283	15	0	0.606065	0.0918791	24.6275	24.4531	24.6222	24.3144	24.3649	24.7479	665861	605902
CBSL_HUMAN	Cystathionine beta-synthase-like protein	CBSL	60587	5	0	0.719105	0.0917063	21.5838	21.699	22.1219	21.7327	22.053	21.344	124766	112777
TGBR3_HUMAN	Transforming growth factor beta receptor type 3	TGFBR3	93499	2	0	0.659899	0.0916334	20.6706	20.7726	21.293	20.7564	20.8293	20.8756	61744	35248.2
EIF3D_HUMAN	Eukaryotic translation initiation factor 3 subunit D	EIF3D	63973	12	0	0.521687	0.0915119	24.6322	24.7693	24.7851	24.528	24.6451	24.739	1.07559e+06	970384
CLC1B_HUMAN	C-type lectin domain family 1 member B	CLEC1B	26596	1	0	0.623016	0.0914574	20.3696	20.2543	19.9851	19.9387	20.0682	20.3277	74427.8	67279.6
PLXB2_HUMAN	Plexin-B2	PLXNB2	205127	17	0	0.79332	0.091171	23.9331	23.1185	24.4345	23.6967	23.7784	23.7375	158434	133406
HSP7E_HUMAN	Heat shock 70 kDa protein 14	HSPA14	54794	3	0	0.824817	0.0911438	20.1156	19.4349	20.5724	19.2973	20.287	20.2652	38212.7	34426.9
AT1A1_HUMAN	Sodium/potassium-transporting ATPase subunit alpha-1	ATP1A1	112896	25	0	0.643203	0.0908268	27.9398	27.9254	28.2234	27.8398	27.7457	28.2306	5.63217e+06	5.11663e+06
CATB_HUMAN	Cathepsin B	CTSB	37822	4	0	0.745805	0.0904516	22.8226	23.2723	22.3677	22.9462	22.7674	22.4775	419769	368932
TXND9_HUMAN	Thioredoxin domain-containing protein 9	TXNDC9	26534	1	0	0.61897	0.0904508	19.4345	19.5081	19.8186	19.3577	19.4407	19.6914	51731.3	46594.9
RL24_HUMAN	60S ribosomal protein L24	RPL24	17779	7	0	0.684834	0.0901985	25.658	25.8464	25.143	25.4577	25.3704	25.5488	6.52552e+06	5.78166e+06
HCDH_HUMAN	Hydroxyacyl-coenzyme A dehydrogenase, mitochondrial	HADH	34294	5	0	0.756286	0.0898371	20.4089	20.8635	21.4217	20.997	20.6744	20.7532	112045	97043.9
RAB21_HUMAN	Ras-related protein Rab-21	RAB21	24348	9	0	0.568245	0.089433	24.1603	24.5268	24.3981	24.239	24.2662	24.3117	1.50796e+06	1.35304e+06
ACPH_HUMAN	Acylamino-acid-releasing enzyme	APEH	81225	12	0	0.561119	0.0890543	23.6769	23.7723	23.9345	23.7052	23.5855	23.8258	461368	416209
ABI1_HUMAN	Abl interactor 1	ABI1	55081	7	0	0.520787	0.0889526	23.0238	23.0739	23.1261	22.8899	22.9718	23.0953	419023	378997
RTCB_HUMAN	RNA-splicing ligase RtcB homolog	RTCB	55210	21	0	0.503109	0.0887924	25.9516	25.8544	25.9882	25.8806	25.7972	25.8499	2.30301e+06	2.07724e+06
RAB5C_HUMAN	Ras-related protein Rab-5C	RAB5C	23483	13	0	0.556462	0.0884073	26.3256	26.5391	26.557	26.3464	26.3051	26.5051	6.96509e+06	6.28532e+06
DYL1_HUMAN	Dynein light chain 1, cytoplasmic	DYNLL1	10366	3	0	0.576966	0.0879882	23.5001	23.4868	23.2423	23.4687	23.2587	23.2379	2.33054e+06	2.10188e+06
TGM2_HUMAN	Protein-glutamine gamma-glutamyltransferase 2	TGM2	77329	21	0	0.505737	0.0879446	25.4416	25.506	25.4361	25.2954	25.4194	25.4051	1.26806e+06	1.14646e+06
SCYL2_HUMAN	SCY1-like protein 2	SCYL2	103709	4	0	0.908053	0.0879337	20.7288	22.9203	20.0433	21.3565	20.746	21.3261	76316.3	48156.2
EF1D_HUMAN	Elongation factor 1-delta	EEF1D	31122	10	0	0.557256	0.0878933	25.8296	25.7263	25.7988	25.5294	25.7247	25.837	2.87197e+06	2.60732e+06
A9X7H1_HUMAN	Eukaryotic translation elongation factor 1 alpha (Fragment)		19378	2	0	0.623296	0.0878896	27.4981	27.4197	27.384	27.0851	27.3626	27.5905	1.89131e+07	1.72998e+07
AN32B_HUMAN	Acidic leucine-rich nuclear phosphoprotein 32 family member B	ANP32B	28788	2	0	0.611354	0.0878869	21.4111	21.1004	21.0979	20.9305	21.2313	21.1839	229895	207838
ATS13_HUMAN	A disintegrin and metalloproteinase with thrombospondin motifs 13	ADAMTS13	153604	2	0	0.913766	0.0878408	19.8889	21.7173	22.3817	21.5446	22.0755	20.1042	43704.3	36149.2
CD82_HUMAN	CD82 antigen	CD82	29626	5	0	0.529473	0.0874405	23.0376	23.049	22.8848	22.8565	22.863	22.9896	621339	561732
CDC5L_HUMAN	Cell division cycle 5-like protein	CDC5L	92251	1	0	0.718654	0.087333	18.3199	17.6885	17.696	17.9918	17.8844	17.5664	5543.25	3217.67
ITAV_HUMAN	Integrin alpha-V	ITGAV	116038	19	0	0.622506	0.0872314	24.211	24.4444	24.1588	23.9715	24.2018	24.3791	326086	296164
VPS45_HUMAN	Vacuolar protein sorting-associated protein 45	VPS45	65077	9	0	0.616168	0.087098	22.1377	22.2711	22.0909	21.835	22.1226	22.2808	129365	117972
PPBT_HUMAN	Alkaline phosphatase, tissue-nonspecific isozyme	ALPL	57305	1	0	0.649709	0.0869479	19.2286	18.8016	18.971	18.9252	19.1094	18.7058	19663.4	17747.1
BASI_HUMAN	Basigin	BSG	42200	11	0	0.669981	0.0865694	26.5179	26.4128	26.5511	26.0836	26.4185	26.7199	6.16511e+06	5.6784e+06
ISOC1_HUMAN	Isochorismatase domain-containing protein 1	ISOC1	32237	3	0	0.67986	0.0860365	20.817	20.2332	20.264	20.4547	20.2958	20.3056	94120.2	83770.5
ARPC5_HUMAN	Actin-related protein 2/3 complex subunit 5	ARPC5	16320	3	0	0.616146	0.0848238	23.5292	23.3488	23.6428	23.2753	23.6188	23.3722	1.03979e+06	942843
KPCD2_HUMAN	Serine/threonine-protein kinase D2	PRKD2	96722	1	0	0.685113	0.082736	19.1859	19.2912	19.269	19.0831	19.5237	18.891	16668.5	15345
TFIP8_HUMAN	Tumor necrosis factor alpha-induced protein 8	TNFAIP8	23003	1	0	0.827709	0.0826431	18.4285	17.5732	18.1801	17.7471	18.6477	17.5392	22569.3	21056.3
PLPL6_HUMAN	Patatin-like phospholipase domain-containing protein 6	PNPLA6	150954	2	0	0.878406	0.0823263	17.9069	18.5203	17.6135	18.7381	16.856	18.1996	3616.9	3606.01
ACTN4_HUMAN	Alpha-actinin-4	ACTN4	104854	34	0	0.662116	0.0820849	26.8363	27.0139	27.1618	26.7646	26.8097	27.1915	2.35114e+06	2.14586e+06
CD59_HUMAN	CD59 glycoprotein	CD59	14177	2	0	0.87008	0.0815051	26.472	24.9314	26.578	25.8114	26.3135	25.612	1.30501e+07	1.07541e+07
LMAN1_HUMAN	Protein ERGIC-53	LMAN1	57549	6	0	0.758545	0.0808291	22.2943	22.1234	22.9682	22.4498	22.2006	22.4929	259965	228792
DX39B_HUMAN	Spliceosome RNA helicase DDX39B	DDX39B	48991	12	0	0.595946	0.0805842	25.1795	25.2904	25.267	24.982	25.2984	25.2148	1.72997e+06	1.57772e+06
BZW1_HUMAN	Basic leucine zipper and W2 domain-containing protein 1	BZW1	48043	14	0	0.655601	0.0798715	24.292	24.6664	24.6483	24.2827	24.5761	24.5083	852009	771522
CTND1_HUMAN	Catenin delta-1	CTNND1	108170	16	0	0.645491	0.0794306	24.2561	24.1816	23.8278	24.0639	23.9179	24.0454	346970	313255
NTM1A_HUMAN	N-terminal Xaa-Pro-Lys N-methyltransferase 1	NTMT1	25387	3	0	0.886336	0.0792248	21.3531	21.3002	19.6575	20.9307	20.0654	21.0769	191783	161181
RS3A_HUMAN	40S ribosomal protein S3a	RPS3A	29945	11	0	0.760178	0.0791789	26.2076	26.6347	25.9543	25.8254	26.3933	26.3404	4.51192e+06	4.09491e+06
ADA_HUMAN	Adenosine deaminase	ADA	40764	3	0	0.827723	0.0787626	20.4642	20.9629	21.1128	20.972	20.0837	21.2478	83532.7	78818.2
THY1_HUMAN	Thy-1 membrane glycoprotein	THY1	17935	4	0	0.651517	0.0784584	27.1784	27.177	27.1672	26.8361	27.1271	27.3239	2.25609e+07	2.07615e+07
HSPB1_HUMAN	Heat shock protein beta-1	HSPB1	22783	13	0	0.649756	0.0778505	25.9768	26.2555	26.1147	25.9163	25.9359	26.2614	5.43521e+06	4.9662e+06
HS74L_HUMAN	Heat shock 70 kDa protein 4L	HSPA4L	94512	18	0	0.659634	0.0777914	24.3545	24.3996	24.4471	24.3071	24.0808	24.58	372673	342739
RB22A_HUMAN	Ras-related protein Rab-22A	RAB22A	21855	5	0	0.633253	0.0776311	22.5173	22.2718	22.1812	22.3211	22.1072	22.3092	392522	356398
MYOF_HUMAN	Myoferlin	MYOF	234709	104	0	0.639956	0.0774529	28.236	28.2636	28.4936	28.1453	28.1668	28.4488	2.61863e+06	2.38829e+06
2AAA_HUMAN	Serine/threonine-protein phosphatase 2A 65 kDa regulatory subunit A alpha isoform	PPP2R1A	65309	31	0	0.614581	0.0771479	26.4113	26.3451	26.5847	26.2418	26.5008	26.367	2.4533e+06	2.2333e+06
COIA1_HUMAN	Collagen alpha-1(XVIII) chain	COL18A1	178188	4	0	0.805808	0.0770654	20.4329	20.8737	20.1462	20.2954	20.9145	20.0117	21406.1	19721.8
PREB_HUMAN	Prolactin regulatory element-binding protein	PREB	45468	2	0	0.670822	0.0768472	19.516	19.5527	19.6266	19.6028	19.1902	19.6716	36796.4	22041.2
OTUB1_HUMAN	Ubiquitin thioesterase OTUB1	OTUB1	31284	11	0	0.616709	0.0766325	24.5711	24.6518	24.8051	24.5039	24.5422	24.752	1.75206e+06	1.59711e+06
RADI_HUMAN	Radixin	RDX	68564	15	0	0.730285	0.0765266	24.8817	25.0431	25.4605	24.9557	24.8884	25.3116	1.05051e+06	951065
STRAP_HUMAN	Serine-threonine kinase receptor-associated protein	STRAP	38438	10	0	0.64106	0.0762311	24.9672	24.8802	25.1317	24.719	25.0005	25.0309	1.45537e+06	1.32946e+06
FBRL_HUMAN	rRNA 2'-O-methyltransferase fibrillarin	FBL	33784	6	0	0.715793	0.0761968	23.6357	23.6479	23.2726	23.3488	23.7459	23.233	548347	501794
1433F_HUMAN	14-3-3 protein eta	YWHAH	28219	6	0	0.591427	0.0761495	23.6927	23.594	23.736	23.5561	23.5123	23.7259	776247	708312
SCYL1_HUMAN	N-terminal kinase-like protein	SCYL1	89631	2	0	0.658318	0.0759122	20.2443	19.921	19.8085	20.0061	19.8761	19.8638	27368.7	24750.8
KAD2_HUMAN	Adenylate kinase 2, mitochondrial	AK2	26478	4	0	0.644635	0.0758206	22.7781	22.4799	22.6845	22.4873	22.4777	22.75	404391	369058
SPEE_HUMAN	Spermidine synthase	SRM	33825	5	0	0.641991	0.0756519	21.7482	21.9595	21.989	22.0051	21.6795	21.7851	255721	232898
STX6_HUMAN	Syntaxin-6	STX6	29176	3	0	0.646897	0.0756039	21.4198	21.297	21.025	21.2176	21.2238	21.0736	200777	181953
VATB2_HUMAN	V-type proton ATPase subunit B, brain isoform	ATP6V1B2	56501	20	0	0.615196	0.0747719	25.0823	25.0229	25.0367	24.8629	24.8987	25.156	1.24688e+06	1.14305e+06
G8JLA2_HUMAN	Myosin light polypeptide 6	MYL6	17089	10	0	0.604211	0.0745003	26.567	26.5517	26.7882	26.5851	26.5983	26.5	9.91796e+06	9.01041e+06
POTEJ_HUMAN	POTE ankyrin domain family member J	POTEJ	117390	1	0	0.729303	0.0738184	20.0944	20.4989	20.1561	20.1524	20.4657	19.9098	21487.1	13436.5
EGLN_HUMAN	Endoglin	ENG	70578	4	0	0.708429	0.0736176	22.3736	22.0972	22.0347	22.0027	21.9006	22.3814	235125	216272
TPD54_HUMAN	Tumor protein D54	TPD52L2	22238	6	0	0.736735	0.0732635	23.0428	22.5438	22.8381	22.4374	22.8186	22.9489	515369	472298
G3BP1_HUMAN	Ras GTPase-activating protein-binding protein 1	G3BP1	52164	6	0	0.680029	0.0730621	22.334	22.5876	22.2228	22.2458	22.5064	22.1732	220365	200900
RL9_HUMAN	60S ribosomal protein L9	RPL9	21863	8	0	0.678957	0.0727542	24.6455	24.6298	24.553	24.4116	24.8216	24.3768	2.42701e+06	2.23673e+06
PDS5B_HUMAN	Sister chromatid cohesion protein PDS5 homolog B	PDS5B	164667	3	0	0.872399	0.0725022	20.2296	20.7106	19.0213	19.8603	20.123	19.7606	13868.5	11430.7
KPCA_HUMAN	Protein kinase C alpha type	PRKCA	76750	8	0	0.846846	0.0721716	21.4054	22.3278	22.5375	21.9121	21.6826	22.4596	129594	115241
STX12_HUMAN	Syntaxin-12	STX12	31642	7	0	0.615899	0.0718972	23.6761	23.69	23.609	23.7343	23.5541	23.4709	920580	841814
ENPL_HUMAN	Endoplasmin	HSP90B1	92469	37	0	0.724767	0.071798	27.7182	27.6071	27.8911	27.3751	27.6569	27.9689	4.78441e+06	4.42991e+06
SYK_HUMAN	Lysine--tRNA ligase	KARS1	68048	11	0	0.663664	0.0716127	23.9795	23.7623	23.8278	23.5679	23.8968	23.89	480744	441600
RRAS_HUMAN	Ras-related protein R-Ras	RRAS	23480	12	0	0.740926	0.0706152	24.6687	24.991	24.9146	24.4766	24.7849	25.1009	2.12507e+06	1.96957e+06
SC31A_HUMAN	Protein transport protein Sec31A	SEC31A	133015	14	0	0.732909	0.070221	23.8713	24.1793	24.5196	24.0442	24.2083	24.1071	398645	358334
SPTN2_HUMAN	Spectrin beta chain, non-erythrocytic 2	SPTBN2	271325	1	0	0.678219	0.0701934	20.9377	20.7212	21.1815	20.859	20.8553	20.9155	13377.4	12126.9
Q53G99_HUMAN	Beta actin variant (Fragment)		41765	54	0	0.76866	0.0699382	31.8008	32.3155	32.5852	32.0322	32.2389	32.2206	2.35152e+08	2.1006e+08
TMED7_HUMAN	Transmembrane emp24 domain-containing protein 7	TMED7	25172	5	0	0.784764	0.0689787	22.7241	22.9428	22.3236	22.2452	22.6578	22.8806	502158	461818
CBR1_HUMAN	Carbonyl reductase [NADPH] 1	CBR1	30375	16	0	0.664755	0.0688662	26.3172	26.3808	26.3038	26.0532	26.4393	26.3027	4.90184e+06	4.51775e+06
TOP1_HUMAN	DNA topoisomerase 1	TOP1	90726	11	0	0.722068	0.0683625	24.2447	24.5652	24.4425	24.0801	24.578	24.3891	510360	470413
PSME1_HUMAN	Proteasome activator complex subunit 1	PSME1	28723	5	0	0.752363	0.0681569	23.7554	23.2756	23.6937	23.4952	23.2634	23.7617	731379	670567
D3DPU2_HUMAN	Adenylyl cyclase-associated protein	CAP1	51673	24	0	0.689426	0.0681514	27.0834	27.2256	27.3773	26.9586	27.1984	27.3249	4.84438e+06	4.45005e+06
GYS1_HUMAN	Glycogen [starch] synthase, muscle	GYS1	83786	5	0	0.748149	0.0680572	21.8982	22.2554	21.8638	22.2284	21.68	21.9049	110646	101579
GELS_HUMAN	Gelsolin	GSN	85698	16	0	0.709726	0.0679042	24.6478	24.3109	24.6456	24.3873	24.3288	24.6844	653655	599751
PEF1_HUMAN	Peflin	PEF1	30381	5	0	0.749862	0.0679009	23.1868	23.1444	22.5963	22.8546	23.0538	22.8154	970527	877462
TOLIP_HUMAN	Toll-interacting protein	TOLLIP	30282	1	0	0.646355	0.0677319	19.5754	19.7019	19.8745	19.6984	19.6591	19.591	56426	51447.7
LEG3_HUMAN	Galectin-3	LGALS3	26152	6	0	0.702601	0.0673373	24.4609	24.0532	24.4486	24.1922	24.1939	24.3746	2.00308e+06	1.82526e+06
ACL6A_HUMAN	Actin-like protein 6A	ACTL6A	47461	4	0	0.754706	0.0664284	22.125	21.7301	22.3866	22.1194	22.0434	21.8796	213997	192928
SEPT3_HUMAN	Neuronal-specific septin-3	SEPTIN3	40704	1	0	0.702578	0.0657089	20.451	20.7299	20.8099	20.4282	20.7212	20.6442	75798.3	69400.8
STAU1_HUMAN	Double-stranded RNA-binding protein Staufen homolog 1	STAU1	63182	6	0	0.850692	0.0656967	22.0345	22.4295	21.7565	22.4456	21.3539	22.224	137835	130254
PPCE_HUMAN	Prolyl endopeptidase	PREP	80700	22	0	0.654919	0.0656075	24.3367	24.2764	24.4637	24.3259	24.1561	24.398	440739	404708
PUR2_HUMAN	Trifunctional purine biosynthetic protein adenosine-3	GART	107767	19	0	0.618214	0.0655175	25.0831	25.071	25.1207	24.9829	24.9805	25.1149	665939	611777
RS27_HUMAN	40S ribosomal protein S27	RPS27	9461	3	0	0.793893	0.0654988	22.8918	22.6437	22.8047	22.8351	23.069	22.2396	1.50557e+06	1.41297e+06
DNJB1_HUMAN	DnaJ homolog subfamily B member 1	DNAJB1	38044	9	0	0.67384	0.0648168	24.2268	24.4938	24.3561	24.191	24.4348	24.2564	1.0719e+06	983397
PGFRB_HUMAN	Platelet-derived growth factor receptor beta	PDGFRB	123968	2	0	0.925362	0.0647883	20.4278	18.834	18.473	19.7951	18.1079	19.6375	16849.7	14549.4
YES_HUMAN	Tyrosine-protein kinase Yes	YES1	60801	4	0	0.793842	0.064401	22.3253	22.5945	22.6372	22.1642	22.2868	22.9129	210033	197876
VDAC1_HUMAN	Voltage-dependent anion-selective channel protein 1	VDAC1	30773	6	0	0.690463	0.0643819	22.8294	22.6601	22.9805	22.6105	22.7911	22.8753	431889	396442
SCAF4_HUMAN	SR-related and CTD-associated factor 4	SCAF4	125869	1	0	0.674346	0.063074	18.963	18.6832	18.8961	18.727	18.7422	18.884	13335.8	12241
TBCA_HUMAN	Tubulin-specific chaperone A	TBCA	12855	3	0	0.663557	0.0630373	23.2925	23.0965	23.0335	23.0078	23.1342	23.0914	1.38101e+06	1.26747e+06
CUL5_HUMAN	Cullin-5	CUL5	90955	26	0	0.698722	0.0628374	24.675	24.7671	24.9005	24.6773	24.5627	24.9141	568674	524685
2A5E_HUMAN	Serine/threonine-protein phosphatase 2A 56 kDa regulatory subunit epsilon isoform	PPP2R5E	54699	2	0	0.939493	0.0627205	18.4041	19.3886	18.2203	17.4552	17.9927	20.3768	20231.3	26556.5
MTAP_HUMAN	S-methyl-5'-thioadenosine phosphorylase	MTAP	31236	3	0	0.810886	0.0623434	20.9812	20.8064	20.2629	20.5634	20.372	20.9281	94282.9	86272.7
SMD1_HUMAN	Small nuclear ribonucleoprotein Sm D1	SNRPD1	13282	3	0	0.78806	0.062205	23.8794	24.0647	23.8273	23.7562	24.2828	23.5459	3.32742e+06	3.12163e+06
EZRI_HUMAN	Ezrin	EZR	69413	22	0	0.851446	0.0621855	27.713	26.8751	28.0544	27.5596	27.6108	27.2856	5.84658e+06	5.10016e+06
EIF3F_HUMAN	Eukaryotic translation initiation factor 3 subunit F	EIF3F	37564	11	0	0.667968	0.0618739	24.6679	24.8406	24.6926	24.5871	24.8009	24.6275	1.82114e+06	1.67601e+06
SRP54_HUMAN	Signal recognition particle 54 kDa protein	SRP54	55705	11	0	0.711141	0.0616849	22.5257	22.7419	22.8881	22.6018	22.8084	22.5605	201174	184369
MYL6_HUMAN	Myosin light polypeptide 6	MYL6	16930	1	0	0.702937	0.0612827	21.6069	21.6511	21.9224	21.6281	21.7963	21.5721	330859	303275
IF4G1_HUMAN	Eukaryotic translation initiation factor 4 gamma 1	EIF4G1	175491	21	0	0.701728	0.0611431	25.1575	25.3121	25.5271	25.2189	25.2274	25.367	561254	514068
CSN6_HUMAN	COP9 signalosome complex subunit 6	COPS6	36163	6	0	0.767576	0.0610145	23.7216	23.3625	23.559	23.2043	23.7744	23.4813	917607	852565
LRCH3_HUMAN	DISP complex protein LRCH3	LRCH3	86083	1	0	0.679632	0.0603274	19.2282	19.3655	19.4893	19.2332	19.2755	19.3932	12354.4	17045.5
THIO_HUMAN	Thioredoxin	TXN	11737	8	0	0.831044	0.0603126	25.7958	25.0379	25.7376	25.6802	25.5953	25.1148	7.37893e+06	6.69136e+06
PDXK_HUMAN	Pyridoxal kinase	PDXK	35102	9	0	0.813843	0.0591229	23.6876	23.0396	23.2063	22.9195	23.3578	23.4789	581162	534994
FKBP4_HUMAN	Peptidyl-prolyl cis-trans isomerase FKBP4	FKBP4	51805	26	0	0.710516	0.0590801	26.5582	26.5728	26.6023	26.4056	26.3999	26.7506	3.07271e+06	2.8551e+06
RS9_HUMAN	40S ribosomal protein S9	RPS9	22591	8	0	0.741729	0.0589059	26.4285	26.7472	26.3557	26.3362	26.6333	26.3852	7.17128e+06	6.59064e+06
DPY30_HUMAN	Protein dpy-30 homolog	DPY30	11250	2	0	0.905915	0.0580984	19.2046	19.9478	19.0459	20.0365	19.5928	18.3949	124947	121972
SMD2_HUMAN	Small nuclear ribonucleoprotein Sm D2	SNRPD2	13527	1	0	0.826499	0.057497	19.3036	19.2108	19.6724	19.3013	19.7609	18.952	90869.6	85012
SNX5_HUMAN	Sorting nexin-5	SNX5	46816	9	0	0.891137	0.057101	21.5043	22.5966	22.9496	22.3448	21.9538	22.5806	233630	201290
Q5NKV8_HUMAN	Intercellular adhesion molecule 1	ICAM1	57879	11	0	0.779956	0.0570608	24.6809	24.461	24.5629	24.1869	24.5356	24.8111	866097	813065
UBP14_HUMAN	Ubiquitin carboxyl-terminal hydrolase 14	USP14	56069	22	0	0.665301	0.0570012	25.2819	25.28	25.3874	25.194	25.2745	25.3099	1.45371e+06	1.34181e+06
ERF3A_HUMAN	Eukaryotic peptide chain release factor GTP-binding subunit ERF3A	GSPT1	55756	12	0	0.685034	0.0569401	24.1788	24.2729	24.1123	24.0117	24.1925	24.1889	643531	594840
PKHO2_HUMAN	Pleckstrin homology domain-containing family O member 2	PLEKHO2	53350	2	0	0.708616	0.0566524	20.473	20.703	20.7486	20.4948	20.6856	20.5743	43769.7	63094.1
IFIT5_HUMAN	Interferon-induced protein with tetratricopeptide repeats 5	IFIT5	55847	7	0	0.695436	0.0565019	22.5604	22.4098	22.4599	22.5074	22.2748	22.4784	210024	194193
KCRB_HUMAN	Creatine kinase B-type	CKB	42644	20	0	0.699435	0.0555412	26.5587	26.4104	26.518	26.4113	26.3325	26.5768	4.29379e+06	3.97661e+06
CO4A_HUMAN	Complement C4-A	C4A	192785	1	0	0.820306	0.0553675	20.0106	20.0383	20.6908	19.9876	20.3662	20.2198	14801.3	8771.63
A8K6Q8_HUMAN	Transferrin receptor protein 1		84873	26	0	0.821697	0.0548661	26.5885	27.0348	27.1098	26.5049	27.1419	26.9216	2.83807e+06	2.63527e+06
FAT1_HUMAN	Protocadherin Fat 1	FAT1	506273	2	0	0.920369	0.054562	21.0013	19.9999	20.2628	19.3295	21.2226	20.5483	7173.75	4839.36
RHG18_HUMAN	Rho GTPase-activating protein 18	ARHGAP18	74977	1	0	0.927235	0.0533086	19.3038	18.7347	20.2319	18.9482	20.3974	18.7649	19205.8	18515.3
RL21_HUMAN	60S ribosomal protein L21	RPL21	18565	4	0	0.764462	0.0531064	24.8634	24.9296	24.5599	24.5621	24.8959	24.7356	3.78702e+06	3.5035e+06
AATC_HUMAN	Aspartate aminotransferase, cytoplasmic	GOT1	46248	17	0	0.738945	0.0529692	25.6611	25.5921	25.6296	25.4282	25.4945	25.8012	2.0795e+06	1.94059e+06
RL6_HUMAN	60S ribosomal protein L6	RPL6	32728	8	0	0.790597	0.0528004	25.4181	25.7657	25.6117	25.514	25.8259	25.2972	2.95932e+06	2.75208e+06
TPIS_HUMAN	Triosephosphate isomerase	TPI1	26669	14	0	0.777231	0.0524012	28.0697	28.0143	28.0646	27.8163	27.8563	28.3188	1.7044e+07	1.60265e+07
LTOR3_HUMAN	Ragulator complex protein LAMTOR3	LAMTOR3	13623	2	0	0.825583	0.0521332	22.357	21.5831	22.0938	22.0562	22.0022	21.8191	501247	454015
RINI_HUMAN	Ribonuclease inhibitor	RNH1	49973	23	0	0.706569	0.0518121	25.448	25.6066	25.4479	25.3703	25.522	25.4548	1.83646e+06	1.70057e+06
RL23_HUMAN	60S ribosomal protein L23	RPL23	14865	6	0	0.729863	0.0518052	24.6376	24.6849	24.4338	24.4467	24.6528	24.5013	2.9238e+06	2.70692e+06
SGCD_HUMAN	Delta-sarcoglycan	SGCD	32071	4	0	0.791383	0.0514459	21.8458	21.9076	21.5686	21.7547	21.4606	21.9524	197717	184315
IF4G3_HUMAN	Eukaryotic translation initiation factor 4 gamma 3	EIF4G3	176652	3	0	0.8118	0.0514415	20.2074	19.8942	19.4971	19.7426	19.8287	19.8731	9759.88	8889.46
A0A088AWN3_HUMAN	Dedicator of cytokinesis protein 9	DOCK9	237914	38	0	0.775604	0.0514015	24.9398	25.1394	25.2294	25.0882	24.813	25.2532	311868	290219
ARP3_HUMAN	Actin-related protein 3	ACTR3	47371	21	0	0.71933	0.0511002	26.0519	26.0724	26.2729	26.0025	26.1248	26.1166	3.49719e+06	3.23494e+06
STRN3_HUMAN	Striatin-3	STRN3	87209	3	0	0.742511	0.0509565	21.5952	21.921	21.9208	21.7409	21.7817	21.7616	120779	111224
PMM2_HUMAN	Phosphomannomutase 2	PMM2	28082	6	0	0.817481	0.0509429	23.1561	23.6848	23.7421	23.2596	23.578	23.5925	754840	692386
RUXE_HUMAN	Small nuclear ribonucleoprotein E	SNRPE	10804	3	0	0.866097	0.0508681	22.2332	21.4335	21.6751	21.8714	22.0261	21.2918	963955	887903
BIP_HUMAN	Endoplasmic reticulum chaperone BiP	HSPA5	72333	29	0	0.773759	0.0507388	27.918	27.8815	28.1503	27.7605	27.8695	28.1677	7.31112e+06	6.81298e+06
SCP2_HUMAN	Sterol carrier protein 2	SCP2	58994	1	0	0.755437	0.0506975	20.3223	19.9159	20.2334	20.1075	20.1261	20.086	38365.6	35313.1
GNA11_HUMAN	Guanine nucleotide-binding protein subunit alpha-11	GNA11	42123	13	0	0.725996	0.0504839	25.089	25.1721	25.0761	25.018	24.9508	25.2168	1.64535e+06	1.53091e+06
GRP75_HUMAN	Stress-70 protein, mitochondrial	HSPA9	73680	20	0	0.738719	0.0496178	25.5538	25.5719	25.7724	25.6042	25.4602	25.685	1.26544e+06	1.17318e+06
RS17_HUMAN	40S ribosomal protein S17	RPS17	15550	7	0	0.74837	0.0495295	23.8772	24.0452	23.7253	23.831	23.9305	23.7376	2.69832e+06	2.49561e+06
COMD3_HUMAN	COMM domain-containing protein 3	COMMD3	22151	2	0	0.908777	0.0495073	19.4699	20.3759	20.4732	20.3061	20.5395	19.3249	102856	96254.3
CAVN1_HUMAN	Caveolae-associated protein 1	CAVIN1	43476	17	0	0.76461	0.0491192	26.0082	26.1738	26.1117	25.9914	25.8815	26.2734	3.94752e+06	3.6878e+06
A0A024R5C4_HUMAN	Reticulon	RTN3	25609	6	0	0.756402	0.0490097	25.6079	25.4841	25.7577	25.4182	25.5778	25.7067	7.69005e+06	7.14635e+06
ARF5_HUMAN	ADP-ribosylation factor 5	ARF5	20530	5	0	0.727454	0.0489902	22.2469	22.1934	22.3979	22.1742	22.1944	22.3226	443353	411247
CBPM_HUMAN	Carboxypeptidase M	CPM	50514	5	0	0.741695	0.0486694	22.7385	22.8441	22.8197	22.6364	22.6948	22.9251	304998	284394
MPZL1_HUMAN	Myelin protein zero-like protein 1	MPZL1	29082	2	0	0.822532	0.047824	21.8675	21.807	21.7907	21.6413	21.5066	22.1739	351446	334204
AT1A3_HUMAN	Sodium/potassium-transporting ATPase subunit alpha-3	ATP1A3	111749	24	0	0.823988	0.0477729	28.0162	28.1826	28.4188	27.9153	28.0701	28.4889	6.50671e+06	6.10366e+06
CNBP_HUMAN	Cellular nucleic acid-binding protein	CNBP	19463	3	0	0.896643	0.0477019	22.1087	22.6941	21.3679	22.0917	21.7308	22.205	304137	266810
M4K4_HUMAN	Mitogen-activated protein kinase kinase kinase kinase 4	MAP4K4	142101	5	0	0.82139	0.0474166	21.8723	21.9293	22.3537	21.7763	22.0075	22.2292	67519.9	62596.1
WDR1_HUMAN	WD repeat-containing protein 1	WDR1	66194	25	0	0.789448	0.0473048	27.4529	27.6795	27.9117	27.5216	27.6218	27.7588	6.29482e+06	5.81275e+06
CN37_HUMAN	2',3'-cyclic-nucleotide 3'-phosphodiesterase	CNP	47579	18	0	0.830503	0.0472111	25.8585	25.8611	26.1314	25.6542	25.7658	26.2893	2.1914e+06	2.07284e+06
DCTN2_HUMAN	Dynactin subunit 2	DCTN2	44231	8	0	0.722395	0.0471611	23.5405	23.6866	23.606	23.5673	23.5038	23.6206	514441	477836
UBP19_HUMAN	Ubiquitin carboxyl-terminal hydrolase 19	USP19	145651	1	0	0.832817	0.0468384	18.2754	18.1191	18.7388	18.1154	18.3806	18.4968	4823.12	4436.52
IF2B_HUMAN	Eukaryotic translation initiation factor 2 subunit 2	EIF2S2	38388	4	0	0.898396	0.0463251	22.8135	22.8928	22.018	21.946	22.7882	22.8511	306128	287159
PCNA_HUMAN	Proliferating cell nuclear antigen	PCNA	28769	7	0	0.81168	0.0461816	23.4718	23.2485	23.1686	23.0361	23.5412	23.1731	598731	561415
AGRIN_HUMAN	Agrin	AGRN	217320	6	0	0.827125	0.0457977	21.3472	21.7208	21.2653	21.1167	21.5767	21.5025	28082.4	26161
RS8_HUMAN	40S ribosomal protein S8	RPS8	24205	9	0	0.809354	0.0453048	28.2237	28.5757	28.0723	28.1356	28.3866	28.2136	3.14609e+07	2.90436e+07
GCP60_HUMAN	Golgi resident protein GCP60	ACBD3	60593	7	0	0.854673	0.0447578	22.1636	22.3754	22.5621	22.1004	22.102	22.7644	247070	234823
RTCA_HUMAN	RNA 3'-terminal phosphate cyclase	RTCA	39337	8	0	0.838533	0.0444038	22.3277	22.095	21.7091	21.8194	21.9764	22.2029	217712	201500
B7Z992_HUMAN	Actin-depolymerizing factor		78832	1	0	0.753415	0.0439473	22.8079	22.7735	22.9691	22.7889	22.7376	22.8921	219496	204259
FUCO2_HUMAN	Plasma alpha-L-fucosidase	FUCA2	54067	2	0	0.861912	0.043705	19.4998	19.3831	19.0108	18.9027	19.6371	19.2227	24221.6	22881.5
IQGA1_HUMAN	Ras GTPase-activating-like protein IQGAP1	IQGAP1	189252	114	0	0.804001	0.0432538	28.9694	28.9684	29.2335	28.8933	28.9055	29.2428	6.15866e+06	5.76018e+06
COPG1_HUMAN	Coatomer subunit gamma-1	COPG1	97718	26	0	0.826786	0.0432265	24.7977	25.2113	25.2978	25.0314	25.2376	24.9082	745633	688738
PVR_HUMAN	Poliovirus receptor	PVR	45303	4	0	0.84425	0.0428951	23.5831	23.4666	23.9064	23.361	23.5396	23.9269	991021	930454
ITB3_HUMAN	Integrin beta-3	ITGB3	87058	21	0	0.804343	0.0424549	26.7972	26.5327	26.696	26.4064	26.6994	26.7928	2.60557e+06	2.44303e+06
VIME_HUMAN	Vimentin	VIM	53652	33	0	0.801198	0.0422513	28.1022	27.9391	28.0365	27.7997	27.93	28.2214	8.15019e+06	7.66697e+06
HS90B_HUMAN	Heat shock protein HSP 90-beta	HSP90AB1	83264	56	0	0.820495	0.0420253	30.4219	30.529	30.7011	30.2723	30.4944	30.7593	4.33307e+07	4.07378e+07
VPP1_HUMAN	V-type proton ATPase 116 kDa subunit a1	ATP6V0A1	96413	11	0	0.788978	0.0418781	23.5208	23.6183	23.8295	23.4852	23.7011	23.6567	355187	330583
LMNA_HUMAN	Prelamin-A/C	LMNA	74139	19	0	0.801828	0.0414508	25.7905	25.9327	25.9172	25.621	25.8577	26.0373	1.46562e+06	1.37785e+06
SC61B_HUMAN	Protein transport protein Sec61 subunit beta	SEC61B	9974	1	0	0.882023	0.0413693	20.8859	20.2339	21.2174	20.7066	20.8592	20.6473	325204	292184
IPO11_HUMAN	Importin-11	IPO11	112535	9	0	0.85863	0.0407391	21.5987	21.3636	20.862	21.2863	21.3157	21.1001	57440.2	52592.6
TMEDA_HUMAN	Transmembrane emp24 domain-containing protein 10	TMED10	24976	6	0	0.806725	0.0406757	23.1748	23.4308	23.2294	23.2111	23.0705	23.4313	818679	766673
KTN1_HUMAN	Kinectin	KTN1	156275	17	0	0.846191	0.0406502	24.0877	23.4624	23.5456	23.7323	23.6408	23.6007	152094	139465
ATG7_HUMAN	Ubiquitin-like modifier-activating enzyme ATG7	ATG7	77960	13	0	0.828006	0.0406055	23.2643	23.2786	22.8154	23.1293	22.9503	23.157	228471	211621
2A5A_HUMAN	Serine/threonine-protein phosphatase 2A 56 kDa regulatory subunit alpha isoform	PPP2R5A	56194	3	0	0.806484	0.0406044	21.6181	21.3013	21.6198	21.5116	21.5784	21.3274	125485	116703
CD276_HUMAN	CD276 antigen	CD276	57235	6	0	0.905567	0.0399207	23.1994	22.2852	23.0638	22.4	22.8068	23.2218	408371	379652
MPRI_HUMAN	Cation-independent mannose-6-phosphate receptor	IGF2R	274375	30	0	0.853306	0.0395436	25.4778	25.3291	25.4682	25.1126	25.2673	25.7765	319920	305643
SRRT_HUMAN	Serrate RNA effector molecule homolog	SRRT	100666	4	0	0.871997	0.0395304	22.3842	22.434	21.6892	22.0007	22.1423	22.2458	95107.6	86991.4
AAAT_HUMAN	Neutral amino acid transporter B(0)	SLC1A5	56598	16	0	0.822336	0.0393974	25.69	25.6735	25.8938	25.4571	25.8229	25.8591	3.47771e+06	3.27069e+06
TWF2_HUMAN	Twinfilin-2	TWF2	39548	9	0	0.802572	0.0388448	24.4903	24.4458	24.4188	24.3433	24.2697	24.6253	1.08762e+06	1.02379e+06
SRP72_HUMAN	Signal recognition particle subunit SRP72	SRP72	74606	17	0	0.848014	0.0384941	24.7736	24.7734	24.4852	24.3204	24.7661	24.8303	702095	663371
S10A4_HUMAN	Protein S100-A4	S100A4	11729	3	0	0.865447	0.0382319	25.4735	25.1273	25.729	25.5858	25.4983	25.131	8.04933e+06	7.46185e+06
EHD4_HUMAN	EH domain-containing protein 4	EHD4	61175	28	0	0.783628	0.0381994	26.9367	27.0694	27.0151	26.949	26.8711	27.0866	4.39959e+06	4.12016e+06
CD44_HUMAN	CD44 antigen	CD44	81538	6	0	0.822822	0.0378938	26.3998	26.3953	26.3628	26.1558	26.2787	26.6097	2.94989e+06	2.79035e+06
PAR6A_HUMAN	Partitioning defective 6 homolog alpha	PARD6A	37388	1	0	0.79802	0.0374342	19.8878	19.8421	20.1187	19.9458	19.8489	19.9416	58904.4	54892.2
DDAH1_HUMAN	N(G),N(G)-dimethylarginine dimethylaminohydrolase 1	DDAH1	31122	7	0	0.899093	0.0371313	23.1774	23.4632	23.9788	23.4394	23.176	23.8925	688962	641488
TALDO_HUMAN	Transaldolase	TALDO1	37540	12	0	0.823222	0.0367425	25.7327	25.6456	25.5362	25.4761	25.4986	25.8295	2.27152e+06	2.14138e+06
GDS1_HUMAN	Rap1 GTPase-GDP dissociation stimulator 1	RAP1GDS1	66317	10	0	0.876892	0.0364951	22.8085	23.0521	22.5777	22.4253	22.8095	23.0939	198702	188360
RET7_HUMAN	Retinoid-binding protein 7	RBP7	15536	1	0	0.84935	0.0362348	20.4078	20.2292	19.8953	20.1674	20.2696	19.9865	208042	193369
ARP2_HUMAN	Actin-related protein 2	ACTR2	44761	20	0	0.831505	0.0359319	25.6581	25.6293	26.0098	25.7075	25.6419	25.84	2.85646e+06	2.65895e+06
RRAGC_HUMAN	Ras-related GTP-binding protein C	RRAGC	44224	9	0	0.829808	0.0356899	23.5926	23.7798	23.704	23.4213	23.7467	23.8012	707901	667480
AP2A2_HUMAN	AP-2 complex subunit alpha-2	AP2A2	103960	16	0	0.855259	0.0355456	24.1631	24.0546	23.8413	23.7142	24.0029	24.2352	306848	290323
HNRPL_HUMAN	Heterogeneous nuclear ribonucleoprotein L	HNRNPL	64133	10	0	0.846703	0.0353653	23.7435	23.5736	23.3038	23.3198	23.5647	23.6303	582150	544831
DNPEP_HUMAN	Aspartyl aminopeptidase	DNPEP	53410	5	0	0.893712	0.0353481	22.3474	22.8467	22.0901	22.1874	22.7198	22.271	251116	232887
HTAI2_HUMAN	Oxidoreductase HTATIP2	HTATIP2	27049	3	0	0.838747	0.0347544	21.7025	21.9953	21.9108	21.632	22.0016	21.8708	211179	198406
HDHD2_HUMAN	Haloacid dehalogenase-like hydrolase domain-containing protein 2	HDHD2	28536	2	0	0.930752	0.0345714	19.2441	19.3639	18.747	18.5591	18.8088	19.8834	37668.5	38092.8
DHR11_HUMAN	Dehydrogenase/reductase SDR family member 11	DHRS11	28308	1	0	0.83243	0.0343148	19.8387	19.7879	19.7299	19.5351	19.9474	19.7711	52367.6	32483.5
ELOB_HUMAN	Elongin-B	ELOB	13133	6	0	0.84741	0.0341292	23.091	23.2391	23.1609	22.843	23.2515	23.294	980952	929650
RABL6_HUMAN	Rab-like protein 6	RABL6	79549	2	0	0.939667	0.0338737	18.5837	18.7707	20.0343	18.9279	18.8112	19.5479	20234.6	17509.8
ITA4_HUMAN	Integrin alpha-4	ITGA4	114900	1	0	0.842253	0.0338362	18.5531	18.4822	18.4217	18.1974	18.6413	18.5168	7225.05	6838.98
E9PN89_HUMAN	Heat shock cognate 71 kDa protein (Fragment)	HSPA8	34819	1	0	0.853226	0.0329357	21.2681	21.1426	20.9918	20.8641	21.1349	21.3047	126622	119736
DPP4_HUMAN	Dipeptidyl peptidase 4	DPP4	88279	16	0	0.825908	0.0317131	24.0301	24.0878	24.3073	24.1448	24.076	24.1093	450760	421518
XPO2_HUMAN	Exportin-2	CSE1L	110417	40	0	0.833695	0.0315046	26.2403	26.0545	26.2178	25.9884	26.2646	26.1651	1.40895e+06	1.32656e+06
STEA3_HUMAN	Metalloreductase STEAP3	STEAP3	54601	2	0	0.823064	0.031437	20.4378	20.4788	20.6812	20.4893	20.5416	20.4727	63483.7	59431.5
SNX3_HUMAN	Sorting nexin-3	SNX3	18762	4	0	0.857667	0.0313493	22.4714	22.6137	22.8311	22.4479	22.5781	22.7961	622935	585546
COMT_HUMAN	Catechol O-methyltransferase	COMT	30037	8	0	0.859323	0.0311249	22.5337	22.2966	22.4578	22.1643	22.419	22.6115	393491	372755
PSA6_HUMAN	Proteasome subunit alpha type-6	PSMA6	27399	11	0	0.861969	0.0296785	25.0079	24.9298	25.1523	24.7571	25.0954	25.1485	2.10662e+06	1.99431e+06
PACS1_HUMAN	Phosphofurin acidic cluster sorting protein 1	PACS1	104898	1	0	0.889288	0.0291597	18.9079	18.6774	18.9077	19.1704	18.597	18.6381	7771.31	11313.7
LSM12_HUMAN	Protein LSM12 homolog	LSM12	21701	3	0	0.867619	0.0289867	21.0002	20.9259	21.3454	20.9943	21.0003	21.19	195814	183134
WBP2_HUMAN	WW domain-binding protein 2	WBP2	28087	2	0	0.917308	0.0289849	20.9363	20.766	20.664	20.5069	20.4427	21.3298	236698	232679
CELF1_HUMAN	CUGBP Elav-like family member 1	CELF1	52063	4	0	0.877797	0.0288785	21.0394	21.3454	21.4299	21.275	21.0248	21.4284	140006	131717
ANFY1_HUMAN	Rabankyrin-5	ANKFY1	128399	10	0	0.861879	0.0286598	22.8586	23.1124	22.7074	22.7804	22.9536	22.8584	134008	125486
TSN6_HUMAN	Tetraspanin-6	TSPAN6	27563	4	0	0.878469	0.0276661	23.0106	22.7687	22.7771	22.9135	22.9995	22.5603	565344	534579
UBP24_HUMAN	Ubiquitin carboxyl-terminal hydrolase 24	USP24	294365	6	0	0.96442	0.0273507	18.8133	21.0135	20.5203	19.8347	20.5881	19.8424	9488.06	7677.15
LAT1_HUMAN	Large neutral amino acids transporter small subunit 1	SLC7A5	55010	5	0	0.899764	0.0267363	24.9871	25.087	25.4584	24.94	25.083	25.4293	2.22346e+06	2.09891e+06
KAD1_HUMAN	Adenylate kinase isoenzyme 1	AK1	21635	8	0	0.88264	0.0259529	24.7716	24.8399	24.6215	24.9442	24.4845	24.7264	1.95718e+06	1.85537e+06
PP4R1_HUMAN	Serine/threonine-protein phosphatase 4 regulatory subunit 1	PPP4R1	107004	3	0	0.885677	0.0254495	19.6777	19.9215	19.5527	19.4857	19.8056	19.7842	13100.1	18156.4
EH1L1_HUMAN	EH domain-binding protein 1-like protein 1	EHBP1L1	161854	3	0	0.909105	0.0252276	20.5349	20.599	20.9924	20.383	20.7248	20.9428	21775.8	20629.3
Q8IUB0_HUMAN	CTCL tumor antigen HD-CL-08		38669	22	0	0.855095	0.0247429	27.6298	27.7372	27.6158	27.5391	27.7162	27.6533	1.23034e+07	1.16228e+07
ABHEB_HUMAN	Protein ABHD14B	ABHD14B	22346	2	0	0.867064	0.0244858	20.4904	20.7669	20.7087	20.5832	20.6063	20.703	144081	135623
XPP1_HUMAN	Xaa-Pro aminopeptidase 1	XPNPEP1	69918	12	0	0.887031	0.0243167	23.9466	24.0184	24.2711	24.0397	24.2331	23.8903	516091	486346
RS15A_HUMAN	40S ribosomal protein S15a	RPS15A	14840	8	0	0.903914	0.0241037	25.1845	24.9798	25.0803	25.0133	25.3815	24.7774	3.70766e+06	3.54388e+06
HDHD1_HUMAN	Pseudouridine-5'-phosphatase	PUDP	25249	2	0	0.972542	0.0240525	19.6839	17.8386	16.9839	18.4867	18.0182	17.9294	32039.5	22577
TWF1_HUMAN	Twinfilin-1	TWF1	40283	5	0	0.936944	0.0234578	21.442	21.8374	21.8528	21.4621	21.3376	22.2619	164234	161077
PPIE_HUMAN	Peptidyl-prolyl cis-trans isomerase E	PPIE	33431	2	0	0.945455	0.023183	22.4103	22.6816	22.7045	22.7189	23.1181	21.8899	350373	348075
AKA12_HUMAN	A-kinase anchor protein 12	AKAP12	191482	6	0	0.93771	0.022923	21.0296	21.6708	21.6315	21.2707	21.1067	21.8858	33390.4	31885.6
IDHP_HUMAN	Isocitrate dehydrogenase [NADP], mitochondrial	IDH2	50909	7	0	0.922847	0.0229136	23.297	22.7072	23.4951	23.2009	23.141	23.0886	335884	309146
RS7_HUMAN	40S ribosomal protein S7	RPS7	22127	7	0	0.873484	0.0219587	24.0058	24.0755	24.0323	23.9192	24.1482	23.9804	1.79664e+06	1.70246e+06
UBE4B_HUMAN	Ubiquitin conjugation factor E4 B	UBE4B	146185	4	0	0.95169	0.0219324	20.1012	19.8733	21.0031	20.2283	20.6974	19.9861	21141.7	19161.7
UBQL1_HUMAN	Ubiquilin-1	UBQLN1	62519	5	0	0.88134	0.0215486	22.7007	22.6347	22.4835	22.7036	22.5283	22.5224	512945	484721
4F2_HUMAN	4F2 cell-surface antigen heavy chain	SLC3A2	67994	26	0	0.89058	0.0214883	28.0839	28.1619	28.1985	27.9609	28.0913	28.3276	9.40782e+06	8.95782e+06
CSDE1_HUMAN	Cold shock domain-containing protein E1	CSDE1	88885	8	0	0.904012	0.0208825	23.4238	23.6573	23.7911	23.4156	23.6726	23.7214	256015	242093
NUDT5_HUMAN	ADP-sugar pyrophosphatase	NUDT5	24328	6	0	0.911186	0.0199443	22.3276	22.4833	22.5236	22.1654	22.6482	22.4611	458983	438294
EMAL4_HUMAN	Echinoderm microtubule-associated protein-like 4	EML4	108916	15	0	0.907273	0.0195404	24.8161	24.6932	24.7557	24.4859	24.9178	24.8028	527489	504052
PTPRC_HUMAN	Receptor-type tyrosine-protein phosphatase C	PTPRC	147486	3	0	0.956719	0.0192729	20.9587	20.6789	21.6888	20.6594	21.5419	21.0673	35821.3	33460.3
CDN2A_HUMAN	Cyclin-dependent kinase inhibitor 2A	CDKN2A	16533	2	0	0.931798	0.0188077	20.0451	19.7295	19.3549	19.5311	19.787	19.755	90977.3	85089
COPD_HUMAN	Coatomer subunit delta	ARCN1	57210	6	0	0.923997	0.0182536	22.7696	22.8282	23.2505	22.771	22.9735	23.0492	275919	259501
DRG2_HUMAN	Developmentally-regulated GTP-binding protein 2	DRG2	40746	6	0	0.961015	0.017567	21.6233	21.7174	21.5146	21.9413	22.0492	20.8121	140097	141188
PPME1_HUMAN	Protein phosphatase methylesterase 1	PPME1	42315	8	0	0.924581	0.0170784	23.1017	23.448	23.3729	23.0748	23.3324	23.4643	518604	493126
ARL8B_HUMAN	ADP-ribosylation factor-like protein 8B	ARL8B	21539	11	0	0.934241	0.0164897	24.2681	24.7538	24.4453	24.7125	24.3602	24.3451	1.90854e+06	1.80159e+06
B4DVA7_HUMAN	Beta-hexosaminidase		62013	7	0	0.934788	0.0164624	22.2812	21.6897	21.9718	21.978	22.0926	21.8226	156180	146603
COMD4_HUMAN	COMM domain-containing protein 4	COMMD4	21764	3	0	0.969911	0.016202	19.8327	18.3002	19.5745	19.2765	19.3848	18.9975	50526.3	43860.3
GDIB_HUMAN	Rab GDP dissociation inhibitor beta	GDI2	50663	35	0	0.910612	0.0157339	27.4221	27.4292	27.6194	27.389	27.5155	27.5191	6.57022e+06	6.2325e+06
ANXA1_HUMAN	Annexin A1	ANXA1	38714	27	0	0.942495	0.015409	28.7481	28.5151	28.6706	28.257	28.7171	28.9135	1.9931e+07	1.92934e+07
MYDGF_HUMAN	Myeloid-derived growth factor	MYDGF	18795	2	0	0.979124	0.0153954	23.0479	21.8207	22.2997	21.7758	21.8107	23.5356	675764	727987
TIM44_HUMAN	Mitochondrial import inner membrane translocase subunit TIM44	TIMM44	51356	1	0	0.945318	0.015328	18.4776	18.4018	19.0846	18.5573	18.7063	18.6545	14232.5	13204.1
ENOG_HUMAN	Gamma-enolase	ENO2	47269	15	0	0.928556	0.0151335	25.0199	24.6955	24.7953	24.742	24.7102	25.0131	1.1619e+06	1.10618e+06
SNX18_HUMAN	Sorting nexin-18	SNX18	68894	7	0	0.928288	0.0150149	22.2014	22.6479	22.4772	22.4503	22.3779	22.4531	222029	209146
RPAB3_HUMAN	DNA-directed RNA polymerases I, II, and III subunit RPABC3	POLR2H	17143	3	0	0.939508	0.0145382	19.1304	18.9706	19.0564	18.9717	18.7877	19.3544	56745	54746.2
SNRPA_HUMAN	U1 small nuclear ribonucleoprotein A	SNRPA	31280	2	0	0.934701	0.0135412	21.4478	21.265	21.558	21.2657	21.5957	21.3688	226478	215674
AP2S1_HUMAN	AP-2 complex subunit sigma	AP2S1	17018	4	0	0.956124	0.0135351	22.7239	22.4982	22.8713	22.9956	22.8156	22.2415	1.01953e+06	983011
TBB6_HUMAN	Tubulin beta-6 chain	TUBB6	49857	29	0	0.923455	0.0133847	27.626	27.756	27.7153	27.559	27.725	27.7731	9.88912e+06	9.4257e+06
RS14_HUMAN	40S ribosomal protein S14	RPS14	16273	9	0	0.93831	0.0129767	24.383	24.5505	24.1967	24.2467	24.5326	24.312	3.80369e+06	3.61603e+06
FUBP2_HUMAN	Far upstream element-binding protein 2	KHSRP	73115	5	0	0.964438	0.0128297	22.5891	22.9023	22.7218	22.56	23.2965	22.3182	178675	176527
NNMT_HUMAN	Nicotinamide N-methyltransferase	NNMT	29574	8	0	0.948241	0.012487	23.9107	24.0726	23.7667	23.6047	24.0778	24.03	1.38096e+06	1.32626e+06
KPRA_HUMAN	Phosphoribosyl pyrophosphate synthase-associated protein 1	PRPSAP1	39394	4	0	0.977836	0.0120263	20.5234	21.6945	21.9624	20.9861	21.7289	21.4292	130590	116705
GNAI2_HUMAN	Guanine nucleotide-binding protein G(i) subunit alpha-2	GNAI2	40451	20	0	0.945752	0.0119487	26.5324	26.5978	26.6979	26.3186	26.7393	26.7344	5.34646e+06	5.13908e+06
MGST3_HUMAN	Microsomal glutathione S-transferase 3	MGST3	16516	2	0	0.985005	0.0118575	20.7504	19.4278	21.3999	21.2075	19.6745	20.6606	227912	204290
MTPN_HUMAN	Myotrophin	MTPN	12895	3	0	0.937251	0.011758	22.212	22.053	22.2822	22.146	22.3056	22.0603	621862	591914
B2R5W2_HUMAN	Heterogeneous nuclear ribonucleoproteins C1/C2	HNRNPC	31948	8	0	0.930237	0.0117294	24.7672	24.9135	24.8783	24.7592	24.8754	24.8891	1.37568e+06	1.3102e+06
STX4_HUMAN	Syntaxin-4	STX4	34180	10	0	0.95431	0.0116226	23.9679	23.9717	23.999	23.743	23.8149	24.346	907990	883274
RAB10_HUMAN	Ras-related protein Rab-10	RAB10	22541	12	0	0.94344	0.0115805	27.0202	27.2182	27.217	26.9886	27.0844	27.3478	9.17056e+06	8.77707e+06
PFKAL_HUMAN	ATP-dependent 6-phosphofructokinase, liver type	PFKL	85018	20	0	0.943124	0.0112782	25.1368	25.4634	25.4677	25.4203	25.2894	25.3243	1.09936e+06	1.04053e+06
DDAH2_HUMAN	N(G),N(G)-dimethylarginine dimethylaminohydrolase 2	DDAH2	29644	4	0	0.952951	0.0105291	21.3493	21.4202	21.709	21.4442	21.3221	21.6806	172144	164033
SCAM4_HUMAN	Secretory carrier-associated membrane protein 4	SCAMP4	25728	1	0	0.950393	0.0105054	21.3911	21.3961	21.5119	21.1821	21.4564	21.629	402136	568633
B4DMY3_HUMAN	cDNA FLJ60713, highly similar to Homo sapiens heterogeneous nuclear ribonucleoprotein A/B (HNRPAB), transcript variant 1, mRNA		35009	5	0	0.952446	0.0103423	22.6103	22.1846	22.5196	22.4514	22.3094	22.5226	459285	435452
ITM2C_HUMAN	Integral membrane protein 2C	ITM2C	30224	3	0	0.978293	0.0100879	18.9703	20.1885	19.8277	19.6607	19.2967	19.9988	57447.3	52675.9
A0A494C165_HUMAN	Xaa-Pro dipeptidase (Fragment)	PEPD	57714	13	0	0.949549	0.00957958	24.3707	24.2841	24.4147	24.1772	24.355	24.5085	800641	767603
PGES2_HUMAN	Prostaglandin E synthase 2	PTGES2	41943	4	0	0.952679	0.00940749	21.6468	21.3315	21.2847	21.3547	21.4429	21.4371	109029	103505
6PGD_HUMAN	6-phosphogluconate dehydrogenase, decarboxylating	PGD	53140	25	0	0.951985	0.00898364	26.7604	26.8231	26.9795	26.7483	26.7974	26.9904	4.22843e+06	4.03943e+06
ARF4_HUMAN	ADP-ribosylation factor 4	ARF4	20511	16	0	0.951031	0.00882135	27.3769	27.3795	27.5635	27.3115	27.5	27.482	1.58597e+07	1.51356e+07
ARL3_HUMAN	ADP-ribosylation factor-like protein 3	ARL3	20456	7	0	0.949599	0.00848051	23.5995	23.6034	23.719	23.5568	23.6219	23.7177	1.2411e+06	1.18544e+06
GUAA_HUMAN	GMP synthase [glutamine-hydrolyzing]	GMPS	76715	17	0	0.966637	0.00832215	24.4318	24.2442	24.4178	24.0281	24.6228	24.4181	460479	445910
DMD_HUMAN	Dystrophin	DMD	426750	2	0	0.951624	0.00813125	19.8627	19.781	19.6657	19.7581	19.7287	19.7982	4039.95	3853.65
DAD1_HUMAN	Dolichyl-diphosphooligosaccharide--protein glycosyltransferase subunit DAD1	DAD1	12497	2	0	0.986893	0.00801635	20.1986	21.514	21.8728	21.5114	20.7362	21.3137	352413	489417
PFD3_HUMAN	Prefoldin subunit 3	VBP1	22626	4	0	0.965084	0.0076968	22.0726	21.782	21.7116	21.78	21.7216	22.0414	265113	253440
MK14_HUMAN	Mitogen-activated protein kinase 14	MAPK14	41293	5	0	0.977253	0.00769063	22.0309	21.2443	21.7072	21.8049	21.3156	21.8388	196632	185878
MOB1A_HUMAN	MOB kinase activator 1A	MOB1A	25080	4	0	0.980656	0.00758082	21.7408	21.185	21.9585	21.7565	21.1348	21.9702	346510	332612
NNRE_HUMAN	NAD(P)H-hydrate epimerase	NAXE	31675	2	0	0.963085	0.00726854	20.2423	20.1317	19.8886	20.0001	20.0792	20.1615	72932.2	69491
MYADM_HUMAN	Myeloid-associated differentiation marker	MYADM	35274	5	0	0.973525	0.00659162	23.5746	23.788	23.7899	23.374	23.8453	23.9134	1.44272e+06	1.39674e+06
FSCN1_HUMAN	Fascin	FSCN1	54530	17	0	0.965806	0.00646579	26.18	26.2756	26.349	26.1474	26.1997	26.4381	2.81382e+06	2.69965e+06
PACN2_HUMAN	Protein kinase C and casein kinase substrate in neurons protein 2	PACSIN2	55739	12	0	0.965738	0.00640444	25.4213	25.6414	25.5491	25.5262	25.4037	25.6627	2.03591e+06	1.94793e+06
GSTO1_HUMAN	Glutathione S-transferase omega-1	GSTO1	27566	13	0	0.974564	0.00638533	25.5214	25.6981	25.7351	25.336	25.6596	25.9398	3.67397e+06	3.56482e+06
DAZP1_HUMAN	DAZ-associated protein 1	DAZAP1	43383	5	0	0.973985	0.00616279	22.5472	22.6237	22.3761	22.4124	22.8085	22.3077	482076	464813
RIR1_HUMAN	Ribonucleoside-diphosphate reductase large subunit	RRM1	90070	11	0	0.981538	0.00558347	22.7692	23.5094	23.4405	23.3621	23.2053	23.1349	235780	219682
TM9S3_HUMAN	Transmembrane 9 superfamily member 3	TM9SF3	67888	5	0	0.972056	0.00552455	23.0376	23.125	23.3457	23.2276	23.241	23.023	449358	428140
IPO5_HUMAN	Importin-5	IPO5	123630	33	0	0.972002	0.00541786	25.4506	25.359	25.6552	25.3818	25.462	25.6048	849851	811984
SC5A6_HUMAN	Sodium-dependent multivitamin transporter	SLC5A6	68642	1	0	0.984855	0.00530011	19.3839	19.2704	20.0564	19.2452	19.6421	19.8075	46560.4	43828.4
GSK3B_HUMAN	Glycogen synthase kinase-3 beta	GSK3B	46744	5	0	0.988758	0.0052898	21.995	20.7823	21.7936	21.1526	21.7847	21.6178	133620	122566
TIGAR_HUMAN	Fructose-2,6-bisphosphatase TIGAR	TIGAR	30063	7	0	0.978007	0.00482622	23.1639	23.1083	23.2263	22.9715	23.072	23.4407	654853	634052
PYRG1_HUMAN	CTP synthase 1	CTPS1	66690	10	0	0.975943	0.00450408	22.9666	22.9625	22.7986	22.7659	22.8985	23.0497	249191	239347
MAVS_HUMAN	Mitochondrial antiviral-signaling protein	MAVS	56528	3	0	0.996234	0.00374759	20.7567	19.3549	18.0756	20.3763	19.1613	18.6384	42689.2	35379.7
NAMPT_HUMAN	Nicotinamide phosphoribosyltransferase	NAMPT	55521	14	0	0.984884	0.00356655	24.193	24.081	24.5455	24.1926	24.1615	24.4548	712198	678741
RL27_HUMAN	60S ribosomal protein L27	RPL27	15798	7	0	0.986091	0.00335411	25.4853	25.8339	25.9009	25.6885	25.9604	25.5612	9.82663e+06	9.3852e+06
E41L3_HUMAN	Band 4,1-like protein 3	EPB41L3	120678	4	0	0.986057	0.00331311	21.4232	21.5539	21.5144	21.8116	21.2536	21.4163	49043.8	47449.5
RL22_HUMAN	60S ribosomal protein L22	RPL22	14787	4	0	0.984712	0.00320708	24.903	24.6204	24.6982	24.5879	24.9359	24.6882	4.886e+06	4.69294e+06
EF1B_HUMAN	Elongation factor 1-beta	EEF1B2	24764	5	0	0.987184	0.00307174	24.1748	24.0826	24.2627	24.004	24.4997	24.0072	1.31727e+06	1.27695e+06
NPM_HUMAN	Nucleophosmin	NPM1	32575	8	0	0.989667	0.0025086	23.7492	23.8736	23.4219	23.4933	23.8868	23.6571	831837	796510
ROA2_HUMAN	Heterogeneous nuclear ribonucleoproteins A2/B1	HNRNPA2B1	37430	11	0	0.990062	0.00240704	24.6918	25.1128	25.0948	24.7454	25.0884	25.0583	1.7262e+06	1.65004e+06
ACSA_HUMAN	Acetyl-coenzyme A synthetase, cytoplasmic	ACSS2	78580	7	0	0.992888	0.00234562	21.7192	22.0528	21.7262	22.1368	22.0244	21.33	118755	115935
ARC1B_HUMAN	Actin-related protein 2/3 complex subunit 1B	ARPC1B	40950	11	0	0.990381	0.00218786	25.0169	25.2402	25.2154	24.9273	25.1273	25.4114	2.06006e+06	1.99302e+06
PP4C_HUMAN	Serine/threonine-protein phosphatase 4 catalytic subunit	PPP4C	35080	4	0	0.992265	0.00199958	22.4081	22.2105	22.0008	21.9111	22.4441	22.2582	281960	272339
A0A0A0MRM8_HUMAN	Unconventional myosin-6	MYO6	145016	16	0	0.9946	0.0018293	23.4206	23.5811	24.1139	23.4236	23.6132	24.0733	197316	188877
EPN3_HUMAN	Epsin-3	EPN3	68222	1	0	0.994673	0.0012693	19.8377	19.6044	19.6932	19.8788	19.397	19.8557	29902.8	28951
RLA0_HUMAN	60S acidic ribosomal protein P0	RPLP0	34274	8	0	0.99366	0.00125915	25.1297	25.2309	25.1752	24.9524	25.3153	25.2643	2.20137e+06	2.12628e+06
ERO1A_HUMAN	ERO1-like protein alpha	ERO1A	54393	6	0	0.998412	0.000487109	21.9139	21.4513	21.9043	21.4015	21.7787	22.0877	128761	125022
C1QT3_HUMAN	Complement C1q tumor necrosis factor-related protein 3	C1QTNF3	26994	1	0	0.996441	-0.000978122	18.9415	18.4066	19.115	18.8144	18.8663	18.7853	54814.1	17711.5
LMNB1_HUMAN	Lamin-B1	LMNB1	66408	10	0	0.994311	-0.0010683	23.3307	23.4703	23.4848	23.2728	23.4429	23.5732	310320	299208
A0A1W6S962_HUMAN	GTF2I-BRAF fusion protein	GTF2I	107679	1	0	0.996652	-0.00171153	19.2808	20.7032	20.5859	20.1937	20.3069	20.0744	22390.1	19682.4
KI13B_HUMAN	Kinesin-like protein KIF13B	KIF13B	202789	6	0	0.991483	-0.00233982	21.5679	21.2863	21.5685	21.6355	21.093	21.7011	31775.4	30962.8
VPS35_HUMAN	Vacuolar protein sorting-associated protein 35	VPS35	91707	23	0	0.984687	-0.0031442	25.3812	25.556	25.7481	25.4283	25.6611	25.6053	1.1059e+06	1.06064e+06
TBA1A_HUMAN	Tubulin alpha-1A chain	TUBA1A	50136	3	0	0.981786	-0.00330318	23.0639	23.1972	23.0333	23.1398	23.2041	22.9604	407610	392300
PGM2L_HUMAN	Glucose 1,6-bisphosphate synthase	PGM2L1	70442	4	0	0.991314	-0.00369473	21.6545	21.9757	21.8332	22.1626	21.0997	22.2122	102155	103665
A0A140VK07_HUMAN	Testicular secretory protein Li 7		73911	14	0	0.982441	-0.00396408	24.1753	24.5548	24.104	24.2928	24.3918	24.1614	535493	511221
GBB2_HUMAN	Guanine nucleotide-binding protein G(I)/G(S)/G(T) subunit beta-2	GNB2	37331	17	0	0.981384	-0.00401297	27.1596	27.2689	27.3005	27.0619	27.1698	27.5094	1.27576e+07	1.24065e+07
RHOG_HUMAN	Rho-related GTP-binding protein RhoG	RHOG	21309	6	0	0.97261	-0.00452164	24.0432	24.1039	24.1794	24.1007	24.0594	24.18	1.57396e+06	1.51554e+06
SSRA_HUMAN	Translocon-associated protein subunit alpha	SSR1	32235	2	0	0.981893	-0.00484122	20.8384	21.1867	21.2329	20.8723	20.9884	21.4118	212770	206595
PSB5_HUMAN	Proteasome subunit beta type-5	PSMB5	28480	10	0	0.973675	-0.00508624	24.3334	24.1363	24.1301	24.0968	24.1438	24.3744	1.18407e+06	1.14465e+06
TNPO3_HUMAN	Transportin-3	TNPO3	104203	7	0	0.96795	-0.00551808	22.0843	22.2824	22.2312	22.2059	22.2694	22.1392	107072	102990
AT2B1_HUMAN	Plasma membrane calcium-transporting ATPase 1	ATP2B1	134685	16	0	0.98198	-0.00596077	24.1206	24.0439	23.681	23.5722	23.8922	24.399	261694	258699
PAPS1_HUMAN	Bifunctional 3'-phosphoadenosine 5'-phosphosulfate synthase 1	PAPSS1	70833	5	0	0.985469	-0.00606121	22.017	22.0413	20.9424	21.5852	21.7688	21.665	101896	93138.6
PUR8_HUMAN	Adenylosuccinate lyase	ADSL	54889	9	0	0.969269	-0.0066195	23.1043	23.0768	23.3694	23.1237	23.3975	23.0491	311976	300897
MY18A_HUMAN	Unconventional myosin-XVIIIa	MYO18A	233115	11	0	0.98665	-0.00709937	21.4281	22.1712	22.6394	21.8791	21.653	22.7279	35563.1	34277.5
DEST_HUMAN	Destrin	DSTN	18506	10	0	0.969039	-0.00759396	25.5297	25.9478	26.068	25.7202	25.8695	25.9787	4.91368e+06	4.69627e+06
TPBG_HUMAN	Trophoblast glycoprotein	TPBG	46032	5	0	0.982401	-0.00784203	22.2175	21.5459	21.2735	21.1649	21.7809	22.1146	181580	175980
TMED2_HUMAN	Transmembrane emp24 domain-containing protein 2	TMED2	22761	6	0	0.968561	-0.00788299	22.4066	22.4743	22.4059	22.3044	22.2043	22.8018	535452	527055
CPNE2_HUMAN	Copine-2	CPNE2	61190	5	0	0.959061	-0.00794204	21.7953	21.6484	21.7085	21.5267	21.8589	21.7904	128505	124726
DDX5_HUMAN	Probable ATP-dependent RNA helicase DDX5	DDX5	69148	9	0	0.985482	-0.00817508	22.6545	24.0986	24.2098	23.6408	23.491	23.8557	425966	371672
LTOR1_HUMAN	Ragulator complex protein LAMTOR1	LAMTOR1	17745	5	0	0.982443	-0.00841472	23.157	22.0094	23.0206	23.0012	22.2791	22.9319	852383	796334
VAC14_HUMAN	Protein VAC14 homolog	VAC14	87973	12	0	0.95852	-0.00871485	22.2454	22.3203	22.4179	22.105	22.3753	22.5295	130929	127450
PDIA4_HUMAN	Protein disulfide-isomerase A4	PDIA4	72932	19	0	0.966538	-0.009087	25.2551	25.0985	25.2522	24.8784	25.1721	25.5825	895501	885050
SP16H_HUMAN	FACT complex subunit SPT16	SUPT16H	119914	17	0	0.952898	-0.00919567	24.1544	24.0486	23.8438	23.99	23.9344	24.15	281628	271999
ANXA2_HUMAN	Annexin A2	ANXA2	38604	35	0	0.958973	-0.00988795	30.4555	30.286	30.6761	30.2272	30.5473	30.6728	6.25627e+07	6.0709e+07
EFHD2_HUMAN	EF-hand domain-containing protein D2	EFHD2	26697	1	0	0.942258	-0.0100304	19.2668	19.2416	19.3621	19.3354	19.3882	19.1771	28336.9	40431.9
PEBP1_HUMAN	Phosphatidylethanolamine-binding protein 1	PEBP1	21057	10	0	0.953215	-0.0101193	25.4708	25.1667	25.2718	25.1562	25.2563	25.5271	3.93763e+06	3.82471e+06
RS24_HUMAN	40S ribosomal protein S24	RPS24	15423	5	0	0.946916	-0.0106243	23.987	24.1015	23.9408	23.9968	24.2203	23.8442	2.51904e+06	2.44548e+06
GNAS1_HUMAN	Guanine nucleotide-binding protein G(s) subunit alpha isoforms XLas	GNAS	111025	17	0	0.93869	-0.0108053	26.5926	26.4856	26.4956	26.427	26.5111	26.668	2.65004e+06	2.57179e+06
IF5A1_HUMAN	Eukaryotic translation initiation factor 5A-1	EIF5A	16832	10	0	0.944956	-0.0109613	25.2791	25.2223	25.1249	25.0347	25.2135	25.411	5.05797e+06	4.92739e+06
SODC_HUMAN	Superoxide dismutase [Cu-Zn]	SOD1	15936	4	0	0.965961	-0.0111508	24.9965	24.4267	24.0796	24.4583	24.4572	24.6206	2.32511e+06	2.18242e+06
A0A2R8YFE2_HUMAN	Actin, cytoplasmic 1 (Fragment)	ACTB	8787	2	0	0.941503	-0.0120216	22.8433	22.663	22.6103	22.7208	22.533	22.8989	1.42916e+06	1.38972e+06
ML12A_HUMAN	Myosin regulatory light chain 12A	MYL12A	19794	9	0	0.940675	-0.012133	25.0607	25.0014	24.8858	24.8259	24.9451	25.2134	3.14568e+06	3.06873e+06
ANXA5_HUMAN	Annexin A5	ANXA5	35937	32	0	0.948782	-0.012418	29.6808	29.3172	29.439	29.2143	29.5987	29.6612	3.01586e+07	2.93927e+07
TNPO1_HUMAN	Transportin-1	TNPO1	102355	23	0	0.934769	-0.0131448	25.2532	24.9405	24.9865	24.932	25.1668	25.1208	813827	787979
CATD_HUMAN	Cathepsin D	CTSD	44552	8	0	0.94971	-0.0132977	22.7758	23.2921	22.8405	23.2231	22.8773	22.8479	413337	397102
PWP1_HUMAN	Periodic tryptophan protein 1 homolog	PWP1	55828	2	0	0.953141	-0.0153941	20.7398	20.1016	20.8144	20.3203	20.8499	20.5318	65632.4	62995.4
RHOB_HUMAN	Rho-related GTP-binding protein RhoB	RHOB	22123	5	0	0.919811	-0.0155287	23.8144	23.7017	23.4808	23.616	23.6542	23.7733	1.26624e+06	1.22644e+06
G6PI_HUMAN	Glucose-6-phosphate isomerase	GPI	63147	27	0	0.919987	-0.0160488	26.7908	26.8503	27.1265	26.8801	26.8774	27.0582	3.70716e+06	3.58641e+06
CPNE3_HUMAN	Copine-3	CPNE3	60131	12	0	0.920744	-0.0162511	24.576	24.7236	24.7017	24.4785	24.6865	24.8851	1.15911e+06	1.13371e+06
PARP1_HUMAN	Poly [ADP-ribose] polymerase 1	PARP1	113084	5	0	0.974639	-0.0167838	21.1989	20.1478	19.8231	19.8614	20.0709	21.2878	24717.5	24643.3
PSA7_HUMAN	Proteasome subunit alpha type-7	PSMA7	27887	13	0	0.922536	-0.0168142	25.452	25.4076	25.7144	25.3479	25.5629	25.7136	3.16231e+06	3.07799e+06
PRRC1_HUMAN	Protein PRRC1	PRRC1	46701	6	0	0.946933	-0.0171477	22.2867	21.6464	22.5015	22.2505	22.2241	22.0115	453258	427660
RL4_HUMAN	60S ribosomal protein L4	RPL4	47697	19	0	0.910169	-0.0186111	28.0226	28.4144	28.1232	28.1428	28.3111	28.1621	1.18845e+07	1.14912e+07
PSB3_HUMAN	Proteasome subunit beta type-3	PSMB3	22949	8	0	0.93342	-0.0189359	23.9115	23.746	24.2672	23.7077	23.9976	24.2763	1.93436e+06	1.8881e+06
HD_HUMAN	Huntingtin	HTT	347603	5	0	0.918323	-0.0189929	20.5302	20.3047	20.8569	20.6162	20.5226	20.61	10174.1	9769.59
ROA0_HUMAN	Heterogeneous nuclear ribonucleoprotein A0	HNRNPA0	30841	1	0	0.880104	-0.019466	20.0555	20.1053	20.1933	20.1133	20.1416	20.1577	84862.8	82500.5
Q32Q12_HUMAN	Nucleoside diphosphate kinase	NME1-NME2	32642	14	0	0.90201	-0.0202124	27.6625	27.5543	27.6608	27.4949	27.5549	27.8884	9.39599e+06	9.22954e+06
PRDX3_HUMAN	Thioredoxin-dependent peroxide reductase, mitochondrial	PRDX3	27693	1	0	0.891094	-0.0206159	19.2888	19.2031	19.425	19.4763	19.2148	19.2878	42334	41203
RAB7A_HUMAN	Ras-related protein Rab-7a	RAB7A	23490	12	0	0.888391	-0.0209131	25.7899	25.733	25.908	25.6659	25.9314	25.8963	3.61506e+06	3.53109e+06
DPH2_HUMAN	2-(3-amino-3-carboxypropyl)histidine synthase subunit 2	DPH2	52083	1	0	0.934385	-0.0209323	16.6321	16.6833	17.3465	16.7954	16.7663	17.1629	5001.93	4783.72
ECHA_HUMAN	Trifunctional enzyme subunit alpha, mitochondrial	HADHA	83000	13	0	0.959917	-0.021068	22.0318	23.2127	23.5614	22.9514	23.1417	22.7759	204532	181846
STXB1_HUMAN	Syntaxin-binding protein 1	STXBP1	67569	23	0	0.891547	-0.0215086	25.361	25.493	25.2403	25.369	25.2404	25.5493	1.0753e+06	1.05043e+06
XPO6_HUMAN	Exportin-6	XPO6	128883	3	0	0.953813	-0.0217585	18.3547	19.6345	19.5075	19.3953	19.0599	19.1067	11382.9	10341.9
TMCO1_HUMAN	Calcium load-activated calcium channel	TMCO1	27079	1	0	0.913185	-0.0219751	19.8853	19.4177	20.0216	19.832	19.7074	19.8511	95029.9	91275.4
EXOC4_HUMAN	Exocyst complex component 4	EXOC4	110498	24	0	0.904504	-0.0220006	24.5741	24.834	24.8907	24.7957	24.5647	25.0045	467436	457282
NCDN_HUMAN	Neurochondrin	NCDN	78864	5	0	0.966246	-0.0222447	20.4461	20.7495	19.0065	20.1659	19.5732	20.5297	33931.8	30544.3
LGUL_HUMAN	Lactoylglutathione lyase	GLO1	20778	7	0	0.912553	-0.0222936	24.5324	24.1517	24.2566	24.1583	24.2089	24.6404	1.9876e+06	1.95488e+06
V5YQL4_HUMAN	Adenosylhomocysteinase	FGFR2-AHCYL1	130897	7	0	0.90515	-0.0227829	23.4366	23.6961	23.6077	23.3733	23.538	23.8974	211617	208739
1433B_HUMAN	14-3-3 protein beta/alpha	YWHAB	28082	8	0	0.896417	-0.0234089	25.2633	24.8031	24.9374	24.9309	24.9778	25.1654	2.07709e+06	2.01761e+06
SYPL1_HUMAN	Synaptophysin-like protein 1	SYPL1	28565	1	0	0.900269	-0.0238946	20.7902	20.6321	20.9673	20.5895	20.7936	21.0782	173516	170620
FER_HUMAN	Tyrosine-protein kinase Fer	FER	94638	1	0	0.904079	-0.0255156	18.2951	17.7182	18.0138	17.8016	18.1395	18.1626	5461.1	3347.73
UBP47_HUMAN	Ubiquitin carboxyl-terminal hydrolase 47	USP47	157311	6	0	0.946058	-0.025519	20.9166	21.8299	20.6866	21.6366	20.8599	21.0132	32952.4	31025.7
IDHC_HUMAN	Isocitrate dehydrogenase [NADP] cytoplasmic	IDH1	46659	19	0	0.874717	-0.0255907	25.9588	25.7908	26.1659	25.8972	25.9904	26.1048	2.3018e+06	2.24173e+06
PLAP_HUMAN	Phospholipase A-2-activating protein	PLAA	87157	9	0	0.899191	-0.0258301	22.0653	22.2591	22.4397	22.1477	22.0979	22.5961	101015	99563.8
LA_HUMAN	Lupus La protein	SSB	46837	12	0	0.875712	-0.0258998	23.8629	23.6382	23.4835	23.696	23.8023	23.5639	479480	467031
MAGD2_HUMAN	Melanoma-associated antigen D2	MAGED2	64954	7	0	0.91561	-0.0261611	22.7701	23.1009	23.1785	23.2955	23.2278	22.6047	262437	259112
CANT1_HUMAN	Soluble calcium-activated nucleotidase 1	CANT1	44840	1	0	0.891852	-0.0267175	18.5814	18.443	18.4963	18.6508	18.7626	18.1875	14948.8	14785.4
S61A1_HUMAN	Protein transport protein Sec61 subunit alpha isoform 1	SEC61A1	52265	4	0	0.910133	-0.0268242	20.2542	19.7359	20.2357	19.8656	20.4319	20.0087	64845.5	63529.1
DIAP1_HUMAN	Protein diaphanous homolog 1	DIAPH1	141347	24	0	0.854907	-0.0269155	24.5061	24.3407	24.2384	24.4357	24.2847	24.4456	321894	314522
CIA2B_HUMAN	Cytosolic iron-sulfur assembly component 2B	CIAO2B	17663	3	0	0.974771	-0.0274505	18.0692	20.7033	20.2849	19.9566	18.5604	20.6228	114796	168693
HCD2_HUMAN	3-hydroxyacyl-CoA dehydrogenase type-2	HSD17B10	26923	6	0	0.91594	-0.0279117	21.754	22.1249	22.5606	21.9089	22.1887	22.4255	311213	300139
TYB10_HUMAN	Thymosin beta-10	TMSB10	5026	1	0	0.889518	-0.0293745	20.1748	19.5848	19.751	19.7883	20.0677	19.7427	247566	240329
PIPNB_HUMAN	Phosphatidylinositol transfer protein beta isoform	PITPNB	31540	6	0	0.883492	-0.0296396	22.9523	22.6075	22.6281	22.5861	22.6271	23.0636	303722	300315
LARP1_HUMAN	La-related protein 1	LARP1	123510	6	0	0.911587	-0.0296554	21.9297	21.5415	21.049	21.7045	21.5928	21.3118	47715.3	45638.3
TMED9_HUMAN	Transmembrane emp24 domain-containing protein 9	TMED9	27277	4	0	0.893101	-0.0296844	21.6957	21.0756	21.7204	21.5433	21.6026	21.4348	185278	178026
RS6_HUMAN	40S ribosomal protein S6	RPS6	28681	11	0	0.88595	-0.0301038	26.4766	26.9522	26.3235	26.4822	26.6685	26.692	8.2131e+06	7.93543e+06
PPCS_HUMAN	Phosphopantothenate--cysteine ligase	PPCS	34005	4	0	0.919637	-0.0301975	21.9513	21.6385	20.8763	21.4356	21.6023	21.5188	160281	150633
ABCF2_HUMAN	ATP-binding cassette sub-family F member 2	ABCF2	71290	4	0	0.961262	-0.0302502	21.1012	21.2154	20.8654	19.701	22.0854	21.4864	63647.1	76832.3
CSPG4_HUMAN	Chondroitin sulfate proteoglycan 4	CSPG4	250537	53	0	0.879414	-0.0309241	26.6146	26.9289	27.164	26.8334	26.8202	27.1467	1.38108e+06	1.34636e+06
GNL1_HUMAN	Guanine nucleotide-binding protein-like 1	GNL1	68661	5	0	0.868866	-0.0325505	21.5088	21.4596	21.142	21.1224	21.5262	21.5593	78936.2	77975.2
PPIA_HUMAN	Peptidyl-prolyl cis-trans isomerase A	PPIA	18012	21	0	0.825569	-0.0326088	28.426	28.4397	28.489	28.333	28.465	28.6545	2.73528e+07	2.70087e+07
C2CD5_HUMAN	C2 domain-containing protein 5	C2CD5	110447	2	0	0.96133	-0.0326824	18.4266	20.1978	19.6776	18.3271	19.8175	20.2555	16683.2	16861.1
CPNE8_HUMAN	Copine-8	CPNE8	63108	1	0	0.927653	-0.0331726	17.9344	17.1927	17.5839	17.9274	17.972	16.9111	6475.11	3996
RCC1_HUMAN	Regulator of chromosome condensation	RCC1	44969	2	0	0.828372	-0.0332186	21.3342	21.1925	21.3746	21.2406	21.5153	21.2451	141966	139802
ARF1_HUMAN	ADP-ribosylation factor 1	ARF1	20697	9	0	0.812184	-0.0336101	26.878	26.7207	26.7788	26.7229	26.8076	26.9478	1.10277e+07	1.08632e+07
ACTC_HUMAN	Actin, alpha cardiac muscle 1	ACTC1	42019	11	0	0.85896	-0.0339232	28.5245	28.6327	28.9934	28.604	28.7142	28.9342	2.02265e+07	1.97858e+07
BACH_HUMAN	Cytosolic acyl coenzyme A thioester hydrolase	ACOT7	41796	15	0	0.81135	-0.0342266	24.9204	25.0976	25.1345	25.0259	25.191	25.0382	1.73055e+06	1.699e+06
GSTP1_HUMAN	Glutathione S-transferase P	GSTP1	23356	14	0	0.816537	-0.034365	27.2807	27.1795	27.223	27.1993	27.1457	27.4412	1.49035e+07	1.47271e+07
ULBP3_HUMAN	UL16-binding protein 3	ULBP3	27949	1	0	0.922685	-0.0347305	19.1972	19.3119	19.763	18.8444	19.4461	20.0857	46593.9	48239.9
PSMF1_HUMAN	Proteasome inhibitor PI31 subunit	PSMF1	29817	2	0	0.855979	-0.0349491	21.3447	21.2417	20.9993	21.2905	20.9612	21.4388	179587	177704
CRYAB_HUMAN	Alpha-crystallin B chain	CRYAB	20159	1	0	0.839287	-0.0357265	19.5433	19.7822	19.6746	19.8915	19.7646	19.4512	66940.8	66065.9
UFC1_HUMAN	Ubiquitin-fold modifier-conjugating enzyme 1	UFC1	19458	3	0	0.857119	-0.0358348	21.9492	22.0298	21.5595	21.915	21.6711	22.06	330591	324670
BDH2_HUMAN	3-hydroxybutyrate dehydrogenase type 2	BDH2	26724	6	0	0.914513	-0.0359751	22.2364	22.7832	23.389	22.7631	22.609	23.1444	537845	508065
HNRPD_HUMAN	Heterogeneous nuclear ribonucleoprotein D0	HNRNPD	38434	7	0	0.851733	-0.0368123	23.7416	24.0208	24.0064	23.6464	24.1214	24.1113	1.11076e+06	1.10386e+06
SMD3_HUMAN	Small nuclear ribonucleoprotein Sm D3	SNRPD3	13916	4	0	0.822114	-0.0370688	23.6145	23.7086	23.2994	23.5355	23.6453	23.5531	1.42335e+06	1.39364e+06
LMAN2_HUMAN	Vesicular integral-membrane protein VIP36	LMAN2	40229	5	0	0.905993	-0.0374959	22.2864	21.9381	22.155	21.5485	22.6834	22.2601	228386	236295
PDCD5_HUMAN	Programmed cell death protein 5	PDCD5	14285	3	0	0.915141	-0.0375398	22.0581	21.7049	20.8231	21.6802	21.3	21.7186	334175	313510
DNJC5_HUMAN	DnaJ homolog subfamily C member 5	DNAJC5	22149	3	0	0.78013	-0.038209	23.6411	23.4507	23.5748	23.5172	23.6283	23.6358	1.83904e+06	1.81281e+06
ARPC2_HUMAN	Actin-related protein 2/3 complex subunit 2	ARPC2	34333	16	0	0.796548	-0.0384361	25.9396	26.005	26.1212	25.9648	25.9934	26.2228	3.09493e+06	3.05994e+06
MYO1C_HUMAN	Unconventional myosin-Ic	MYO1C	121682	43	0	0.829642	-0.0385728	27.5828	27.6002	27.7621	27.5886	27.5055	27.9668	3.28103e+06	3.26781e+06
AATM_HUMAN	Aspartate aminotransferase, mitochondrial	GOT2	47518	8	0	0.844934	-0.0388429	23.4964	23.4979	23.2704	23.2093	23.3946	23.7773	378785	379049
NIBA2_HUMAN	Protein Niban 2	NIBAN2	84138	22	0	0.822961	-0.0388922	25.4215	25.2784	25.559	25.2764	25.417	25.6822	1.06743e+06	1.05865e+06
HEBP2_HUMAN	Heme-binding protein 2	HEBP2	22875	2	0	0.879374	-0.0389044	21.1129	20.6841	20.8965	20.4686	21.1321	21.2095	186465	187989
GNA13_HUMAN	Guanine nucleotide-binding protein subunit alpha-13	GNA13	44050	18	0	0.824626	-0.0392053	26.2654	26.3581	26.3932	26.3002	26.1766	26.6574	3.54415e+06	3.5355e+06
UBC9_HUMAN	SUMO-conjugating enzyme UBC9	UBE2I	18007	2	0	0.819853	-0.0392982	21.8933	22.0761	22.1438	21.9483	21.9651	22.3176	643518	638581
ROA3_HUMAN	Heterogeneous nuclear ribonucleoprotein A3	HNRNPA3	39595	7	0	0.806714	-0.0399266	23.0484	23.3935	23.2205	23.12	23.2823	23.3798	512411	505114
CSN5_HUMAN	COP9 signalosome complex subunit 5	COPS5	37579	5	0	0.819231	-0.0402285	22.4308	22.4386	22.5558	22.2535	22.7413	22.5511	304322	303376
PABP1_HUMAN	Polyadenylate-binding protein 1	PABPC1	70671	24	0	0.76986	-0.0403261	26.6246	26.7852	26.8145	26.7172	26.8491	26.7789	2.72671e+06	2.68856e+06
GBB3_HUMAN	Guanine nucleotide-binding protein G(I)/G(S)/G(T) subunit beta-3	GNB3	37221	1	0	0.892207	-0.0403775	23.8651	23.6467	23.9897	24.1372	24.2191	23.2662	1.11935e+06	1.14086e+06
HNRPQ_HUMAN	Heterogeneous nuclear ribonucleoprotein Q	SYNCRIP	69603	17	0	0.771979	-0.0409226	25.8694	25.8229	25.8704	25.7428	25.996	25.9467	1.62219e+06	1.60805e+06
NCPR_HUMAN	NADPH--cytochrome P450 reductase	POR	76690	20	0	0.833156	-0.0410697	24.475	24.5795	24.6274	24.5321	24.3445	24.9284	662561	664611
WDFY1_HUMAN	WD repeat and FYVE domain-containing protein 1	WDFY1	46324	6	0	0.823724	-0.0411024	22.4169	22.8047	22.7152	22.5979	22.9074	22.5548	265086	261440
YKT6_HUMAN	Synaptobrevin homolog YKT6	YKT6	22418	8	0	0.821207	-0.0411494	24.1175	23.8908	24.2835	23.96	24.1193	24.3359	1.3456e+06	1.33074e+06
RAB1A_HUMAN	Ras-related protein Rab-1A	RAB1A	22678	6	0	0.80522	-0.0417815	23.6089	23.8527	24.0687	23.8402	23.8724	23.9431	880422	862539
ODP2_HUMAN	Dihydrolipoyllysine-residue acetyltransferase component of pyruvate dehydrogenase complex, mitochondrial	DLAT	68997	2	0	0.833993	-0.0427979	20.752	20.6052	20.4281	20.9166	20.6594	20.3377	47354.2	47142.5
PACN3_HUMAN	Protein kinase C and casein kinase substrate in neurons protein 3	PACSIN3	48487	10	0	0.854804	-0.0432384	23.8386	23.8485	23.6006	23.7133	23.4727	24.2314	572269	580526
MOES_HUMAN	Moesin	MSN	67820	38	0	0.822931	-0.0434556	28.9725	29.1771	29.3912	29.1421	29.053	29.4761	1.63978e+07	1.62551e+07
CAV2_HUMAN	Caveolin-2	CAV2	18291	3	0	0.805768	-0.0437774	21.7593	21.9841	21.5337	21.8904	21.6505	21.8676	414416	407990
PGP_HUMAN	Glycerol-3-phosphate phosphatase	PGP	34006	4	0	0.803218	-0.0442691	22.0323	22.1185	22.0426	22.0602	21.8807	22.3854	240832	241297
RL27A_HUMAN	60S ribosomal protein L27a	RPL27A	16561	5	0	0.794379	-0.0456448	25.3465	25.5462	25.0884	25.294	25.4928	25.3313	5.53018e+06	5.44695e+06
TM50A_HUMAN	Transmembrane protein 50A	TMEM50A	17400	2	0	0.79245	-0.0456836	20.4251	20.508	20.8713	20.7186	20.5731	20.6497	209542	205569
MPI_HUMAN	Mannose-6-phosphate isomerase	MPI	46656	2	0	0.92515	-0.0458347	19.6954	19.0214	19.1928	19.9111	18.3074	19.8286	31244.2	33979.1
RL13A_HUMAN	60S ribosomal protein L13a	RPL13A	23577	5	0	0.791424	-0.0465844	25.204	25.4787	25.3008	25.1341	25.5454	25.4437	2.59235e+06	2.58379e+06
SLK_HUMAN	STE20-like serine/threonine-protein kinase	SLK	142695	10	0	0.865525	-0.0467329	22.6382	23.1398	23.4302	23.4207	22.8041	23.1235	132803	129907
OSB11_HUMAN	Oxysterol-binding protein-related protein 11	OSBPL11	83643	4	0	0.901188	-0.0478613	20.7656	20.3016	21.1494	20.8066	20.16	21.3936	40851.3	41948.6
SPRE_HUMAN	Sepiapterin reductase	SPR	28048	8	0	0.876268	-0.0482379	22.6671	22.1368	22.9132	22.1284	22.8604	22.873	416704	416151
ARPC4_HUMAN	Actin-related protein 2/3 complex subunit 4	ARPC4	19667	12	0	0.78225	-0.0486214	25.4365	25.5115	25.7576	25.4617	25.5587	25.8311	3.72671e+06	3.70978e+06
MDHC_HUMAN	Malate dehydrogenase, cytoplasmic	MDH1	36426	10	0	0.790334	-0.0489413	26.3541	26.2757	26.489	26.2577	26.2908	26.7171	4.1285e+06	4.14632e+06
RL13_HUMAN	60S ribosomal protein L13	RPL13	24261	5	0	0.776355	-0.0495886	26.0307	26.4077	25.9412	26.1561	26.2218	26.1505	5.93592e+06	5.83973e+06
CRTAP_HUMAN	Cartilage-associated protein	CRTAP	46562	2	0	0.811172	-0.0499704	19.43	19.607	19.7082	19.9944	19.4319	19.4688	29337	29432.4
TOP2A_HUMAN	DNA topoisomerase 2-alpha	TOP2A	174385	14	0	0.800541	-0.0503951	23.3197	23.7339	23.5606	23.3104	23.7565	23.6985	137613	137283
THOP1_HUMAN	Thimet oligopeptidase	THOP1	78840	8	0	0.888042	-0.0511105	22.6289	22.1999	22.8107	22.0703	22.4333	23.2892	162225	170663
CDK6_HUMAN	Cyclin-dependent kinase 6	CDK6	36938	2	0	0.897196	-0.0512644	18.8327	18.8606	19.02	19.8356	18.4304	18.6012	15777.5	25385.9
DDX6_HUMAN	Probable ATP-dependent RNA helicase DDX6	DDX6	54417	13	0	0.706418	-0.0515168	23.8882	23.9647	23.9442	23.8659	24.0086	24.0772	506103	504778
NDRG3_HUMAN	Protein NDRG3	NDRG3	41409	15	0	0.782835	-0.0520362	24.7742	24.6385	24.6886	24.5732	24.606	25.0783	1.58029e+06	1.59743e+06
XPO5_HUMAN	Exportin-5	XPO5	136311	6	0	0.689044	-0.0520813	20.2072	20.2459	20.177	20.2429	20.2065	20.3369	18603.3	18534.8
LRC8A_HUMAN	Volume-regulated anion channel subunit LRRC8A	LRRC8A	94199	11	0	0.805693	-0.0526365	22.8136	22.2745	22.8701	22.7841	22.7868	22.5452	148745	145913
DDX3X_HUMAN	ATP-dependent RNA helicase DDX3X	DDX3X	73243	13	0	0.731026	-0.0531582	24.5513	24.6249	24.743	24.5124	24.8192	24.747	666168	665644
RELL1_HUMAN	RELT-like protein 1	RELL1	29340	1	0	0.896843	-0.0532751	19.9839	20.5157	18.9386	19.834	19.8413	19.9227	175755	159565
G3V4S9_HUMAN	Protein NDRG2 (Fragment)	NDRG2	33422	5	0	0.877493	-0.053925	21.4148	21.1556	20.1521	20.9323	20.9065	21.0455	145528	136471
OSBP1_HUMAN	Oxysterol-binding protein 1	OSBP	89421	24	0	0.786321	-0.0539481	25.3941	25.2816	25.4592	25.2912	25.2231	25.7824	948888	961688
DPYD_HUMAN	Dihydropyrimidine dehydrogenase [NADP(+)]	DPYD	111401	3	0	0.830108	-0.053983	20.0067	20.4865	20.2216	20.3711	20.6253	19.8804	21355.4	16086.3
PRKDC_HUMAN	DNA-dependent protein kinase catalytic subunit	PRKDC	469089	34	0	0.743269	-0.0540729	23.9576	23.8348	24.1093	23.8998	24.2204	23.9437	70043.5	69925.7
FHOD1_HUMAN	FH1/FH2 domain-containing protein 1	FHOD1	126551	1	0	0.859794	-0.0545019	18.2668	18.388	19.0216	18.7562	18.9369	18.1469	6379.51	6320.08
TSNAX_HUMAN	Translin-associated protein X	TSNAX	33112	3	0	0.895184	-0.0549292	20.3064	21.1432	19.9921	19.9123	20.6992	20.9949	80892.4	80170.1
DCTN5_HUMAN	Dynactin subunit 5	DCTN5	20127	2	0	0.737377	-0.0549525	20.1746	20.3241	20.502	20.2552	20.3702	20.5402	197861	197256
SERA_HUMAN	D-3-phosphoglycerate dehydrogenase	PHGDH	56650	25	0	0.790614	-0.0549892	26.8319	27.3495	27.4294	27.2865	27.1485	27.3407	6.0755e+06	5.96409e+06
CPPED_HUMAN	Serine/threonine-protein phosphatase CPPED1	CPPED1	35548	5	0	0.882625	-0.0550286	21.893	23.0652	22.632	22.1318	22.6909	22.9325	370857	360612
SNG2_HUMAN	Synaptogyrin-2	SYNGR2	24810	2	0	0.842741	-0.0551768	22.5295	23.2077	23.4071	22.8486	23.2293	23.232	1.16981e+06	1.13838e+06
RAB6B_HUMAN	Ras-related protein Rab-6B	RAB6B	23462	7	0	0.707483	-0.0552668	24.7925	24.833	24.9973	24.8914	24.8355	25.0617	1.89109e+06	1.8877e+06
RAB4A_HUMAN	Ras-related protein Rab-4A	RAB4A	24390	6	0	0.758996	-0.0556616	22.2187	22.4811	22.2822	22.1226	22.5709	22.4555	367066	368739
UB2V1_HUMAN	Ubiquitin-conjugating enzyme E2 variant 1	UBE2V1	16495	7	0	0.757392	-0.0557875	24.0743	23.8301	24.1498	23.8831	24.041	24.2975	1.48306e+06	1.48695e+06
LTOR2_HUMAN	Ragulator complex protein LAMTOR2	LAMTOR2	13508	1	0	0.752551	-0.0560363	19.7435	19.7155	20.1378	20.0201	19.8068	19.938	167729	108710
IFT27_HUMAN	Intraflagellar transport protein 27 homolog	IFT27	20480	3	0	0.865537	-0.0562701	19.7386	20.7698	20.8737	20.4974	20.6023	20.4513	122895	115622
TIPRL_HUMAN	TIP41-like protein	TIPRL	31444	2	0	0.950912	-0.0564908	19.9564	17.3174	19.8955	17.8402	19.7753	19.7233	39415.8	35343.8
ANXA3_HUMAN	Annexin A3	ANXA3	36375	11	0	0.753359	-0.0566659	23.9855	23.7609	24.0619	23.7914	23.9655	24.2213	700186	703208
UBE3A_HUMAN	Ubiquitin-protein ligase E3A	UBE3A	100688	4	0	0.843885	-0.0569086	20.2781	20.0481	20.8796	20.1567	20.7927	20.4272	31077.7	30592.5
GSK3A_HUMAN	Glycogen synthase kinase-3 alpha	GSK3A	50981	3	0	0.947665	-0.0577478	20.1258	20.4531	17.4223	19.4372	20.0237	18.7136	43384.1	33349.2
AP2A1_HUMAN	AP-2 complex subunit alpha-1	AP2A1	107546	27	0	0.722045	-0.0583855	25.7354	25.9717	26.0494	25.9053	25.8828	26.1435	1.1081e+06	1.10734e+06
UBP2L_HUMAN	Ubiquitin-associated protein 2-like	UBAP2L	114535	1	0	0.740941	-0.0586193	18.4942	18.6581	18.9833	18.8481	18.7219	18.7414	14151.4	13990.5
CWC27_HUMAN	Spliceosome-associated protein CWC27 homolog	CWC27	53847	1	0	0.731445	-0.0608766	18.0274	18.0536	17.6022	17.8999	17.974	17.9919	10254.9	6998.48
CAN5_HUMAN	Calpain-5	CAPN5	73169	6	0	0.678614	-0.0611863	23.073	23.174	22.9625	23.1339	23.2507	23.0085	229906	230270
DD19A_HUMAN	ATP-dependent RNA helicase DDX19A	DDX19A	53975	7	0	0.82145	-0.0615284	22.425	21.9801	21.5318	21.8835	22.2905	21.9475	130574	128043
BGAL_HUMAN	Beta-galactosidase	GLB1	76075	5	0	0.791339	-0.0617518	22.0432	22.368	21.9666	22.3624	22.409	21.7916	165801	167398
HPCL1_HUMAN	Hippocalcin-like protein 1	HPCAL1	22313	3	0	0.723177	-0.0617768	21.0879	20.7472	20.9669	20.7962	21.145	21.0461	139881	140435
ARL1_HUMAN	ADP-ribosylation factor-like protein 1	ARL1	20418	6	0	0.678104	-0.06185	23.6114	23.646	23.8182	23.6448	23.7285	23.8879	1.41665e+06	1.42129e+06
LASP1_HUMAN	LIM and SH3 domain protein 1	LASP1	29717	3	0	0.70491	-0.0619595	23.0162	23.1615	23.3559	23.3234	23.0864	23.3096	621902	621420
B4E2S3_HUMAN	cDNA FLJ56561		86705	11	0	0.708322	-0.0628064	24.0137	24.1791	23.8409	23.8957	24.1485	24.1779	393503	394943
GLU2B_HUMAN	Glucosidase 2 subunit beta	PRKCSH	59425	7	0	0.833934	-0.0633343	23.487	22.9413	23.5652	22.9583	23.3669	23.8583	533422	545715
TPC6B_HUMAN	Trafficking protein particle complex subunit 6B	TRAPPC6B	17983	1	0	0.873403	-0.0635925	19.2852	17.816	18.3679	18.7141	18.6607	18.2851	29902.7	27675.7
RAB2A_HUMAN	Ras-related protein Rab-2A	RAB2A	23546	13	0	0.641232	-0.0638294	26.1711	26.3225	26.22	26.2676	26.2408	26.3966	5.50793e+06	5.53031e+06
HINT1_HUMAN	Histidine triad nucleotide-binding protein 1	HINT1	13802	6	0	0.689726	-0.0642031	24.4434	24.1336	24.1673	24.249	24.4485	24.2394	2.60765e+06	2.6124e+06
RL18_HUMAN	60S ribosomal protein L18	RPL18	21634	4	0	0.75449	-0.0647123	25.5225	26.0362	25.7063	25.8321	26.029	25.598	6.63772e+06	6.62825e+06
INO1_HUMAN	Inositol-3-phosphate synthase 1	ISYNA1	61068	6	0	0.792454	-0.0648854	21.8281	21.1098	21.6933	21.6118	21.3964	21.8177	135741	134490
GRAN_HUMAN	Grancalcin	GCA	24010	3	0	0.657907	-0.0661463	21.5245	21.2531	21.32	21.4291	21.3453	21.5216	282574	283719
CYBP_HUMAN	Calcyclin-binding protein	CACYBP	26210	14	0	0.684916	-0.0682118	25.5181	25.603	25.7338	25.4952	25.6662	25.8983	3.36545e+06	3.40864e+06
PDIA1_HUMAN	Protein disulfide-isomerase	P4HB	57116	19	0	0.722037	-0.0685613	26.43	26.5425	26.7756	26.4026	26.6628	26.8884	2.70334e+06	2.7381e+06
CAN1_HUMAN	Calpain-1 catalytic subunit	CAPN1	81890	23	0	0.662894	-0.0688434	25.4329	25.4841	25.6442	25.4252	25.5913	25.7511	1.29011e+06	1.30353e+06
OSBL8_HUMAN	Oxysterol-binding protein-related protein 8	OSBPL8	101196	14	0	0.722143	-0.0690319	23.4176	23.3981	23.3635	23.389	23.2025	23.7948	201536	206508
ERP44_HUMAN	Endoplasmic reticulum resident protein 44	ERP44	46971	6	0	0.727954	-0.0691494	23.4237	22.9646	23.3077	23.0623	23.4396	23.4015	431722	434766
PSA4_HUMAN	Proteasome subunit alpha type-4	PSMA4	29484	8	0	0.693704	-0.0696998	24.0059	23.9634	23.9047	23.7407	24.1362	24.2061	1.21405e+06	1.23787e+06
PRDX6_HUMAN	Peroxiredoxin-6	PRDX6	25035	21	0	0.698321	-0.0700974	27.2292	27.2594	27.4013	27.2481	27.1971	27.655	1.07641e+07	1.09667e+07
EXOC5_HUMAN	Exocyst complex component 5	EXOC5	81853	11	0	0.7209	-0.070671	22.9975	23.2253	22.9024	23.0958	22.8548	23.3866	192420	195698
PHB_HUMAN	Prohibitin	PHB	29804	8	0	0.68832	-0.0710897	22.8619	22.7896	22.9996	22.8919	22.7593	23.2132	425670	432966
GDIR1_HUMAN	Rho GDP-dissociation inhibitor 1	ARHGDIA	23207	10	0	0.679465	-0.0718205	26.0778	25.9962	26.296	26.052	26.1204	26.413	5.88975e+06	5.96383e+06
EIF3M_HUMAN	Eukaryotic translation initiation factor 3 subunit M	EIF3M	42503	14	0	0.653456	-0.0719769	24.3465	24.5983	24.5399	24.4282	24.5364	24.7361	1.12437e+06	1.13723e+06
ACTG_HUMAN	Actin, cytoplasmic 2	ACTG1	41793	2	0	0.610439	-0.0721196	24.2406	24.0315	24.1984	24.3139	24.1712	24.2017	849540	856006
TRM61_HUMAN	tRNA (adenine(58)-N(1))-methyltransferase catalytic subunit TRMT61A	TRMT61A	31382	1	0	0.774354	-0.072406	18.7239	18.4764	17.9151	18.4617	18.6097	18.2613	22657.3	15049.7
AHNK_HUMAN	Neuroblast differentiation-associated protein AHNAK	AHNAK	629101	80	0	0.860662	-0.0726398	26.9629	26.9977	27.1161	26.6791	26.5886	28.027	346290	393503
ERF1_HUMAN	Eukaryotic peptide chain release factor subunit 1	ETF1	49031	13	0	0.709142	-0.0732169	24.085	24.1832	24.497	24.1239	24.2958	24.5652	752121	760971
HDGF_HUMAN	Hepatoma-derived growth factor	HDGF	26788	3	0	0.730919	-0.0732951	21.362	20.9515	21.1597	21.1633	20.9833	21.5464	144385	147241
LAMB1_HUMAN	Laminin subunit beta-1	LAMB1	198038	4	0	0.9214	-0.0739409	21.9214	20.4394	21.9766	20.0931	22.352	22.1141	34112.5	22164.7
RS10_HUMAN	40S ribosomal protein S10	RPS10	18898	5	0	0.650135	-0.0740855	23.9408	23.8763	24.2553	24.1429	24.132	24.0197	1.49373e+06	1.49821e+06
S38A2_HUMAN	Sodium-coupled neutral amino acid transporter 2	SLC38A2	56026	4	0	0.850934	-0.0742337	21.6173	20.52	21.848	21.0617	21.5489	21.5973	211022	201470
C9JYN0_HUMAN	Synaptophysin-like protein 1	SYPL1	24784	5	0	0.686263	-0.0744399	23.8446	23.7417	23.5927	23.5336	23.8512	24.0174	1.31824e+06	1.346e+06
CALM1_HUMAN	Calmodulin-1	CALM1	16838	8	0	0.649731	-0.0744682	25.5889	25.1708	25.3428	25.4066	25.4203	25.4989	5.04798e+06	5.07448e+06
DGLB_HUMAN	Diacylglycerol lipase-beta	DAGLB	73732	1	0	0.773775	-0.0744876	18.709	19.1722	18.4896	18.9696	19.1068	18.5178	15065.7	15118.4
OPA1_HUMAN	Dynamin-like 120 kDa protein, mitochondrial	OPA1	111631	17	0	0.762607	-0.0750129	24.4424	23.8056	24.4656	24.2245	24.14	24.5742	319288	319509
PARK7_HUMAN	Parkinson disease protein 7	PARK7	19891	12	0	0.666439	-0.0753619	25.6092	25.569	25.7055	25.5555	25.5751	25.9791	4.16369e+06	4.25705e+06
EXOC2_HUMAN	Exocyst complex component 2	EXOC2	104066	18	0	0.741864	-0.0755018	23.8969	24.3537	24.42	24.4367	23.9864	24.4739	376575	380066
EIF1_HUMAN	Eukaryotic translation initiation factor 1	EIF1	12732	2	0	0.785394	-0.0757687	20.5456	20.1973	19.6959	20.0946	20.5408	20.0308	248526	247916
RBGPR_HUMAN	Rab3 GTPase-activating protein non-catalytic subunit	RAB3GAP2	155985	11	0	0.626065	-0.076092	22.9525	23.002	23.1725	22.9652	23.1239	23.2662	129042	130914
HACD3_HUMAN	Very-long-chain (3R)-3-hydroxyacyl-CoA dehydratase 3	HACD3	43160	4	0	0.832019	-0.0762647	21.8941	21.8245	21.7341	21.9548	21.1785	22.5482	214266	233974
BZW2_HUMAN	Basic leucine zipper and W2 domain-containing protein 2	BZW2	48162	1	0	0.755712	-0.0772351	19.1086	18.9179	19.3077	18.8849	19.0476	19.6334	19177.6	19882.3
GNA1_HUMAN	Glucosamine 6-phosphate N-acetyltransferase	GNPNAT1	20749	3	0	0.821158	-0.0775225	21.0315	19.8948	20.867	20.4677	20.9179	20.6402	158851	153785
CSTF1_HUMAN	Cleavage stimulation factor subunit 1	CSTF1	48358	3	0	0.873361	-0.0777506	21.2524	21.4843	20.0214	21.3451	20.3462	21.3	66420.6	104507
HEBP1_HUMAN	Heme-binding protein 1	HEBP1	21097	5	0	0.615151	-0.0778746	24.0609	24.0761	24.1204	23.9914	24.1448	24.3549	1.3267e+06	1.35368e+06
KCY_HUMAN	UMP-CMP kinase	CMPK1	22222	8	0	0.578369	-0.0779553	23.8149	24.0239	23.8906	24.0197	23.9081	24.0355	1.37242e+06	1.38889e+06
ASH2L_HUMAN	Set1/Ash2 histone methyltransferase complex subunit ASH2	ASH2L	68723	1	0	0.716871	-0.0788336	17.5496	17.0769	17.3265	17.306	17.7067	17.1768	4771.12	4854.72
NMNA1_HUMAN	Nicotinamide/nicotinic acid mononucleotide adenylyltransferase 1	NMNAT1	31932	4	0	0.810278	-0.0790126	20.1202	19.2971	19.9627	20.0942	20.1639	19.359	51296.7	51905.9
IMPA1_HUMAN	Inositol monophosphatase 1	IMPA1	30189	1	0	0.747669	-0.079096	18.1269	17.8067	17.9405	17.5724	18.2683	18.2708	10982.1	16286.6
PSN1_HUMAN	Presenilin-1	PSEN1	52668	2	0	0.7994	-0.0795256	19.0393	18.5907	18.7381	18.4828	18.6356	19.4883	21640.3	23023.2
PRDX2_HUMAN	Peroxiredoxin-2	PRDX2	21892	9	0	0.666932	-0.079598	26.3546	26.691	26.7336	26.6081	26.529	26.881	7.59866e+06	7.70379e+06
B3KN06_HUMAN	Coronin		53224	15	0	0.643395	-0.079737	26.1533	26.2943	26.29	26.2266	26.1647	26.5855	3.46252e+06	3.54502e+06
ARFRP_HUMAN	ADP-ribosylation factor-related protein 1	ARFRP1	22614	1	0	0.661657	-0.0798771	17.4592	17.0339	17.2079	17.1334	17.3455	17.4617	13482.2	13672.4
NECT2_HUMAN	Nectin-2	NECTIN2	57742	4	0	0.75843	-0.080244	22.6917	22.912	22.4593	22.2993	23.0656	22.9389	295829	306547
DOHH_HUMAN	Deoxyhypusine hydroxylase	DOHH	32904	4	0	0.744256	-0.0803064	20.9663	20.9722	20.8699	21.2628	20.5196	21.2669	110153	114911
AAK1_HUMAN	AP2-associated protein kinase 1	AAK1	103885	5	0	0.826488	-0.0805052	21.3326	20.1796	21.4058	21.0129	20.9079	21.2388	51032.8	48692.5
CAZA2_HUMAN	F-actin-capping protein subunit alpha-2	CAPZA2	32949	11	0	0.654718	-0.0805061	25.5278	25.3231	25.7091	25.4676	25.5292	25.8048	3.15606e+06	3.20605e+06
A0A024RAV5_HUMAN	V-Ki-ras2 Kirsten rat sarcoma viral oncogene homolog, isoform CRA_b	KRAS	21425	3	0	0.869987	-0.0808283	21.2941	21.8722	20.9034	21.3106	20.6573	22.3444	290841	321852
PRDX5_HUMAN	Peroxiredoxin-5, mitochondrial	PRDX5	22086	9	0	0.69921	-0.0815094	25.0015	24.8655	24.8286	24.9912	24.6396	25.3092	2.51106e+06	2.59918e+06
CSK21_HUMAN	Casein kinase II subunit alpha	CSNK2A1	45144	17	0	0.874725	-0.081631	24.4126	25.653	25.8583	25.0284	26.1648	24.9755	2.36999e+06	2.37575e+06
TRXR1_HUMAN	Thioredoxin reductase 1, cytoplasmic	TXNRD1	70906	13	0	0.703382	-0.0819522	23.5761	23.6405	23.8652	23.6587	23.5265	24.1424	374064	386105
KAT3_HUMAN	Kynurenine--oxoglutarate transaminase 3	KYAT3	51400	5	0	0.759112	-0.0820489	21.9463	22.3411	21.4967	21.7626	22.2351	22.0325	158401	158204
RL17_HUMAN	60S ribosomal protein L17	RPL17	21397	10	0	0.669418	-0.082549	26.2064	26.5988	26.1498	26.2197	26.5689	26.414	7.34378e+06	7.4347e+06
RBMX_HUMAN	RNA-binding motif protein, X chromosome	RBMX	42332	4	0	0.731872	-0.0829075	21.9903	22.2675	22.0965	21.7408	22.3957	22.4665	140106	145958
PGTA_HUMAN	Geranylgeranyl transferase type-2 subunit alpha	RABGGTA	65072	8	0	0.521532	-0.0835218	22.7084	22.6664	22.5846	22.7575	22.7193	22.7331	160014	162686
Q59GW5_HUMAN	Tripartite motif-containing 25 variant (Fragment)		72250	4	0	0.807877	-0.0836788	22.1511	22.3995	21.2609	21.7077	22.1684	22.1864	122456	119971
ARC1A_HUMAN	Actin-related protein 2/3 complex subunit 1A	ARPC1A	41569	8	0	0.529211	-0.0849517	24.0821	24.2324	24.094	24.222	24.1703	24.271	836974	851701
SEC62_HUMAN	Translocation protein SEC62	SEC62	45862	1	0	0.680744	-0.0853995	19.8121	19.9277	20.2307	19.8764	19.9807	20.3695	54774.5	38822
EFR3A_HUMAN	Protein EFR3 homolog A	EFR3A	92924	12	0	0.716943	-0.086338	22.9305	22.9234	23.2613	23.1469	22.7476	23.4798	180928	187438
STAT3_HUMAN	Signal transducer and activator of transcription 3	STAT3	88068	14	0	0.545206	-0.0866518	23.0754	22.9296	22.9663	23.1882	23.0851	22.958	181158	184701
SRC_HUMAN	Proto-oncogene tyrosine-protein kinase Src	SRC	59835	18	0	0.628405	-0.0867999	24.5677	24.9281	24.7903	24.9134	24.6378	24.9953	962730	981600
RABP2_HUMAN	Cellular retinoic acid-binding protein 2	CRABP2	15693	5	0	0.605279	-0.0878924	23.3692	23.0642	23.3247	23.4133	23.1516	23.4569	872094	890154
RAB1B_HUMAN	Ras-related protein Rab-1B	RAB1B	22171	9	0	0.576538	-0.0880171	25.7205	25.7261	25.9002	25.7153	25.8542	26.0413	3.35046e+06	3.4321e+06
RL35A_HUMAN	60S ribosomal protein L35a	RPL35A	12538	2	0	0.802045	-0.0892727	22.2379	21.5565	22.6914	21.8395	22.5736	22.3406	572409	568826
NIT2_HUMAN	Omega-amidase NIT2	NIT2	30608	10	0	0.746503	-0.0895689	22.8153	23.0918	22.1655	22.7349	22.6347	22.9718	347597	345569
TMOD3_HUMAN	Tropomodulin-3	TMOD3	39595	5	0	0.727143	-0.0897831	22.2183	21.9135	22.2912	21.866	22.1456	22.6807	211037	221310
PSMD4_HUMAN	26S proteasome non-ATPase regulatory subunit 4	PSMD4	40737	8	0	0.688021	-0.089868	24.091	23.4313	23.9171	23.7146	23.9997	23.9946	1.04263e+06	1.05272e+06
GTR14_HUMAN	Solute carrier family 2, facilitated glucose transporter member 14	SLC2A14	56320	1	0	0.581457	-0.0900515	22.7616	22.641	22.9824	22.7507	22.9888	22.9156	544995	555646
HMGCL_HUMAN	Hydroxymethylglutaryl-CoA lyase, mitochondrial	HMGCL	34360	2	0	0.884909	-0.0907466	20.248	18.6672	18.8982	19.9414	18.292	19.8522	41351.2	42136.7
MTA2_HUMAN	Metastasis-associated protein MTA2	MTA2	75023	6	0	0.559628	-0.0914029	22.6261	22.6445	22.4617	22.5961	22.8523	22.5581	123299	126441
DNJB4_HUMAN	DnaJ homolog subfamily B member 4	DNAJB4	37807	1	0	0.637886	-0.0930733	19.884	20.3212	20.0269	20.1291	19.9766	20.4057	61243.9	62755.8
B2L13_HUMAN	Bcl-2-like protein 13	BCL2L13	52723	1	0	0.64722	-0.093634	18.9327	18.8765	18.9024	18.7192	18.9137	19.3596	22240	23268.7
PSA2_HUMAN	Proteasome subunit alpha type-2	PSMA2	25899	7	0	0.572934	-0.0938643	23.8545	23.7928	24.1125	23.8515	24.0739	24.116	1.03995e+06	1.06461e+06
UPAR_HUMAN	Urokinase plasminogen activator surface receptor	PLAUR	36978	4	0	0.730495	-0.0946171	22.3058	22.2455	21.6472	21.8349	22.5185	22.1291	222174	228095
LS14B_HUMAN	Protein LSM14 homolog B	LSM14B	42071	2	0	0.742099	-0.0949802	19.0768	19.4596	18.9529	19.7916	18.9927	18.9899	11176.6	38090.2
SC23A_HUMAN	Protein transport protein Sec23A	SEC23A	86161	18	0	0.618043	-0.0950732	23.7273	24.1053	24.1714	23.9314	24.0927	24.2651	453547	463292
PLCD1_HUMAN	1-phosphatidylinositol 4,5-bisphosphate phosphodiesterase delta-1	PLCD1	85665	14	0	0.538221	-0.09539	23.4593	23.2379	23.42	23.3226	23.4816	23.5993	298619	307021
D3DTH7_HUMAN	Myosin IC, isoform CRA_a	MYO1C	98934	1	0	0.66787	-0.0955632	21.8838	21.8593	22.1528	21.9654	21.7804	22.4368	78025.3	81373.2
FCSK_HUMAN	L-fucose kinase	FCSK	117623	1	0	0.653699	-0.0960522	18.233	18.7053	18.7636	18.8894	18.5971	18.5035	8742.77	6179.62
LIS1_HUMAN	Platelet-activating factor acetylhydrolase IB subunit beta	PAFAH1B1	46638	11	0	0.559423	-0.0967062	24.253	24.4031	24.3629	24.3377	24.3006	24.6708	852624	881765
S29A1_HUMAN	Equilibrative nucleoside transporter 1	SLC29A1	50219	2	0	0.638581	-0.0967348	19.8924	19.7047	19.8589	19.5715	20.1969	19.9777	53651.3	55974.1
TKT_HUMAN	Transketolase	TKT	67878	31	0	0.539956	-0.0971658	27.1247	27.1242	27.17	27.0401	27.2449	27.4253	4.67344e+06	4.83625e+06
PROF1_HUMAN	Profilin-1	PFN1	15054	12	0	0.490637	-0.0971958	28.1899	28.0994	28.3289	28.2591	28.3547	28.2959	3.59675e+07	3.68614e+07
VPS18_HUMAN	Vacuolar protein sorting-associated protein 18 homolog	VPS18	110186	7	0	0.733866	-0.0976256	21.3731	22.2963	21.8553	22.0876	21.6421	22.0879	71200	71347.7
GNPI1_HUMAN	Glucosamine-6-phosphate isomerase 1	GNPDA1	32669	11	0	0.633199	-0.098531	23.6214	23.7798	23.6259	23.4833	23.7202	24.1193	777396	814261
ELAV1_HUMAN	ELAV-like protein 1	ELAVL1	36092	6	0	0.503723	-0.0985893	23.7776	23.8233	23.9629	23.8323	24.0697	23.9576	880533	905856
EIF3G_HUMAN	Eukaryotic translation initiation factor 3 subunit G	EIF3G	35611	1	0	0.490913	-0.0991885	19.7462	19.5533	19.7821	19.8425	19.8148	19.722	40299	41334.7
CYTB_HUMAN	Cystatin-B	CSTB	11140	5	0	0.571317	-0.0997201	25.2446	24.9714	25.3038	25.1889	25.1547	25.4754	5.66499e+06	5.83712e+06
ADRM1_HUMAN	Proteasomal ubiquitin receptor ADRM1	ADRM1	42153	6	0	0.518181	-0.100331	22.3578	22.5009	22.4963	22.3728	22.6926	22.5906	499200	515715
VPS52_HUMAN	Vacuolar protein sorting-associated protein 52 homolog	VPS52	82221	3	0	0.77525	-0.100863	19.874	20.5598	21.2194	20.6675	20.5734	20.7149	39217	37524.7
SAR1A_HUMAN	GTP-binding protein SAR1a	SAR1A	22367	11	0	0.4823	-0.100966	25.1777	25	25.2438	25.2636	25.1815	25.2793	3.51571e+06	3.6118e+06
OPLA_HUMAN	5-oxoprolinase	OPLAH	137457	2	0	0.716669	-0.101586	19.4577	20.4372	19.8527	20.0196	19.8785	20.1544	18843.5	18711.1
VDAC2_HUMAN	Voltage-dependent anion-selective channel protein 2	VDAC2	31567	5	0	0.688441	-0.101591	22.9641	23.5992	23.8057	23.4785	23.5266	23.6687	728461	729094
SF3A3_HUMAN	Splicing factor 3A subunit 3	SF3A3	58849	3	0	0.759452	-0.101743	21.4474	20.3917	20.6062	20.6239	21.2093	20.9174	72211.8	71850.9
SL7A1_HUMAN	High affinity cationic amino acid transporter 1	SLC7A1	67638	4	0	0.482224	-0.101886	22.6167	22.5919	22.842	22.7781	22.7555	22.8227	335736	344754
A0A024RBE6_HUMAN	Nucleosome assembly protein 1-like 1, isoform CRA_b	NAP1L1	40641	9	0	0.617849	-0.101972	24.4776	24.0652	24.0159	24.0568	24.4605	24.3474	1.67447e+06	1.72324e+06
MP2K4_HUMAN	Dual specificity mitogen-activated protein kinase kinase 4	MAP2K4	44288	2	0	0.857326	-0.102157	17.9311	17.6259	19.0334	19.0239	17.3444	18.5287	13257.9	13783.5
PCH2_HUMAN	Pachytene checkpoint protein 2 homolog	TRIP13	48551	2	0	0.818979	-0.102773	17.3023	17.2221	16.7583	16.588	18.1475	16.8555	5907.2	6778.6
RAB9A_HUMAN	Ras-related protein Rab-9A	RAB9A	22838	4	0	0.813441	-0.103201	21.0878	20.4374	19.3951	20.3087	20.4911	20.4301	107297	99815.4
RL18A_HUMAN	60S ribosomal protein L18a	RPL18A	20762	6	0	0.558635	-0.104034	25.7593	26.0317	25.5975	25.7768	25.8901	26.0338	4.70942e+06	4.84191e+06
A0A024RBE8_HUMAN	Solute carrier family 25 (Mitochondrial carrier phosphate carrier), member 3, isoform CRA_a	SLC25A3	39959	8	0	0.665124	-0.104061	23.2336	23.4539	23.9886	23.4834	23.765	23.7398	696498	703282
NUDC_HUMAN	Nuclear migration protein nudC	NUDC	38243	5	0	0.71001	-0.104265	22.3209	23.2255	22.685	22.6589	22.7729	23.1124	329654	332462
HMCS1_HUMAN	Hydroxymethylglutaryl-CoA synthase, cytoplasmic	HMGCS1	57294	8	0	0.623701	-0.106012	22.9469	23.1313	22.6466	22.9493	23.3017	22.7918	306739	317350
LSM2_HUMAN	U6 snRNA-associated Sm-like protein LSm2	LSM2	10835	2	0	0.865038	-0.106403	20.0493	17.9935	18.8953	19.8567	18.9762	18.4244	90696.7	85928.8
SNX9_HUMAN	Sorting nexin-9	SNX9	66592	16	0	0.575659	-0.106494	24.3017	24.7459	24.6838	24.6375	24.5508	24.8626	941529	968711
IF6_HUMAN	Eukaryotic translation initiation factor 6	EIF6	26599	6	0	0.677831	-0.106823	22.2377	22.3062	22.243	21.8508	22.7115	22.5452	524765	561444
ERD21_HUMAN	ER lumen protein-retaining receptor 1	KDELR1	24542	1	0	0.602547	-0.107034	19.8305	19.8008	20.3353	19.9436	20.1317	20.2123	137852	140851
MCM4_HUMAN	DNA replication licensing factor MCM4	MCM4	96558	5	0	0.636869	-0.107859	21.376	21.8494	21.6932	21.5448	22.098	21.5994	66175.1	68841.3
PSMD5_HUMAN	26S proteasome non-ATPase regulatory subunit 5	PSMD5	56196	23	0	0.433717	-0.108207	25.5604	25.7281	25.7057	25.7066	25.8083	25.804	1.73645e+06	1.79549e+06
E41L2_HUMAN	Band 4,1-like protein 2	EPB41L2	112588	15	0	0.541939	-0.108254	24.5873	24.2565	24.6146	24.4836	24.5276	24.7719	397709	411264
FKB1A_HUMAN	Peptidyl-prolyl cis-trans isomerase FKBP1A	FKBP1A	11951	4	0	0.665464	-0.108284	23.1555	22.4383	22.8017	22.6188	22.9826	23.119	2.58535e+06	2.6585e+06
MEP50_HUMAN	Methylosome protein 50	WDR77	36724	3	0	0.614922	-0.108842	22.1236	21.6744	21.7668	21.9967	22.2142	21.6804	332339	344548
MYO1B_HUMAN	Unconventional myosin-Ib	MYO1B	131985	44	0	0.607063	-0.109238	26.6251	26.8247	26.9152	26.7957	26.6462	27.2507	1.73395e+06	1.82218e+06
PPIL1_HUMAN	Peptidyl-prolyl cis-trans isomerase-like 1	PPIL1	18237	1	0	0.543327	-0.111358	22.5271	22.8535	22.5984	22.5481	22.8075	22.9573	694453	722938
SH3L3_HUMAN	SH3 domain-binding glutamic acid-rich-like protein 3	SH3BGRL3	10438	2	0	0.730132	-0.113243	21.282	20.2733	21.1425	21.3367	20.7642	20.9365	532528	535638
PPM1B_HUMAN	Protein phosphatase 1B	PPM1B	52643	1	0	0.694084	-0.113766	18.315	18.0153	18.2589	18.0031	18.8964	18.031	7856.56	13071.6
RAP1A_HUMAN	Ras-related protein Rap-1A	RAP1A	20987	5	0	0.563229	-0.114091	23.1127	22.8942	22.5722	22.8251	22.9829	23.1135	801997	828680
MAOX_HUMAN	NADP-dependent malic enzyme	ME1	64150	12	0	0.568834	-0.114449	22.94	22.9877	22.5876	22.8551	23.2156	22.788	246042	256100
CYC_HUMAN	Cytochrome c	CYCS	11749	5	0	0.661208	-0.114866	23.4431	23.1338	23.0764	23.0204	23.16	23.8175	1.27853e+06	1.36871e+06
RU17_HUMAN	U1 small nuclear ribonucleoprotein 70 kDa	SNRNP70	51557	9	0	0.566766	-0.115069	24.165	24.579	24.0654	24.2087	24.4168	24.5291	1.12373e+06	1.161e+06
VAT1_HUMAN	Synaptic vesicle membrane protein VAT-1 homolog	VAT1	41920	22	0	0.54013	-0.115694	26.9159	26.8159	27.1853	26.9155	27.0263	27.3224	6.91097e+06	7.20884e+06
LYPA2_HUMAN	Acyl-protein thioesterase 2	LYPLA2	24737	4	0	0.441718	-0.11652	21.4583	21.5035	21.6219	21.6658	21.4937	21.7738	242938	253385
MARK2_HUMAN	Serine/threonine-protein kinase MARK2	MARK2	87911	3	0	0.559595	-0.116873	21.483	21.2395	21.5935	21.4198	21.8533	21.3934	62085.9	64979.1
MIF_HUMAN	Macrophage migration inhibitory factor	MIF	12476	4	0	0.826558	-0.117195	23.9785	23.8076	22.7874	22.6608	24.1311	24.1332	2.66646e+06	2.91527e+06
UBA6_HUMAN	Ubiquitin-like modifier-activating enzyme 6	UBA6	117970	19	0	0.422892	-0.117232	24.2763	24.4708	24.2022	24.4707	24.399	24.4313	341451	354431
SC24C_HUMAN	Protein transport protein Sec24C	SEC24C	118325	15	0	0.586586	-0.117309	23.0745	23.715	23.3371	23.348	23.481	23.6495	251066	258259
GP1BB_HUMAN	Platelet glycoprotein Ib beta chain	GP1BB	21718	1	0	0.548529	-0.117767	22.7999	22.8066	22.6448	22.5958	22.8352	23.1737	818397	866016
LKHA4_HUMAN	Leukotriene A-4 hydrolase	LTA4H	69285	19	0	0.541783	-0.117948	24.8675	24.8647	25.0124	24.9172	24.8249	25.3564	847089	895201
TPM4_HUMAN	Tropomyosin alpha-4 chain	TPM4	28522	8	0	0.704549	-0.117952	22.9619	23.0685	23.421	23.2405	22.7534	23.8114	467284	505582
ESYT1_HUMAN	Extended synaptotagmin-1	ESYT1	122856	22	0	0.479968	-0.118614	25.2043	25.139	25.1382	25.205	25.1076	25.5248	674335	709554
RAB14_HUMAN	Ras-related protein Rab-14	RAB14	23897	17	0	0.459753	-0.119605	26.919	26.9899	27.0231	26.9435	27.0324	27.315	8.6178e+06	9.05514e+06
COF1_HUMAN	Cofilin-1	CFL1	18502	14	0	0.499997	-0.120241	28.0118	28.0936	28.2416	28.0372	28.1909	28.4796	2.53449e+07	2.6653e+07
2ABA_HUMAN	Serine/threonine-protein phosphatase 2A 55 kDa regulatory subunit B alpha isoform	PPP2R2A	51692	9	0	0.41798	-0.120442	23.5928	23.4965	23.5586	23.5089	23.7114	23.7889	457321	479380
CH10_HUMAN	10 kDa heat shock protein, mitochondrial	HSPE1	10932	1	0	0.730197	-0.120554	21.9114	20.8408	21.7811	21.9434	21.6522	21.2994	327465	329500
TF65_HUMAN	Transcription factor p65	RELA	60219	5	0	0.841597	-0.120805	21.4432	22.2794	20.1801	21.9546	20.7802	21.5303	117365	109617
NDRG1_HUMAN	Protein NDRG1	NDRG1	42835	24	0	0.485129	-0.121987	25.9182	25.85	25.5582	25.8274	25.7969	26.0681	4.01264e+06	4.19205e+06
NF1_HUMAN	Neurofibromin	NF1	319372	7	0	0.681676	-0.122319	21.3396	20.946	21.088	21.5011	20.6544	21.5851	15469.3	16725
CAVN3_HUMAN	Caveolae-associated protein 3	CAVIN3	27701	6	0	0.543646	-0.122794	23.8286	23.4951	23.9717	23.9279	23.6651	24.0707	1.00074e+06	1.04378e+06
RS13_HUMAN	40S ribosomal protein S13	RPS13	17222	9	0	0.658392	-0.123228	24.7249	25.6549	25.009	25.0805	25.4275	25.2507	3.61588e+06	3.65919e+06
PDLI1_HUMAN	PDZ and LIM domain protein 1	PDLIM1	36072	11	0	0.453223	-0.123351	23.7676	23.4565	23.4408	23.7926	23.6149	23.6274	679577	707716
ADT1_HUMAN	ADP/ATP translocase 1	SLC25A4	33064	4	0	0.594134	-0.123405	21.6769	22.2325	21.9033	22.1137	21.7594	22.3098	202124	211384
ALDOA_HUMAN	Fructose-bisphosphate aldolase A	ALDOA	39420	21	0	0.548592	-0.123592	27.5096	27.5112	27.6714	27.4089	27.6228	28.0314	8.63774e+06	9.19714e+06
MCM7_HUMAN	DNA replication licensing factor MCM7	MCM7	81308	10	0	0.689968	-0.123985	22.4635	22.2943	21.6526	22.0185	22.7135	22.0502	105003	109833
IDE_HUMAN	Insulin-degrading enzyme	IDE	117968	9	0	0.396182	-0.124061	22.5181	22.4559	22.6855	22.5995	22.7513	22.6808	105491	110209
THIC_HUMAN	Acetyl-CoA acetyltransferase, cytosolic	ACAT2	41351	13	0	0.490637	-0.125013	24.9411	24.9998	25.2117	25.0798	25.0211	25.4267	1.73291e+06	1.82483e+06
[truncated: 547 more rows]
