# Supplementary material for: The Complex Regulatory Role of Cytomegalovirus Nuclear Egress Protein pUL50 in the Production of Infectious Virus
Source: Cells. 2021 Nov 11;10(11):3119. doi: 10.3390/cells10113119 (PMC8625744; doi:10.3390/cells10113119)
Supplement: Supplementary file 1 [file cells-10-03119-s001.zip › cells-1432339-Supplementary Materials-Table S2.xlsx]

## Sheet: Virions
Supplemental Table S2: Quantitative proteomic analysis of virions purified from pUL50-complementing cells (ΔUL50C).
accession	protein name	gene name	mol. weight	quantified peptides	Abundance ΔUL50C R1	Abundance ΔUL50C R2	Abundance ΔUL50C R3	iBAQ
PP65_HCMVA	65 kDa phosphoprotein	UL83 / pp65	62898	71	13340881920	16007083008	17817102336	5.39563e+08
PP71_HCMVA	Protein pp71	UL82 / pp71	61949	34	2308326144	4153234944	4791699456	1.27426e+08
GM_HCMVA	Envelope glycoprotein M	UL100 / gM	42861	7	818325632	1193587968	1354383232	1.25532e+08
MCP_HCMVA	Major capsid protein	UL86 / MCP	153872	132	7078950400	10492423168	12652320768	1.24398e+08
PP150_HCMVA	Large structural phosphoprotein	UL32 / pp150	112688	79	3792866816	5912311296	6795606528	9.00859e+07
TRX2_HCMVA	Triplex capsid protein 2	UL85 / TRX2	34595	39	1230210048	1880830592	2309094144	8.56537e+07
PP85_HCMVA	Phosphoprotein 85	UL25 / pp85	73539	46	1759457024	2505994240	3150866944	7.06796e+07
GB_HCMVA	Envelope glycoprotein B	UL55 / gB	102004	68	2000792064	2751257088	3442776064	5.17821e+07
CEP2_HCMVA	Cytoplasmic envelopment protein 2	UL94	38381	23	435313344	665235520	750286144	4.41826e+07
CEP3_HCMVA	Cytoplasmic envelopment protein 3	UL99 / pp28	20923	8	214885504	311424832	341755040	4.17613e+07
ITP_HCMVA	Inner tegument protein	UL47	110092	69	1040977280	1673744512	1980003200	2.93408e+07
UL132_HCMVA	Envelope glycoprotein UL132	UL132	29972	15	213505632	296566240	389703552	2.72514e+07
LTP_HCMVA	Large tegument protein deneddylase	UL48	253223	122	1980388864	3193969152	3702570496	2.60562e+07
TRX1_HCMVA	Triplex capsid protein 1	UL46 / TRX1	33027	19	354223424	571676736	628816896	2.58918e+07
UL26_HCMVA	Tegument protein UL26	UL26	24867	18	321861600	384252640	459300608	2.48608e+07
GH_HCMVA	Envelope glycoprotein H	UL75 / gH	84452	32	456597440	701087616	886125888	2.1817e+07
UL88_HCMVA	Protein UL88	UL88	47689	43	404112064	685932672	797592576	2.14784e+07
RIR1_HCMVA	Ribonucleoside-diphosphate reductase large subunit-like protein	UL45 / RIR1	101668	57	827265088	1115292032	1388580864	1.96206e+07
UL41A_HCMVA	Protein UL41A	UL41A	8953	2	35435852	45144708	48259064	1.46923e+07
GN_HCMVA	Envelope glycoprotein N	UL73 / gN	14868	2	46094120	89264488	86349496	1.46609e+07
CEP1_HCMVA	Cytoplasmic envelopment protein 1	UL103	28636	24	121234912	201041072	217627504	1.38139e+07
B8YE79_HCMVA	DNA polymerase processivity factor	UL44	46249	24	236770768	377570176	374686688	1.27888e+07
UL35_HCMVA	Protein UL35	UL35	72529	36	300667648	431634208	563744448	1.23019e+07
VP22_HCMVA	Protein UL24	UL24	40186	22	175330144	221310864	279144480	1.03732e+07
UL97_HCMVA	Serine/threonine protein kinase UL97	UL97	78233	38	233938080	340595808	434941248	8.60336e+06
US27_HCMVA	G-protein coupled receptor homolog US27	US27	41994	12	63040320	118014144	117143672	8.22597e+06
UL116_HCMVA	Uncharacterized protein UL116	UL116	34140	3	31393632	34880992	48983168	7.81835e+06
IR10_HCMVA	Protein IRL10	RL10 / TRL10	19034	3	47162520	92742304	64800124	7.68471e+06
TEG7_HCMVA	Tegument protein UL51 homolog	UL71	39886	26	101673328	160863264	195978336	7.2261e+06
TRS1_HCMVA	Protein HHLF1	TRS1	83982	36	187628736	263050224	302879520	7.04535e+06
GL_HCMVA	Envelope glycoprotein L	UL115 / gL	30913	11	64921240	107825728	127434152	6.6085e+06
SCAF_HCMVA	Capsid scaffolding protein	UL80	73852	15	119869056	134624848	186022080	4.82095e+06
UL52_HCMVA	Packaging protein UL32 homolog	UL52	74121	31	123609376	160835984	184150224	4.67756e+06
US01_HCMVA	Uncharacterized protein HQLF3	US1	17765	5	32217734	47500464	51537436	4.41647e+06
CVC2_HCMVA	Capsid vertex component 2	UL77 / CVC2	71187	31	97436776	170437920	200772992	4.40121e+06
SCP_HCMVA	Small capsomere-interacting protein	UL48A / sCP	8481	3	5.66533e+06	24839804	25605936	4.35159e+06
US22_HCMVA	Early nuclear protein HWLF1	US22	65031	25	98218320	150364208	150843552	4.34597e+06
UL33_HCMVA	G-protein coupled receptor homolog UL33	UL33	46295	5	31581140	46466240	62977432	3.3277e+06
UL43_HCMVA	Tegument protein UL43	UL43	47704	21	63949132	93155920	107624072	2.77273e+06
CVC1_HCMVA	Capsid vertex component 1	UL93 / CVC1	68463	25	59847016	99588216	118280424	2.41198e+06
C1BEG5_HCMVA	Envelope glycoprotein 24 (Fragment)	UL74A	7028	1	3.31644e+06	5.24298e+06	5.01501e+06	2.29036e+06
ICP27_HCMVA	mRNA export factor ICP27 homolog	UL69	82678	20	61607760	81861184	84544624	2.2249e+06
PORTL_HCMVA	Portal protein	UL104 / PORT	78521	24	63452216	84684064	101643848	2.005e+06
UL84_HCMVA	Protein UL84	UL84	65428	16	50917116	59708532	53427276	1.6897e+06
IRS1_HCMVA	Protein IRS1	IRS1	91048	16	47152844	74292784	98317680	1.68049e+06
AN_HCMVA	Alkaline nuclease	UL98	65286	23	45784780	56852780	50433164	1.44052e+06
VIE2_HCMVA	Viral transcription factor IE2	UL122	62875	19	30436534	40168596	41504780	1.36837e+06
GO_HCMVA	Glycoprotein O	UL74 / gO	54235	7	16578010	31424568	38763936	1.22638e+06
B8YEA6_HCMVA	Capsid scaffold protein	UL80.5	38252	1	9715993	11702034	20211352	1.05649e+06
UL119_HCMVA	Viral Fc-gamma receptor-like protein UL119	UL119/UL118	38709	3	11453511	17814100	18984434	1.01072e+06
UL128_HCMVA	Uncharacterized protein UL128	UL128	19747	5	8911954	10219868	12128447	974877
EP84_HCMVA	Early phosphoprotein p84	UL112/UL113	70272	11	15159370	22769502	20733200	768257
UL96_HCMVA	Protein UL96	UL96	14465	3	5300780	6463826	7822115	740305
UL34_HCMVA	Transcriptional regulator UL34	UL34	45381	9	13522096	18068804	15365974	707481
IR13_HCMVA	Uncharacterized protein IRL13	RL13 / TRL13	15888	1	454614	1.89041e+06	1.8867e+06	659661
DNBI_HCMVA	Major DNA-binding protein	UL57 / DBP	133879	27	34351844	47077636	45175212	656808
TRM3_HCMVA	Tripartite terminase subunit 3	UL89 / TRM3	77079	22	22097304	21109522	25496340	546073
UNG_HCMVA	Uracil-DNA glycosylase	UL114	28353	7	4322643	8184776	8393976	405556
IR11_HCMVA	Viral Fc-gamma receptor-like protein IR11	IR11 / gp34	26661	4	2971785	6138626	5912352	379983
UL49_HCMVA	Uncharacterized protein UL49	UL49	63851	11	7735016	10947850	12528679	276321
B8YEH9_HCMVA	Membrane protein US20	US20	28531	2	1.45655e+06	2.74297e+06	1.66574e+06	250999
VIE1_HCMVA	55 kDa immediate-early protein 1	UL123	55110	4	3.7972e+06	8851997	8.21271e+06	234725
UL04_HCMVA	Early glycoprotein GP48	gp48 / UL4	17750	2	1.20048e+06	2.03088e+06	2.43495e+06	207299
B8YEI2_HCMVA	Protein US23	US23	68944	9	6407068	7843188	8269903	198631
UL23_HCMVA	Tegument protein UL23	UL23	32957	5	1.528e+06	2833100	2.47424e+06	190538
TRM1_HCMVA	Tripartite terminase subunit 1	UL56 / TRM1	95868	11	9065354	10194656	9992622	185792
UL117_HCMVA	Protein UL117	UL117	45463	3	2019400	2.96286e+06	1.83197e+06	140607
HEPA_HCMVA	DNA helicase/primase complex-associated protein	UL102	94050	6	3264687	3.67273e+06	5569238	110698
US24_HCMVA	Tegument protein US24	US24	58058	6	1825467	2.83516e+06	4441274	95291.8
US34_HCMVA	Protein US34	US34	17766	2	1.45948e+06	493861	599882	92023.3
UL38_HCMVA	Apoptosis inhibitor UL38	UL38	36737	3	1.07976e+06	1310141	640173	78617.5
UL95_HCMVA	Protein UL95	UL95	57214	4	1.40558e+06	2136193	2.16725e+06	68762.5
UL298_HCMVA	Protein UL29/UL28	UL29	79053	6	2.00559e+06	3.2793e+06	1.11649e+06	67440.2
UL79_HCMVA	Protein UL79	UL79	33845	3	856623	1.57029e+06	559759	58624.5
US12_HCMVA	Uncharacterized protein HVLF6	US12	32469	2	923219	1177916	283223	55552.6
DPOL_HCMVA	DNA polymerase catalytic subunit	UL54	137102	5	2.85566e+06	3335624	2.6407e+06	46610.6
UL76_HCMVA	Protein UL76	UL76	36069	2	614810	813374	905176	44022
PRIM_HCMVA	DNA primase	UL70	107826	7	1506907	2403288	2.53346e+06	41462.2
VGLI_HCMVA	UL37 immediate early glycoprotein	UL37	56125	2	853663	1.12987e+06	611596	34375.4
US13_HCMVA	Uncharacterized protein HVLF5	US13	29460	1	77980.8	150457	204749	13950
UL31_HCMVA	Protein UL31	UL31	65748	2	151676	404086	487536	12710.7
NEC1_HCMVA	Nuclear egress protein 1	UL53 / NEC1	42313	1	83883.6	100823	149913	5892.01
Q53G99_HUMAN	Beta actin variant (Fragment)		41765	37	1699864704	2726777344	2863085568	1.06022e+08
CLH1_HUMAN	Clathrin heavy chain 1	CLTC	191615	117	999985472	1531366784	1195584256	1.30714e+07
HS90B_HUMAN	Heat shock protein HSP 90-beta	HSP90AB1	83264	43	513594816	848348096	1008514176	2.06006e+07
HSP7C_HUMAN	Heat shock cognate 71 kDa protein	HSPA8	70898	33	483086016	781791872	922414592	1.95732e+07
ANXA2_HUMAN	Annexin A2	ANXA2	38604	28	302318112	527284768	679221888	1.96995e+07
G3P_HUMAN	Glyceraldehyde-3-phosphate dehydrogenase	GAPDH	36053	26	248157168	453948224	613799232	2.24196e+07
EF1A2_HUMAN	Elongation factor 1-alpha 2	EEF1A2	50470	17	340389664	533848672	597954688	1.96407e+07
MYH9_HUMAN	Myosin-9	MYH9	226532	114	313735968	475790240	577441984	3.52281e+06
KPYM_HUMAN	Pyruvate kinase PKM	PKM	57937	45	227398480	435176512	536946112	1.0253e+07
TBA4A_HUMAN	Tubulin alpha-4A chain	TUBA4A	49924	27	339895840	522581216	521948480	2.03009e+07
EF2_HUMAN	Elongation factor 2	EEF2	95338	52	263223616	433490432	499365536	7.47398e+06
HS71A_HUMAN	Heat shock 70 kDa protein 1A	HSPA1A	70052	27	192322944	345568736	429713088	8.77433e+06
DYHC1_HUMAN	Cytoplasmic dynein 1 heavy chain 1	DYNC1H1	532408	162	222053376	409948640	416196928	1.21696e+06
ENPL_HUMAN	Endoplasmin	HSP90B1	92469	41	237253872	326562912	402010208	6.60967e+06
A0A024RC55_HUMAN	Milk fat globule-EGF factor 8 protein, isoform CRA_a	MFGE8	43123	24	157144912	333045696	389982816	1.13814e+07
BIP_HUMAN	Endoplasmic reticulum chaperone BiP	HSPA5	72333	28	205428000	281097536	325501632	7.2072e+06
PPIA_HUMAN	Peptidyl-prolyl cis-trans isomerase A	PPIA	18012	20	171719504	292558496	322314624	1.86134e+07
IQGA1_HUMAN	Ras GTPase-activating-like protein IQGAP1	IQGAP1	189252	88	133753312	238823344	316766240	2.35775e+06
TBA1C_HUMAN	Tubulin alpha-1C chain	TUBA1C	49895	16	175631904	311063328	310147904	1.15246e+07
ACTC_HUMAN	Actin, alpha cardiac muscle 1	ACTC1	42019	6	157096496	263919040	309718528	1.04861e+07
PRDX1_HUMAN	Peroxiredoxin-1	PRDX1	22110	16	159748320	254775024	289844608	1.56161e+07
Q60FE5_HUMAN	Filamin-A	FLNA	278226	68	166208080	236958480	286621824	1.5491e+06
TBB6_HUMAN	Tubulin beta-6 chain	TUBB6	49857	32	163846384	250422848	274071840	1.00263e+07
TBB5_HUMAN	Tubulin beta chain	TUBB	49671	18	133310872	249415312	271525440	9.77511e+06
HSP72_HUMAN	Heat shock-related 70 kDa protein 2	HSPA2	70021	13	155930048	225217504	267257120	5.42568e+06
1433E_HUMAN	14-3-3 protein epsilon	YWHAE	29174	20	130035472	237089696	261188592	1.14904e+07
FLNC_HUMAN	Filamin-C	FLNC	291022	78	135434000	216886592	257434144	1.20236e+06
ENOA_HUMAN	Alpha-enolase	ENO1	47169	29	91761032	177884464	252157152	5.77293e+06
TBB3_HUMAN	Tubulin beta-3 chain	TUBB3	50433	18	124774168	214513488	244569840	8.76042e+06
ANXA5_HUMAN	Annexin A5	ANXA5	35937	25	85204784	140999888	228896416	5.63053e+06
HS90A_HUMAN	Heat shock protein HSP 90-alpha	HSP90AA1	84660	31	112497192	186449008	226112576	4.55417e+06
MOES_HUMAN	Moesin	MSN	67820	29	103889040	176984960	224340992	4.24318e+06
Q59E93_HUMAN	Aminopeptidase (Fragment)		110593	34	97429256	182701072	203435312	3.11049e+06
LEG1_HUMAN	Galectin-1	LGALS1	14716	9	105967640	195217568	193914000	1.64128e+07
PROF1_HUMAN	Profilin-1	PFN1	15054	12	79869768	146619456	183065504	1.48217e+07
IF4A1_HUMAN	Eukaryotic initiation factor 4A-I	EIF4A1	46154	29	103770936	166695872	182624432	6.29294e+06
ARF4_HUMAN	ADP-ribosylation factor 4	ARF4	20511	14	139546464	156242864	179407200	1.36593e+07
PLEC_HUMAN	Plectin	PLEC	531791	105	98204840	155649696	178585312	420466
ANXA6_HUMAN	Annexin A6	ANXA6	75873	35	78434072	155511152	175860528	2.6721e+06
Q8IUB0_HUMAN	CTCL tumor antigen HD-CL-08		38669	17	66089572	121780896	175709376	6.49967e+06
RL4_HUMAN	60S ribosomal protein L4	RPL4	47697	17	100601960	176055968	173429008	5.55669e+06
COF1_HUMAN	Cofilin-1	CFL1	18502	10	84724560	162339360	171432640	1.14654e+07
AT1A1_HUMAN	Sodium/potassium-transporting ATPase subunit alpha-1	ATP1A1	112896	33	87803696	131690336	170806544	2.53283e+06
ANXA1_HUMAN	Annexin A1	ANXA1	38714	23	68244576	115079360	157410256	5.04603e+06
ACTN4_HUMAN	Alpha-actinin-4	ACTN4	104854	45	65705080	113429624	157313808	1.8209e+06
TCPQ_HUMAN	T-complex protein 1 subunit theta	CCT8	59621	28	82359728	148855056	155244736	3.11861e+06
SND1_HUMAN	Staphylococcal nuclease domain-containing protein 1	SND1	101997	40	90318808	137414448	153858928	2.09282e+06
A9X7H1_HUMAN	Eukaryotic translation elongation factor 1 alpha (Fragment)		19378	2	110790104	160679072	152003488	1.44295e+07
TBB4B_HUMAN	Tubulin beta-4B chain	TUBB4B	49831	11	120334968	156456432	149521568	6.67471e+06
VIME_HUMAN	Vimentin	VIM	53652	27	68354280	121712232	143116416	3.12429e+06
PDIA3_HUMAN	Protein disulfide-isomerase A3	PDIA3	56782	22	82879088	125126704	142165120	3.44415e+06
LDHA_HUMAN	L-lactate dehydrogenase A chain	LDHA	36689	16	57651576	103362376	140651424	4.07405e+06
PP1B_HUMAN	Serine/threonine-protein phosphatase PP1-beta catalytic subunit	PPP1CB	37187	20	59047172	131123864	139977584	5.63463e+06
PGK1_HUMAN	Phosphoglycerate kinase 1	PGK1	44615	23	66329572	111311048	139713584	3.25567e+06
TCPB_HUMAN	T-complex protein 1 subunit beta	CCT2	57488	31	59128424	121043120	136682016	2.86175e+06
TCPG_HUMAN	T-complex protein 1 subunit gamma	CCT3	60534	26	83845872	144291056	134785328	3.2882e+06
AL1A1_HUMAN	Retinal dehydrogenase 1	ALDH1A1	54862	28	66248308	101683704	134730800	3.99048e+06
RS8_HUMAN	40S ribosomal protein S8	RPS8	24205	10	85149424	146609680	133613096	1.11551e+07
TERA_HUMAN	Transitional endoplasmic reticulum ATPase	VCP	89322	39	56813176	101266432	132674904	1.9705e+06
CALR_HUMAN	Calreticulin	CALR	48142	13	63025564	111223360	132055944	3.72349e+06
ALDOA_HUMAN	Fructose-bisphosphate aldolase A	ALDOA	39420	19	47370744	91936576	131202336	3.61393e+06
ACLY_HUMAN	ATP-citrate synthase	ACLY	120839	42	58679308	105055192	130343344	1.5008e+06
UBA1_HUMAN	Ubiquitin-like modifier-activating enzyme 1	UBA1	117849	35	65402316	115973016	125881792	1.72074e+06
ATPB_HUMAN	ATP synthase subunit beta, mitochondrial	ATP5F1B	56560	35	97895608	144106832	123677848	4.17787e+06
TPIS_HUMAN	Triosephosphate isomerase	TPI1	26669	13	52639308	94637400	122816432	5.16837e+06
TCPA_HUMAN	T-complex protein 1 subunit alpha	TCP1	60344	29	62854380	109125232	121239928	2.76858e+06
K2C1_HUMAN	Keratin, type II cytoskeletal 1	KRT1	66039	23	82305536	94395168	115893688	2.85935e+06
PDIA1_HUMAN	Protein disulfide-isomerase	P4HB	57116	19	76348192	99297536	113616560	2.51751e+06
EF1G_HUMAN	Elongation factor 1-gamma	EEF1G	50119	19	189166192	335257568	113336904	8.71688e+06
Q32Q12_HUMAN	Nucleoside diphosphate kinase	NME1-NME2	32642	14	56405816	94855912	112596384	3.78253e+06
RL3_HUMAN	60S ribosomal protein L3	RPL3	46109	15	65827440	120557792	111332224	4.7283e+06
RS3_HUMAN	40S ribosomal protein S3	RPS3	26688	17	60881488	103470672	110607904	4.80684e+06
DDX3X_HUMAN	ATP-dependent RNA helicase DDX3X	DDX3X	73243	21	52329964	89136104	110432256	2.01623e+06
PRDX6_HUMAN	Peroxiredoxin-6	PRDX6	25035	17	44781300	79960184	109042792	4.73685e+06
RL7_HUMAN	60S ribosomal protein L7	RPL7	29226	13	74804464	129059336	109007240	6.60287e+06
TCPZ_HUMAN	T-complex protein 1 subunit zeta	CCT6A	58024	25	50642792	92986256	106447544	2.92919e+06
TCPD_HUMAN	T-complex protein 1 subunit delta	CCT4	57924	23	49067824	94843568	106010032	2.15101e+06
LDHB_HUMAN	L-lactate dehydrogenase B chain	LDHB	36638	13	45130176	82555736	105165400	3.60681e+06
SERA_HUMAN	D-3-phosphoglycerate dehydrogenase	PHGDH	56650	18	76374944	98368120	102598872	3.51703e+06
PLD3_HUMAN	5'-3' exonuclease PLD3	PLD3	54705	6	2880890	3.944e+06	102543200	1.42855e+06
Q6IPH7_HUMAN	60S ribosomal protein L14	RPL14	23787	6	47840392	140705184	100375896	7.84828e+06
TCPE_HUMAN	T-complex protein 1 subunit epsilon	CCT5	59671	28	47083704	89674488	99157304	1.98271e+06
ATPA_HUMAN	ATP synthase subunit alpha, mitochondrial	ATP5F1A	59751	21	88849784	129728808	96768800	3.03569e+06
SYIC_HUMAN	Isoleucine--tRNA ligase, cytoplasmic	IARS1	144498	39	58581592	107407384	96047784	1.3476e+06
VINC_HUMAN	Vinculin	VCL	123799	33	39062488	67810104	94675048	760215
2AAA_HUMAN	Serine/threonine-protein phosphatase 2A 65 kDa regulatory subunit A alpha isoform	PPP2R1A	65309	23	43612436	72479344	90823392	1.74354e+06
EHD1_HUMAN	EH domain-containing protein 1	EHD1	60627	33	42619568	73955120	90090296	2.05445e+06
TCPH_HUMAN	T-complex protein 1 subunit eta	CCT7	59367	27	44466688	80595608	89508896	2.01788e+06
CLIC1_HUMAN	Chloride intracellular channel protein 1	CLIC1	26923	13	42559328	71917512	89055504	3.93213e+06
CSK21_HUMAN	Casein kinase II subunit alpha	CSNK2A1	45144	20	42590096	72356000	88841544	3.34713e+06
ARF1_HUMAN	ADP-ribosylation factor 1	ARF1	20697	9	40530288	73768120	88770192	6.03539e+06
TLN1_HUMAN	Talin-1	TLN1	269767	57	45046144	80262256	88080720	463257
HS105_HUMAN	Heat shock protein 105 kDa	HSPH1	96865	29	43882268	66824752	87419424	1.18957e+06
AP2B1_HUMAN	AP-2 complex subunit beta	AP2B1	104553	33	43583468	70246344	87225672	1.38159e+06
RAN_HUMAN	GTP-binding nuclear protein Ran	RAN	24423	7	40367780	88727472	86498848	5.87041e+06
PABP1_HUMAN	Polyadenylate-binding protein 1	PABPC1	70671	22	60649836	81649944	85263216	1.80325e+06
D3DPU2_HUMAN	Adenylyl cyclase-associated protein	CAP1	51673	19	36728828	69831616	84609400	1.82998e+06
WDR1_HUMAN	WD repeat-containing protein 1	WDR1	66194	14	36667108	70070608	84193304	1.72652e+06
K1C10_HUMAN	Keratin, type I cytoskeletal 10	KRT10	58827	22	37912480	48369072	82289072	1.97729e+06
FLNB_HUMAN	Filamin-B	FLNB	278164	41	38262772	67733832	80517864	389767
FAS_HUMAN	Fatty acid synthase	FASN	273427	45	29493216	52441892	80035032	377101
1433Z_HUMAN	14-3-3 protein zeta/delta	YWHAZ	27745	9	34694628	62228860	79690848	3.02778e+06
RL7A_HUMAN	60S ribosomal protein L7a	RPL7A	29996	12	49042704	86747552	79551088	5.54596e+06
RB11B_HUMAN	Ras-related protein Rab-11B	RAB11B	24489	11	39331360	56122348	79473088	3.60907e+06
GANAB_HUMAN	Neutral alpha-glucosidase AB	GANAB	106874	29	47268156	65781692	79445592	1.1742e+06
RAB14_HUMAN	Ras-related protein Rab-14	RAB14	23897	12	46231352	64002616	79116600	3.96471e+06
ACTN1_HUMAN	Alpha-actinin-1	ACTN1	103058	26	34659944	58820876	78072792	965511
A0A087WWU8_HUMAN	Tropomyosin alpha-3 chain	TPM3	26421	15	42448232	60681020	77911784	3.01291e+06
RACK1_HUMAN	Receptor of activated protein C kinase 1	RACK1	35077	18	45303784	67043124	77564424	2.88828e+06
4F2_HUMAN	4F2 cell-surface antigen heavy chain	SLC3A2	67994	21	41436484	70487184	77507728	1.90227e+06
MYOF_HUMAN	Myoferlin	MYOF	234709	49	38148716	67458136	75129312	441579
SERPH_HUMAN	Serpin H1	SERPINH1	46441	19	43062928	61879176	75032632	2.31392e+06
CALX_HUMAN	Calnexin	CANX	67568	16	39083684	86868760	72507176	1.7705e+06
VAT1_HUMAN	Synaptic vesicle membrane protein VAT-1 homolog	VAT1	41920	19	34213008	57565904	71792672	2.68562e+06
MYL6_HUMAN	Myosin light polypeptide 6	MYL6	16930	10	39664516	62794204	71573864	5.26443e+06
PPIB_HUMAN	Peptidyl-prolyl cis-trans isomerase B	PPIB	23743	12	40095524	66205040	71172576	3.69298e+06
RL5_HUMAN	60S ribosomal protein L5	RPL5	34363	12	38947948	70246128	71166128	3.51878e+06
GDIB_HUMAN	Rab GDP dissociation inhibitor beta	GDI2	50663	21	25565516	51420268	69847232	1.57081e+06
CH60_HUMAN	60 kDa heat shock protein, mitochondrial	HSPD1	61055	32	52354772	83995032	69684336	2.00485e+06
GSTP1_HUMAN	Glutathione S-transferase P	GSTP1	23356	13	29394506	54908652	68354320	4.51417e+06
RAB10_HUMAN	Ras-related protein Rab-10	RAB10	22541	9	49082156	61629676	68017992	3.59289e+06
HSPB1_HUMAN	Heat shock protein beta-1	HSPB1	22783	9	36268288	55758500	66740796	3.76933e+06
OCRL_HUMAN	Inositol polyphosphate 5-phosphatase OCRL	OCRL	104205	26	33652208	51401324	66646900	945626
PP1A_HUMAN	Serine/threonine-protein phosphatase PP1-alpha catalytic subunit	PPP1CA	37512	10	30470196	50635424	65714440	2.4055e+06
MYH10_HUMAN	Myosin-10	MYH10	228999	40	35774532	54168632	65032868	406107
GRP75_HUMAN	Stress-70 protein, mitochondrial	HSPA9	73680	21	45511508	64573940	64124196	1.37839e+06
1433T_HUMAN	14-3-3 protein theta	YWHAQ	27764	10	30880814	56054628	63759556	2.75004e+06
F8W914_HUMAN	Reticulon	RTN4	37145	6	34088180	61674228	63274596	4.78912e+06
GFPT1_HUMAN	Glutamine--fructose-6-phosphate aminotransferase [isomerizing] 1	GFPT1	78806	25	37116968	53698408	62994288	1.05147e+06
HSP74_HUMAN	Heat shock 70 kDa protein 4	HSPA4	94331	25	26137084	50162916	62524972	790235
GBB2_HUMAN	Guanine nucleotide-binding protein G(I)/G(S)/G(T) subunit beta-2	GNB2	37331	14	25254538	47576120	62483760	3.36863e+06
RL17_HUMAN	60S ribosomal protein L17	RPL17	21397	10	33917844	71726336	62046572	4.62134e+06
RSSA_HUMAN	40S ribosomal protein SA	RPSA	32854	14	34751920	59513912	61587656	3.45746e+06
TRIP6_HUMAN	Thyroid receptor-interacting protein 6	TRIP6	50288	18	26745592	53933596	61507692	1.7791e+06
P3C2A_HUMAN	Phosphatidylinositol 4-phosphate 3-kinase C2 domain-containing subunit alpha	PIK3C2A	190680	36	30011682	50286168	61125072	423231
DPYL2_HUMAN	Dihydropyrimidinase-related protein 2	DPYSL2	62294	19	33337376	51291500	61114336	1.42518e+06
RPN1_HUMAN	Dolichyl-diphosphooligosaccharide--protein glycosyltransferase subunit 1	RPN1	68569	19	32473378	53049700	60773740	1.18318e+06
MYO1C_HUMAN	Unconventional myosin-Ic	MYO1C	121682	31	25306146	46647016	60506676	641710
BICD2_HUMAN	Protein bicaudal D homolog 2	BICD2	93533	28	29370370	45801100	59487200	739859
HYOU1_HUMAN	Hypoxia up-regulated protein 1	HYOU1	111335	25	38551952	55006096	59338808	906044
RS6_HUMAN	40S ribosomal protein S6	RPS6	28681	9	34236484	55121424	59008864	3.81047e+06
PDC6I_HUMAN	Programmed cell death 6-interacting protein	PDCD6IP	96023	26	32121500	55101820	58407412	863593
IMB1_HUMAN	Importin subunit beta-1	KPNB1	97170	25	23832832	51062160	57748156	976244
GSTM3_HUMAN	Glutathione S-transferase Mu 3	GSTM3	26560	15	29410818	50912292	57074384	2.38874e+06
RS9_HUMAN	40S ribosomal protein S9	RPS9	22591	9	35577292	59598572	56725368	3.64171e+06
SAHH_HUMAN	Adenosylhomocysteinase	AHCY	47716	13	38431472	56383416	56045916	2.43544e+06
FKBP4_HUMAN	Peptidyl-prolyl cis-trans isomerase FKBP4	FKBP4	51805	18	21829008	46779364	55949804	1.18125e+06
GARS_HUMAN	Glycine--tRNA ligase	GARS1	83166	20	29276630	55993360	55935916	914273
TAGL2_HUMAN	Transgelin-2	TAGLN2	22391	13	28124566	46162000	55792476	3.30198e+06
TKT_HUMAN	Transketolase	TKT	67878	19	19870432	45865608	55703424	1.17799e+06
IF5A1_HUMAN	Eukaryotic translation initiation factor 5A-1	EIF5A	16832	12	22657230	47621816	55668172	5.09364e+06
PRDX2_HUMAN	Peroxiredoxin-2	PRDX2	21892	7	25427324	43484628	55429524	2.90678e+06
AP2A1_HUMAN	AP-2 complex subunit alpha-1	AP2A1	107546	26	21482484	43854020	54965028	646795
G6PI_HUMAN	Glucose-6-phosphate isomerase	GPI	63147	19	16976584	31976558	54158456	907824
L0R5A1_HUMAN	Alternative protein CSF2RB	CSF2RB	11646	1	60424620	68958152	53788760	1.08347e+07
PSMD2_HUMAN	26S proteasome non-ATPase regulatory subunit 2	PSMD2	100200	28	32915574	57289788	52794924	840956
RAP1B_HUMAN	Ras-related protein Rap-1b	RAP1B	20825	12	25576016	46381988	50384216	3.3614e+06
C1TC_HUMAN	C-1-tetrahydrofolate synthase, cytoplasmic	MTHFD1	101559	23	29113088	47964680	50246792	758703
ACON_HUMAN	Aconitate hydratase, mitochondrial	ACO2	85425	15	24043278	48579712	49892572	956459
B3KN06_HUMAN	Coronin		53224	9	27485944	38636884	49462672	1.60613e+06
6PGD_HUMAN	6-phosphogluconate dehydrogenase, decarboxylating	PGD	53140	17	21532446	34806848	49121612	1.14684e+06
THY1_HUMAN	Thy-1 membrane glycoprotein	THY1	17935	4	18964276	42930592	48855144	5.09767e+06
XPO1_HUMAN	Exportin-1	XPO1	123386	30	25429130	46058768	48797452	685185
SYEP_HUMAN	Bifunctional glutamate/proline--tRNA ligase	EPRS1	170591	30	30590076	48582456	48603612	438249
SYLC_HUMAN	Leucine--tRNA ligase, cytoplasmic	LARS1	134466	29	39950424	48084432	48357364	704273
COPA_HUMAN	Coatomer subunit alpha	COPA	138346	29	28568758	44964776	47120280	532142
SYDC_HUMAN	Aspartate--tRNA ligase, cytoplasmic	DARS1	57136	18	30865276	53116236	47114568	1.10296e+06
DNJA1_HUMAN	DnaJ homolog subfamily A member 1	DNAJA1	44868	18	27638070	39400812	46896640	1.5907e+06
SYAC_HUMAN	Alanine--tRNA ligase, cytoplasmic	AARS1	106810	30	24344808	42432008	46681452	646723
RL13_HUMAN	60S ribosomal protein L13	RPL13	24261	5	25645106	41899160	45837904	2.90274e+06
EZRI_HUMAN	Ezrin	EZR	69413	12	20141710	36943036	45641996	905137
PSMD1_HUMAN	26S proteasome non-ATPase regulatory subunit 1	PSMD1	105836	28	28888056	50410416	45622584	821970
TFR1_HUMAN	Transferrin receptor protein 1	TFRC	84871	18	23834746	39300060	45538624	765307
PDIA4_HUMAN	Protein disulfide-isomerase A4	PDIA4	72932	20	25575958	35305088	45127424	787197
PSMD3_HUMAN	26S proteasome non-ATPase regulatory subunit 3	PSMD3	60978	19	25662362	50227452	44552628	1.02665e+06
H4_HUMAN	Histone H4	H4C1	11367	5	36111464	74959672	44439716	8.80423e+06
AT1B3_HUMAN	Sodium/potassium-transporting ATPase subunit beta-3	ATP1B3	31513	8	19427464	33598388	44228376	2.26518e+06
CBR1_HUMAN	Carbonyl reductase [NADPH] 1	CBR1	30375	13	22506060	43912644	43825268	2.01889e+06
RAB5C_HUMAN	Ras-related protein Rab-5C	RAB5C	23483	9	25784812	37848264	43509200	2.56408e+06
RAB2A_HUMAN	Ras-related protein Rab-2A	RAB2A	23546	12	25305464	35811532	43414252	2.3332e+06
G6PD_HUMAN	Glucose-6-phosphate 1-dehydrogenase	G6PD	59257	21	20345272	37649420	43102240	849559
K1C9_HUMAN	Keratin, type I cytoskeletal 9	KRT9	62064	16	27088564	39012912	42884612	1.22403e+06
ARP3_HUMAN	Actin-related protein 3	ACTR3	47371	15	14411720	32690728	42790412	1.30229e+06
EIF3A_HUMAN	Eukaryotic translation initiation factor 3 subunit A	EIF3A	166569	24	24179698	40111856	42595012	391265
TBB2B_HUMAN	Tubulin beta-2B chain	TUBB2B	49953	8	21805980	39329364	42570804	1.55543e+06
RS2_HUMAN	40S ribosomal protein S2	RPS2	31324	10	24387216	46015640	42283432	1.70415e+06
CAVN1_HUMAN	Caveolae-associated protein 1	CAVIN1	43476	14	28999662	37315676	42035796	1.94038e+06
RLA0_HUMAN	60S acidic ribosomal protein P0	RPLP0	34274	10	22942166	35034188	41862852	1.84506e+06
MDHC_HUMAN	Malate dehydrogenase, cytoplasmic	MDH1	36426	11	16867084	31531940	41854400	1.32744e+06
ADT2_HUMAN	ADP/ATP translocase 2	SLC25A5	32852	11	34204232	50373176	41651796	2.16912e+06
EF1D_HUMAN	Elongation factor 1-delta	EEF1D	31122	9	22432832	36261060	41607656	1.58519e+06
DAF_HUMAN	Complement decay-accelerating factor	CD55	41400	8	22056546	35227304	41450480	1.3096e+06
RTCB_HUMAN	RNA-splicing ligase RtcB homolog	RTCB	55210	14	20990336	36964464	40881784	1.12519e+06
MYO1B_HUMAN	Unconventional myosin-Ib	MYO1B	131985	24	20237048	33572344	40280528	443374
RS3A_HUMAN	40S ribosomal protein S3a	RPS3A	29945	8	33016660	47853428	40213784	2.19127e+06
KCRB_HUMAN	Creatine kinase B-type	CKB	42644	15	20161452	37980260	40082256	1.40625e+06
DHX9_HUMAN	ATP-dependent RNA helicase A	DHX9	140958	23	22279660	44619020	39702564	477774
ACTZ_HUMAN	Alpha-centractin	ACTR1A	42614	15	17570302	29914856	39680148	1.18525e+06
Q59EP1_HUMAN	Annexin (Fragment)		54893	12	22922718	33571720	39677812	1.4616e+06
MVP_HUMAN	Major vault protein	MVP	99327	27	29714048	42409552	39625508	779146
HNRPQ_HUMAN	Heterogeneous nuclear ribonucleoprotein Q	SYNCRIP	69603	15	17402442	34355500	39521356	762322
VPS35_HUMAN	Vacuolar protein sorting-associated protein 35	VPS35	91707	17	17949860	30343436	39514704	611034
SYYC_HUMAN	Tyrosine--tRNA ligase, cytoplasmic	YARS1	59143	21	28678484	37895444	39412272	822670
CLIC4_HUMAN	Chloride intracellular channel protein 4	CLIC4	28772	15	14221071	30542506	39257864	1.58446e+06
SYTC_HUMAN	Threonine--tRNA ligase 1, cytoplasmic	TARS1	83435	22	17954316	31794770	39010244	592772
FSCN1_HUMAN	Fascin	FSCN1	54530	13	19872942	34357392	38528528	1.02145e+06
RS16_HUMAN	40S ribosomal protein S16	RPS16	16445	5	27890278	43595816	38432800	3.11386e+06
MDHM_HUMAN	Malate dehydrogenase, mitochondrial	MDH2	35503	11	23369960	34700676	38427296	1.34967e+06
VAMP3_HUMAN	Vesicle-associated membrane protein 3	VAMP3	11309	4	25063602	37348292	38275432	6.79953e+06
A0A384MR50_HUMAN	F-actin-capping protein subunit beta		30629	12	19058014	31429556	37960340	1.53557e+06
F10A1_HUMAN	Hsc70-interacting protein	ST13	41332	6	20606180	28756894	37555408	1.80993e+06
RAB1B_HUMAN	Ras-related protein Rab-1B	RAB1B	22171	7	19966824	30409528	37460756	1.61958e+06
RL18A_HUMAN	60S ribosomal protein L18a	RPL18A	20762	5	20048788	38570828	37381352	2.44278e+06
RAC1_HUMAN	Ras-related C3 botulinum toxin substrate 1	RAC1	21450	8	21042270	36745804	37004812	3.15509e+06
PSMD6_HUMAN	26S proteasome non-ATPase regulatory subunit 6	PSMD6	45531	17	20139578	35929280	36866208	1.06293e+06
PGAM1_HUMAN	Phosphoglycerate mutase 1	PGAM1	28804	12	16051366	26219666	36709428	1.71722e+06
SNAA_HUMAN	Alpha-soluble NSF attachment protein	NAPA	33233	14	16978186	28322518	36672584	1.27888e+06
MARE1_HUMAN	Microtubule-associated protein RP/EB family member 1	MAPRE1	29999	11	15451277	30636704	36576152	1.41242e+06
PUR9_HUMAN	Bifunctional purine biosynthesis protein ATIC	ATIC	64616	23	20085846	33895892	36551564	791344
MON2_HUMAN	Protein MON2 homolog	MON2	190359	29	20171894	31539112	36466720	315513
RL13A_HUMAN	60S ribosomal protein L13a	RPL13A	23577	5	22231782	38495764	36173680	1.90884e+06
GDIR1_HUMAN	Rho GDP-dissociation inhibitor 1	ARHGDIA	23207	8	16016630	25044876	36094072	1.93886e+06
STIP1_HUMAN	Stress-induced-phosphoprotein 1	STIP1	62639	15	21442746	31235048	36083696	708330
IF4A3_HUMAN	Eukaryotic initiation factor 4A-III	EIF4A3	46871	10	24584820	33700948	35515280	1.22604e+06
ANXA4_HUMAN	Annexin A4	ANXA4	35883	15	17611170	30453342	35229672	1.19339e+06
KINH_HUMAN	Kinesin-1 heavy chain	KIF5B	109685	24	21054386	31880822	34909992	439642
ASNS_HUMAN	Asparagine synthetase [glutamine-hydrolyzing]	ASNS	64370	16	20760828	34676016	34523016	859953
CKAP4_HUMAN	Cytoskeleton-associated protein 4	CKAP4	66022	19	25926886	34229236	34163072	718289
SYRC_HUMAN	Arginine--tRNA ligase, cytoplasmic	RARS1	75379	21	19227436	34482760	33394106	707436
IF2G_HUMAN	Eukaryotic translation initiation factor 2 subunit 3	EIF2S3	51109	12	18578060	31184962	33217398	1.10413e+06
RS20_HUMAN	40S ribosomal protein S20	RPS20	13373	3	23818648	38826104	33173736	5.41841e+06
XPO2_HUMAN	Exportin-2	CSE1L	110417	26	15943309	29683528	32947452	460711
AP2M1_HUMAN	AP-2 complex subunit mu	AP2M1	49655	15	17434986	30429008	32862264	921525
TGM2_HUMAN	Protein-glutamine gamma-glutamyltransferase 2	TGM2	77329	18	28095866	27178986	32653468	808423
BASI_HUMAN	Basigin	BSG	42200	8	14688540	30572432	32630574	1.58742e+06
RL27_HUMAN	60S ribosomal protein L27	RPL27	15798	6	18541692	40413724	32574676	5.05639e+06
A0A096LNQ7_HUMAN	Chimeric ERCC6-PGBD3 protein (Fragment)	ERCC6	8978	1	22963088	36216816	32550010	1.03698e+07
RENT1_HUMAN	Regulator of nonsense transcripts 1	UPF1	124345	17	17899808	27097066	32352464	402407
PYGB_HUMAN	Glycogen phosphorylase, brain form	PYGB	96696	16	14539408	25467158	32191264	428962
LMNA_HUMAN	Prelamin-A/C	LMNA	74139	14	16443589	25743556	32068444	558075
THIO_HUMAN	Thioredoxin	TXN	11737	6	16683415	23676146	31838050	3.42187e+06
CD9_HUMAN	CD9 antigen	CD9	25416	4	24075710	33670872	31748104	3.82738e+06
CD81_HUMAN	CD81 antigen	CD81	25809	4	16079813	24572620	31226820	2.64291e+06
PCBP1_HUMAN	Poly(rC)-binding protein 1	PCBP1	37498	11	16443169	28907926	31132218	1.20513e+06
CAND1_HUMAN	Cullin-associated NEDD8-dissociated protein 1	CAND1	136376	23	12087414	24843134	31050072	327192
PFKAP_HUMAN	ATP-dependent 6-phosphofructokinase, platelet type	PFKP	85596	18	17304216	29564880	30758324	698011
DEST_HUMAN	Destrin	DSTN	18506	10	18694110	32264532	30677508	2.10174e+06
E1NZA1_HUMAN	Peroxisome proliferator activated receptor interacting complex protein	PRIC295	292744	44	15034495	25334498	30457656	134046
RL18_HUMAN	60S ribosomal protein L18	RPL18	21634	5	23410862	42789412	30408832	3.64818e+06
RS27A_HUMAN	Ubiquitin-40S ribosomal protein S27a	RPS27A	17965	5	16135212	31310670	30389492	2.33853e+06
COPG1_HUMAN	Coatomer subunit gamma-1	COPG1	97718	25	14319923	26730900	30386458	458958
HNRPK_HUMAN	Heterogeneous nuclear ribonucleoprotein K	HNRNPK	50976	10	13256458	28400716	30247640	899691
DDX1_HUMAN	ATP-dependent RNA helicase DDX1	DDX1	82432	20	15593713	26772186	30227472	521405
RS4X_HUMAN	40S ribosomal protein S4, X isoform	RPS4X	29598	9	15404010	28740760	30224338	1.16748e+06
CBPD_HUMAN	Carboxypeptidase D	CPD	152931	20	15278899	25573402	30180420	296737
ARPC2_HUMAN	Actin-related protein 2/3 complex subunit 2	ARPC2	34333	9	13847441	25630386	30116778	989608
SPTN1_HUMAN	Spectrin alpha chain, non-erythrocytic 1	SPTAN1	284539	33	14549014	23196696	30099736	116857
CYBP_HUMAN	Calcyclin-binding protein	CACYBP	26210	10	16737279	25314926	29992682	1.50033e+06
RAB6B_HUMAN	Ras-related protein Rab-6B	RAB6B	23462	6	21676196	27950052	29654326	1.59434e+06
DYN2_HUMAN	Dynamin-2	DNM2	98064	24	17158588	26751180	29556704	416013
EHD4_HUMAN	EH domain-containing protein 4	EHD4	61175	17	15630468	22482064	29547710	701920
CAN1_HUMAN	Calpain-1 catalytic subunit	CAPN1	81890	17	15316129	26617742	29182752	603191
PSMD5_HUMAN	26S proteasome non-ATPase regulatory subunit 5	PSMD5	56196	17	15175160	22612756	29110738	692786
RS11_HUMAN	40S ribosomal protein S11	RPS11	18431	6	16953038	30579524	28851220	2.54713e+06
RL24_HUMAN	60S ribosomal protein L24	RPL24	17779	5	21512008	35155208	28813748	3.6355e+06
EIF3C_HUMAN	Eukaryotic translation initiation factor 3 subunit C	EIF3C	105344	16	16399747	25909274	28669770	514772
RL27A_HUMAN	60S ribosomal protein L27a	RPL27A	16561	5	17591714	32846342	28516408	3.30057e+06
AHNK_HUMAN	Neuroblast differentiation-associated protein AHNAK	AHNAK	629101	21	14204423	25189582	28355282	54177.7
PP2AA_HUMAN	Serine/threonine-protein phosphatase 2A catalytic subunit alpha isoform	PPP2CA	35594	10	12488261	20306436	28259544	1.10725e+06
CD44_HUMAN	CD44 antigen	CD44	81538	5	9869810	22034172	27780768	616197
A0A024R201_HUMAN	26S proteasome non-ATPase regulatory subunit 13	PSMD13	42918	14	13761790	27441274	27780544	871930
RL6_HUMAN	60S ribosomal protein L6	RPL6	32728	7	15827490	25700412	27719144	1.2826e+06
H2B1B_HUMAN	Histone H2B type 1-B	H2BC3	13950	7	22395572	44560792	27496832	2.92122e+06
RS13_HUMAN	40S ribosomal protein S13	RPS13	17222	7	23421458	43269744	27443476	2.92719e+06
ARP2_HUMAN	Actin-related protein 2	ACTR2	44761	12	14136502	19843208	27313692	967470
A0A024RBE6_HUMAN	Nucleosome assembly protein 1-like 1, isoform CRA_b	NAP1L1	40641	7	13360433	22975586	27190126	1.7422e+06
RL15_HUMAN	60S ribosomal protein L15	RPL15	24146	5	13716442	29092966	27126448	1.64266e+06
RAB7A_HUMAN	Ras-related protein Rab-7a	RAB7A	23490	9	12678890	20923248	26979812	1.16913e+06
PDIA6_HUMAN	Protein disulfide-isomerase A6	PDIA6	48121	10	13302812	21220608	26969682	810562
A0A024R5C4_HUMAN	Reticulon	RTN3	25609	5	16546017	25017970	26878962	3.28411e+06
DDX5_HUMAN	Probable ATP-dependent RNA helicase DDX5	DDX5	69148	15	14852767	26721870	26856628	630988
AATC_HUMAN	Aspartate aminotransferase, cytoplasmic	GOT1	46248	13	12283272	21005064	26810432	756435
RL10_HUMAN	60S ribosomal protein L10	RPL10	24604	9	17624704	30569290	26716210	2.10152e+06
COPB_HUMAN	Coatomer subunit beta	COPB1	107142	24	12652122	23494426	26682360	361362
ITB1_HUMAN	Integrin beta-1	ITGB1	88415	13	10196837	19503656	26556306	489982
K7EK43_HUMAN	Tubulin beta-6 chain (Fragment)	TUBB6	3422	2	4.30857e+06	8268992	26305138	3.89877e+06
DC1L1_HUMAN	Cytoplasmic dynein 1 light intermediate chain 1	DYNC1LI1	56579	14	12710588	24294570	26120920	628155
PCBP2_HUMAN	Poly(rC)-binding protein 2	PCBP2	38580	9	14841548	24803026	25851490	1.0917e+06
CSK2B_HUMAN	Casein kinase II subunit beta	CSNK2B	24942	9	13159858	22925964	25726032	1.85493e+06
S10A4_HUMAN	Protein S100-A4	S100A4	11729	3	13895112	27544774	25705522	3.70209e+06
VDAC2_HUMAN	Voltage-dependent anion-selective channel protein 2	VDAC2	31567	9	21004146	28362936	25594342	1.51944e+06
SYQ_HUMAN	Glutamine--tRNA ligase	QARS1	87799	15	15932701	27521100	25552820	462709
1433B_HUMAN	14-3-3 protein beta/alpha	YWHAB	28082	6	8866644	17664918	25377384	976354
HNRPL_HUMAN	Heterogeneous nuclear ribonucleoprotein L	HNRNPL	64133	5	13677379	20637964	25259104	900059
RPN2_HUMAN	Dolichyl-diphosphooligosaccharide--protein glycosyltransferase subunit 2	RPN2	69284	18	14269447	21407742	25210158	781320
PSA_HUMAN	Puromycin-sensitive aminopeptidase	NPEPPS	103276	17	13008627	21158220	25201610	344422
A0A024R7F7_HUMAN	Transportin 2 (Importin 3, karyopherin beta 2b), isoform CRA_b	TNPO2	100408	17	13666824	22964676	25189270	477088
CYFP1_HUMAN	Cytoplasmic FMR1-interacting protein 1	CYFIP1	145182	21	10961406	18013206	25178918	241833
EIF3B_HUMAN	Eukaryotic translation initiation factor 3 subunit B	EIF3B	92482	16	14131365	19270268	24963824	500142
EIF3L_HUMAN	Eukaryotic translation initiation factor 3 subunit L	EIF3L	66727	16	13789071	23631896	24755498	645895
PRS8_HUMAN	26S proteasome regulatory subunit 8	PSMC5	45626	18	12299692	25047624	24704280	728344
SYVC_HUMAN	Valine--tRNA ligase	VARS1	140476	21	16180731	27823080	24652122	334911
RS15A_HUMAN	40S ribosomal protein S15a	RPS15A	14840	7	15378285	30766748	24601824	2.36456e+06
RL8_HUMAN	60S ribosomal protein L8	RPL8	28025	4	16262530	27704252	24569758	1.77602e+06
A0A024R4E5_HUMAN	High density lipoprotein binding protein (Vigilin), isoform CRA_a	HDLBP	141440	19	13758506	25232186	24518670	263723
PSD11_HUMAN	26S proteasome non-ATPase regulatory subunit 11	PSMD11	47464	11	15272861	26112116	24505920	690470
OSBP1_HUMAN	Oxysterol-binding protein 1	OSBP	89421	15	10220541	18995044	24338088	362235
ROA2_HUMAN	Heterogeneous nuclear ribonucleoproteins A2/B1	HNRNPA2B1	37430	10	12403871	24980112	24315428	1.0159e+06
R4GNH3_HUMAN	26S proteasome regulatory subunit 6A	PSMC3	47352	15	13216329	23945474	24190186	782465
PUR2_HUMAN	Trifunctional purine biosynthetic protein adenosine-3	GART	107767	17	12549249	19826258	24020026	333493
SYMC_HUMAN	Methionine--tRNA ligase, cytoplasmic	MARS1	101116	19	15324775	27179240	24018072	485383
ARPC4_HUMAN	Actin-related protein 2/3 complex subunit 4	ARPC4	19667	6	15209264	27543900	24017416	1.59914e+06
AT2A2_HUMAN	Sarcoplasmic/endoplasmic reticulum calcium ATPase 2	ATP2A2	114757	17	13753481	18494798	23946882	361697
E7EX90_HUMAN	Dynactin subunit 1	DCTN1	139094	22	13666892	22622590	23807034	282217
SPTB2_HUMAN	Spectrin beta chain, non-erythrocytic 1	SPTBN1	274609	26	7781151	15811457	23657312	92234.3
CN37_HUMAN	2',3'-cyclic-nucleotide 3'-phosphodiesterase	CNP	47579	13	11725386	19635134	23618836	584364
RL30_HUMAN	60S ribosomal protein L30	RPL30	12784	6	13108882	29218204	23446552	2.72061e+06
OST48_HUMAN	Dolichyl-diphosphooligosaccharide--protein glycosyltransferase 48 kDa subunit	DDOST	50801	11	12865652	18434346	23445706	675264
RL21_HUMAN	60S ribosomal protein L21	RPL21	18565	4	13085515	25328426	23332174	2.56135e+06
IDHC_HUMAN	Isocitrate dehydrogenase [NADP] cytoplasmic	IDH1	46659	10	13400926	18870162	23269932	619280
COPB2_HUMAN	Coatomer subunit beta'	COPB2	102487	16	14115230	23642852	23222032	385249
ML12A_HUMAN	Myosin regulatory light chain 12A	MYL12A	19794	8	12308672	19082130	23221018	1.64654e+06
RALA_HUMAN	Ras-related protein Ral-A	RALA	23567	8	10756733	18718834	23201058	1.72518e+06
PEBP1_HUMAN	Phosphatidylethanolamine-binding protein 1	PEBP1	21057	8	10973750	17592354	23142798	1.54389e+06
IF4G1_HUMAN	Eukaryotic translation initiation factor 4 gamma 1	EIF4G1	175491	13	11578328	16445826	23103836	213889
RL12_HUMAN	60S ribosomal protein L12	RPL12	17819	5	12224894	20054390	23045248	1.66664e+06
DX39B_HUMAN	Spliceosome RNA helicase DDX39B	DDX39B	48991	11	12399437	24564904	22887216	825130
GNAI2_HUMAN	Guanine nucleotide-binding protein G(i) subunit alpha-2	GNAI2	40451	12	7194486	17591084	22851362	755161
PSA7_HUMAN	Proteasome subunit alpha type-7	PSMA7	27887	7	8998275	18702180	22830690	1.01934e+06
PABP4_HUMAN	Polyadenylate-binding protein 4	PABPC4	70783	6	14821612	24299664	22623992	533418
RL22_HUMAN	60S ribosomal protein L22	RPL22	14787	4	12958260	22577054	22347744	3.21594e+06
IPO5_HUMAN	Importin-5	IPO5	123630	19	9283087	19631142	22155828	285506
CAZA2_HUMAN	F-actin-capping protein subunit alpha-2	CAPZA2	32949	10	11444870	19617088	22056748	1.09743e+06
MYO1D_HUMAN	Unconventional myosin-Id	MYO1D	116202	18	11792309	19018578	22052568	236942
STRAP_HUMAN	Serine-threonine kinase receptor-associated protein	STRAP	38438	11	12330032	23012580	21879172	792046
SPB6_HUMAN	Serpin B6	SERPINB6	42622	10	5.45095e+06	13332072	21824844	527033
SYSC_HUMAN	Serine--tRNA ligase, cytoplasmic	SARS1	58777	15	10098450	21068498	21597352	556590
CAV1_HUMAN	Caveolin-1	CAV1	20472	5	15956586	21245814	21365362	1.82188e+06
A0A024RBE8_HUMAN	Solute carrier family 25 (Mitochondrial carrier phosphate carrier), member 3, isoform CRA_a	SLC25A3	39959	8	21897106	28601232	21352184	1.32626e+06
ESTD_HUMAN	S-formylglutathione hydrolase	ESD	31463	7	9587048	18646910	21312060	1.01045e+06
PRDX5_HUMAN	Peroxiredoxin-5, mitochondrial	PRDX5	22086	10	10538933	19902310	21289486	1.30866e+06
RL11_HUMAN	60S ribosomal protein L11	RPL11	20252	3	11484097	17925234	21218624	1.68177e+06
SNX2_HUMAN	Sorting nexin-2	SNX2	58471	10	10734755	12069319	21169462	456005
PSD12_HUMAN	26S proteasome non-ATPase regulatory subunit 12	PSMD12	52904	14	11039185	19825850	21092104	505120
RUVB2_HUMAN	RuvB-like 2	RUVBL2	51157	14	14582273	21480572	21082404	668430
DOCK7_HUMAN	Dedicator of cytokinesis protein 7	DOCK7	242561	14	8943871	15338670	21018408	118823
PA2G4_HUMAN	Proliferation-associated protein 2G4	PA2G4	43787	10	9149023	20317864	20980024	683297
IF4G2_HUMAN	Eukaryotic translation initiation factor 4 gamma 2	EIF4G2	102362	17	10020384	15850964	20977586	274974
IMA1_HUMAN	Importin subunit alpha-1	KPNA2	57862	11	10938092	17212770	20906536	649938
YBOX1_HUMAN	Y-box-binding protein 1	YBX1	35924	9	9251776	13751130	20904102	1.02481e+06
VDAC1_HUMAN	Voltage-dependent anion-selective channel protein 1	VDAC1	30773	10	12618950	18531624	20733970	967854
ESYT1_HUMAN	Extended synaptotagmin-1	ESYT1	122856	16	10134136	16112157	20636802	266285
AT2B4_HUMAN	Plasma membrane calcium-transporting ATPase 4	ATP2B4	137920	12	9365860	16744760	20498700	234491
GNAS1_HUMAN	Guanine nucleotide-binding protein G(s) subunit alpha isoforms XLas	GNAS	111025	10	14471292	24151014	20498242	526887
PFKAL_HUMAN	ATP-dependent 6-phosphofructokinase, liver type	PFKL	85018	14	9834455	16775158	20345130	376437
RHOA_HUMAN	Transforming protein RhoA	RHOA	21768	6	9748809	15157258	20224116	1.23735e+06
PARK7_HUMAN	Parkinson disease protein 7	PARK7	19891	9	10088855	16310867	20221660	1.1827e+06
MPRI_HUMAN	Cation-independent mannose-6-phosphate receptor	IGF2R	274375	19	11935041	17161986	20065386	112129
RL23_HUMAN	60S ribosomal protein L23	RPL23	14865	6	15836695	23269884	19884716	2.24772e+06
HUWE1_HUMAN	E3 ubiquitin-protein ligase HUWE1	HUWE1	481891	27	11416266	16376596	19875946	76616.8
TALDO_HUMAN	Transaldolase	TALDO1	37540	7	6705125	17231628	19838332	581320
PSDE_HUMAN	26S proteasome non-ATPase regulatory subunit 14	PSMD14	34577	11	11524207	20578770	19717358	1.01628e+06
EIF3F_HUMAN	Eukaryotic translation initiation factor 3 subunit F	EIF3F	37564	9	9151865	17028076	19570490	936367
STX12_HUMAN	Syntaxin-12	STX12	31642	8	8388862	14078922	19301654	907471
VPS4B_HUMAN	Vacuolar protein sorting-associated protein 4B	VPS4B	49302	7	11763368	16518058	19226116	591595
NCPR_HUMAN	NADPH--cytochrome P450 reductase	POR	76690	15	12002992	15316529	19209460	402619
THIC_HUMAN	Acetyl-CoA acetyltransferase, cytosolic	ACAT2	41351	7	6556468	12207316	19160706	576576
AP1B1_HUMAN	AP-1 complex subunit beta-1	AP1B1	104637	16	11280910	19059670	18920578	343058
5NTD_HUMAN	5'-nucleotidase	NT5E	63368	11	6395588	16162761	18866882	388416
CALU_HUMAN	Calumenin	CALU	37107	8	13531323	17528336	18762516	1.00071e+06
ECHA_HUMAN	Trifunctional enzyme subunit alpha, mitochondrial	HADHA	83000	21	15190574	18317570	18695264	400777
RINI_HUMAN	Ribonuclease inhibitor	RNH1	49973	15	9802852	16756787	18685134	554438
STXB1_HUMAN	Syntaxin-binding protein 1	STXBP1	67569	15	7.94431e+06	14261088	18653022	316303
FPPS_HUMAN	Farnesyl pyrophosphate synthase	FDPS	48275	6	8320938	14424452	18574876	613415
TM9S2_HUMAN	Transmembrane 9 superfamily member 2	TM9SF2	75776	8	12796137	16317282	18459500	622963
SEPT2_HUMAN	Septin-2	SEPTIN2	41487	9	10398434	16733085	18349636	688937
PSA1_HUMAN	Proteasome subunit alpha type-1	PSMA1	29556	8	8.2344e+06	13776190	18082424	728723
LPP_HUMAN	Lipoma-preferred partner	LPP	65746	13	4.01858e+06	13423731	17938028	391336
TMEDA_HUMAN	Transmembrane emp24 domain-containing protein 10	TMED10	24976	7	11192259	16992716	17880330	1.19169e+06
KAD1_HUMAN	Adenylate kinase isoenzyme 1	AK1	21635	7	9214112	14888873	17853718	925030
B2R5W2_HUMAN	Heterogeneous nuclear ribonucleoproteins C1/C2	HNRNPC	31948	9	11596340	22474054	17821188	756756
RAB8A_HUMAN	Ras-related protein Rab-8A	RAB8A	23668	6	8295774	13461138	17586954	759657
DNJA2_HUMAN	DnaJ homolog subfamily A member 2	DNAJA2	45746	12	7.08188e+06	13151259	17572002	489337
IF2A_HUMAN	Eukaryotic translation initiation factor 2 subunit 1	EIF2S1	36112	8	9937796	17666598	17565502	682886
RL9_HUMAN	60S ribosomal protein L9	RPL9	21863	8	7100339	16810006	17493974	1.21642e+06
SYNC_HUMAN	Asparagine--tRNA ligase, cytoplasmic	NARS1	62943	13	8227872	15536555	17372816	464903
EF1B_HUMAN	Elongation factor 1-beta	EEF1B2	24764	6	8759491	17858096	17368728	964667
PYR1_HUMAN	CAD protein	CAD	242984	24	9537841	13768269	17344906	117729
UCHL1_HUMAN	Ubiquitin carboxyl-terminal hydrolase isozyme L1	UCHL1	24824	6	9463472	16057237	17204978	1.09164e+06
COR1B_HUMAN	Coronin-1B	CORO1B	54235	8	7403806	14366571	17140246	506266
MK01_HUMAN	Mitogen-activated protein kinase 1	MAPK1	41390	11	11829945	17373118	17015976	653568
PRS10_HUMAN	26S proteasome regulatory subunit 10B	PSMC6	44173	13	9659059	17951874	16964808	570025
PHB2_HUMAN	Prohibitin-2	PHB2	33296	7	10740303	18570978	16916492	596894
1433F_HUMAN	14-3-3 protein eta	YWHAH	28219	7	6507577	12046305	16865144	634495
SRC_HUMAN	Proto-oncogene tyrosine-protein kinase Src	SRC	59835	11	7.43032e+06	14002915	16839916	402383
XRCC6_HUMAN	X-ray repair cross-complementing protein 6	XRCC6	69843	15	7.82772e+06	18504730	16819246	352102
DNJC7_HUMAN	DnaJ homolog subfamily C member 7	DNAJC7	56441	14	10464905	15392154	16775161	387652
NB5R3_HUMAN	NADH-cytochrome b5 reductase 3	CYB5R3	34235	14	10492922	10268038	16768438	795701
EIF3M_HUMAN	Eukaryotic translation initiation factor 3 subunit M	EIF3M	42503	11	10233528	18193494	16747424	686953
LIS1_HUMAN	Platelet-activating factor acetylhydrolase IB subunit beta	PAFAH1B1	46638	8	10896324	16890348	16731498	577375
UBP14_HUMAN	Ubiquitin carboxyl-terminal hydrolase 14	USP14	56069	11	8244723	15027608	16726979	438552
VATA_HUMAN	V-type proton ATPase catalytic subunit A	ATP6V1A	68304	15	7.7641e+06	12982265	16725351	314847
BZW1_HUMAN	Basic leucine zipper and W2 domain-containing protein 1	BZW1	48043	10	13064907	13952928	16697465	503521
RS18_HUMAN	40S ribosomal protein S18	RPS18	17719	4	11223592	16828070	16470214	1.25652e+06
GRB2_HUMAN	Growth factor receptor-bound protein 2	GRB2	25206	6	9525392	14448252	16414377	710523
AP2A2_HUMAN	AP-2 complex subunit alpha-2	AP2A2	103960	17	6268681	9903055	16322683	180744
RAB21_HUMAN	Ras-related protein Rab-21	RAB21	24348	6	6.23284e+06	11338618	16150764	725002
ARC1B_HUMAN	Actin-related protein 2/3 complex subunit 1B	ARPC1B	40950	7	8393594	12931696	16045601	651661
COF2_HUMAN	Cofilin-2	CFL2	18737	4	7880648	12878806	16032098	932054
RUVB1_HUMAN	RuvB-like 1	RUVBL1	50228	10	8.09093e+06	15458785	15998275	542721
IPO7_HUMAN	Importin-7	IPO7	119517	14	6.83533e+06	15308180	15964181	263192
CYTB_HUMAN	Cystatin-B	CSTB	11140	5	9526535	14072527	15872881	1.89098e+06
AP1M1_HUMAN	AP-1 complex subunit mu-1	AP1M1	48587	12	8680533	12864900	15870375	401625
PIMT_HUMAN	Protein-L-isoaspartate(D-aspartate) O-methyltransferase	PCMT1	24636	9	5.86446e+06	11788405	15842785	896643
NIBA2_HUMAN	Protein Niban 2	NIBAN2	84138	12	4524973	11727084	15728941	228897
USP9X_HUMAN	Probable ubiquitin carboxyl-terminal hydrolase FAF-X	USP9X	290463	21	7741819	9490620	15539713	77468.7
BACH_HUMAN	Cytosolic acyl coenzyme A thioester hydrolase	ACOT7	41796	8	8613958	16145367	15518610	636384
RL10A_HUMAN	60S ribosomal protein L10a	RPL10A	24831	7	8.26324e+06	14945836	15498077	985490
NACAM_HUMAN	Nascent polypeptide-associated complex subunit alpha, muscle-specific form	NACA	205422	4	5766724	9998130	15463560	91315.3
TOP2A_HUMAN	DNA topoisomerase 2-alpha	TOP2A	174385	18	8744792	15725700	15401026	142603
PRS4_HUMAN	26S proteasome regulatory subunit 4	PSMC1	49185	11	7749610	9912408	15365970	405058
PRS6B_HUMAN	26S proteasome regulatory subunit 6B	PSMC4	47366	11	9270366	17518684	15282045	540341
DPP3_HUMAN	Dipeptidyl peptidase 3	DPP3	82589	15	6378282	11615461	15222226	245094
SYFB_HUMAN	Phenylalanine--tRNA ligase beta subunit	FARSB	66116	10	7.89991e+06	13435658	15140672	268096
RS25_HUMAN	40S ribosomal protein S25	RPS25	13742	3	9704126	15695806	15031921	2.26855e+06
AP3B1_HUMAN	AP-3 complex subunit beta-1	AP3B1	121320	9	6.43525e+06	12572119	15017540	175552
GSTO1_HUMAN	Glutathione S-transferase omega-1	GSTO1	27566	6	8.2946e+06	13370674	15011292	813154
A0A3S6H812_HUMAN	Protein arginine N-methyltransferase 1 transcript variant 22	PRMT1	43862	9	8904340	16271400	15007696	536240
HNRPU_HUMAN	Heterogeneous nuclear ribonucleoprotein U	HNRNPU	90584	8	9266323	15629331	14980759	272815
PRS7_HUMAN	26S proteasome regulatory subunit 7	PSMC2	48634	13	10627619	18786464	14932285	468877
PSMD7_HUMAN	26S proteasome non-ATPase regulatory subunit 7	PSMD7	37025	7	6.38106e+06	15563923	14880311	796345
S10AB_HUMAN	Protein S100-A11	S100A11	11740	6	13043972	15020115	14834064	2.48938e+06
FA98A_HUMAN	Protein FAM98A	FAM98A	55273	6	7.32148e+06	12082000	14799204	469524
APT_HUMAN	Adenine phosphoribosyltransferase	APRT	19608	6	5.30929e+06	9421093	14795454	676105
SAR1A_HUMAN	GTP-binding protein SAR1a	SAR1A	22367	7	8836586	13445604	14758092	1.12834e+06
ABCE1_HUMAN	ATP-binding cassette sub-family E member 1	ABCE1	67314	11	7329143	13114856	14718801	321611
LEG3_HUMAN	Galectin-3	LGALS3	26152	5	8925757	12212531	14611248	1.09313e+06
RS10_HUMAN	40S ribosomal protein S10	RPS10	18898	4	6443155	13778359	14604308	944614
ATLA3_HUMAN	Atlastin-3	ATL3	60542	11	7739405	13473242	14529533	381825
TSN13_HUMAN	Tetraspanin-13	TSPAN13	22147	4	7634768	13171759	14481916	1.66835e+06
TPP2_HUMAN	Tripeptidyl-peptidase 2	TPP2	138350	14	7214843	12493035	14476340	165615
PHB_HUMAN	Prohibitin	PHB	29804	8	10266324	15020913	14468067	711311
CD63_HUMAN	CD63 antigen	CD63	25637	4	8744505	11027877	14466300	960332
CSK22_HUMAN	Casein kinase II subunit alpha'	CSNK2A2	41213	9	9156503	16186248	14290758	604900
SEP11_HUMAN	Septin-11	SEPTIN11	49398	5	6.79054e+06	12253919	14269748	420332
RS12_HUMAN	40S ribosomal protein S12	RPS12	14515	5	5.88054e+06	12684702	14209450	1.51647e+06
TNPO1_HUMAN	Transportin-1	TNPO1	102355	13	5.55943e+06	11059426	14178944	220870
GELS_HUMAN	Gelsolin	GSN	85698	8	7907201	10549837	14169298	279337
DNJB1_HUMAN	DnaJ homolog subfamily B member 1	DNAJB1	38044	7	6.53301e+06	9335916	14100587	468392
EIF3E_HUMAN	Eukaryotic translation initiation factor 3 subunit E	EIF3E	52221	11	8867971	12957085	14059810	377673
EHD2_HUMAN	EH domain-containing protein 2	EHD2	61161	14	7.55342e+06	13064302	14026060	328113
SRP72_HUMAN	Signal recognition particle subunit SRP72	SRP72	74606	9	8012482	14252054	14009220	301864
DHB4_HUMAN	Peroxisomal multifunctional enzyme type 2	HSD17B4	79686	10	11030780	13485812	14005845	276448
PGM1_HUMAN	Phosphoglucomutase-1	PGM1	61449	13	6.67698e+06	8724872	13908348	254209
DHX15_HUMAN	Pre-mRNA-splicing factor ATP-dependent RNA helicase DHX15	DHX15	90933	11	6.65541e+06	15645043	13881746	257283
TBG1_HUMAN	Tubulin gamma-1 chain	TUBG1	51170	13	5517844	9796726	13816008	428291
STXB2_HUMAN	Syntaxin-binding protein 2	STXBP2	66453	13	6666250	11901853	13778682	259189
ERP44_HUMAN	Endoplasmic reticulum resident protein 44	ERP44	46971	7	9954823	13872748	13722648	533485
SF3B3_HUMAN	Splicing factor 3B subunit 3	SF3B3	135577	9	4198473	9763550	13376617	144429
AP1G1_HUMAN	AP-1 complex subunit gamma-1	AP1G1	91351	10	6.44826e+06	13009205	13344789	239063
EMAL4_HUMAN	Echinoderm microtubule-associated protein-like 4	EML4	108916	9	7567445	11661614	13343122	193998
PSA5_HUMAN	Proteasome subunit alpha type-5	PSMA5	26411	6	5.18467e+06	12003978	13311680	819022
GLU2B_HUMAN	Glucosidase 2 subunit beta	PRKCSH	59425	7	10162762	14631953	13200732	619236
AAAT_HUMAN	Neutral amino acid transporter B(0)	SLC1A5	56598	6	4275749	9532029	13145421	503969
PNPH_HUMAN	Purine nucleoside phosphorylase	PNP	32118	8	4428187	8117162	13132363	372199
CAZA1_HUMAN	F-actin-capping protein subunit alpha-1	CAPZA1	32923	6	5.96595e+06	10668024	13125855	607985
PSA3_HUMAN	Proteasome subunit alpha type-3	PSMA3	28433	6	5.57994e+06	12489648	13079360	673900
NDRG1_HUMAN	Protein NDRG1	NDRG1	42835	6	3.88077e+06	9246951	13029853	550536
FLII_HUMAN	Protein flightless-1 homolog	FLII	144751	17	7637496	10646661	12989850	151904
KCY_HUMAN	UMP-CMP kinase	CMPK1	22222	8	7.02313e+06	12335286	12864997	890853
KAP2_HUMAN	cAMP-dependent protein kinase type II-alpha regulatory subunit	PRKAR2A	45518	10	5603182	10627439	12855442	364223
RS14_HUMAN	40S ribosomal protein S14	RPS14	16273	5	7.20298e+06	14353204	12711370	1.89571e+06
AK1A1_HUMAN	Aldo-keto reductase family 1 member A1	AKR1A1	36573	9	6711505	11861048	12678609	413668
SCRN1_HUMAN	Secernin-1	SCRN1	46382	10	6.81674e+06	11373664	12678268	511867
RS17_HUMAN	40S ribosomal protein S17	RPS17	15550	5	5835529	11506229	12671091	1.63496e+06
HNRH2_HUMAN	Heterogeneous nuclear ribonucleoprotein H2	HNRNPH2	49264	7	9255253	14118647	12660538	471714
DJC13_HUMAN	DnaJ homolog subfamily C member 13	DNAJC13	254415	18	7.27284e+06	12431611	12626345	84850.9
RS5_HUMAN	40S ribosomal protein S5	RPS5	22876	6	5799047	11500127	12585417	976756
2ABA_HUMAN	Serine/threonine-protein phosphatase 2A 55 kDa regulatory subunit B alpha isoform	PPP2R2A	51692	8	6544180	10788541	12563112	353261
IF4A2_HUMAN	Eukaryotic initiation factor 4A-II	EIF4A2	46402	4	5905423	10319396	12481317	392349
CSPG4_HUMAN	Chondroitin sulfate proteoglycan 4	CSPG4	250537	14	6263591	9910257	12468187	98478.9
HS74L_HUMAN	Heat shock 70 kDa protein 4L	HSPA4L	94512	10	6584796	8.37343e+06	12458147	147056
PRP8_HUMAN	Pre-mRNA-processing-splicing factor 8	PRPF8	273600	19	3.43584e+06	10945567	12445326	56946.6
DDB1_HUMAN	DNA damage-binding protein 1	DDB1	126968	11	7.06653e+06	12248168	12444489	182260
FLOT1_HUMAN	Flotillin-1	FLOT1	47355	11	4.1821e+06	9839512	12403407	271683
IMDH2_HUMAN	Inosine-5'-monophosphate dehydrogenase 2	IMPDH2	55805	9	5.14317e+06	7.71855e+06	12354438	315199
LRP1_HUMAN	Prolow-density lipoprotein receptor-related protein 1	LRP1	504606	14	5.04216e+06	12263354	12348659	37297.3
DJB11_HUMAN	DnaJ homolog subfamily B member 11	DNAJB11	40514	5	5.13827e+06	10543666	12336706	454159
KC1A_HUMAN	Casein kinase I isoform alpha	CSNK1A1	38915	9	6037367	9369305	12294710	434688
A0A087WYS1_HUMAN	UTP--glucose-1-phosphate uridylyltransferase	UGP2	52078	7	4.93376e+06	8755039	12275928	311215
RS7_HUMAN	40S ribosomal protein S7	RPS7	22127	7	5.76629e+06	13262946	12224401	1.02141e+06
TXNL1_HUMAN	Thioredoxin-like protein 1	TXNL1	32251	7	6903811	10793117	12144199	663489
ACTBL_HUMAN	Beta-actin-like protein 2	ACTBL2	42003	1	5.17723e+06	12961740	12135758	408926
H7BZJ3_HUMAN	Protein disulfide-isomerase A3 (Fragment)	PDIA3	13519	1	5941137	8737788	11994775	978047
A0A024R462_HUMAN	Fibronectin	FN1	259211	14	12600123	13489810	11985167	125975
OTUB1_HUMAN	Ubiquitin thioesterase OTUB1	OTUB1	31284	7	5.64583e+06	10162911	11929500	568485
NCKP1_HUMAN	Nck-associated protein 1	NCKAP1	128790	11	5.21915e+06	7081664	11866654	123428
ACACA_HUMAN	Acetyl-CoA carboxylase 1	ACACA	265554	18	7385722	11114202	11863765	74517.4
ENOG_HUMAN	Gamma-enolase	ENO2	47269	8	3363867	5423709	11855248	240251
ACTG_HUMAN	Actin, cytoplasmic 2	ACTG1	41793	2	3376356	7422862	11807882	309281
RAB34_HUMAN	Ras-related protein Rab-34	RAB34	29044	9	4012384	7261238	11759791	386978
ADHX_HUMAN	Alcohol dehydrogenase class-3	ADH5	39724	6	6009775	11284812	11673158	415488
TRI26_HUMAN	Tripartite motif-containing protein 26	TRIM26	62166	9	6.25603e+06	11617498	11671682	296322
TCTP_HUMAN	Translationally-controlled tumor protein	TPT1	19595	5	3.92429e+06	6889812	11631116	1.02265e+06
SRP68_HUMAN	Signal recognition particle subunit SRP68	SRP68	70730	12	5639558	10284891	11619722	215445
XPO7_HUMAN	Exportin-7	XPO7	123907	16	6.22083e+06	11941916	11594776	166849
ASSY_HUMAN	Argininosuccinate synthase	ASS1	46530	12	7289271	13222468	11561505	430007
ARL1_HUMAN	ADP-ribosylation factor-like protein 1	ARL1	20418	6	5.08442e+06	11204384	11539073	905390
H2A2A_HUMAN	Histone H2A type 2-A	H2AC18	14095	2	6867691	16291292	11475518	1.64265e+06
EIF3D_HUMAN	Eukaryotic translation initiation factor 3 subunit D	EIF3D	63973	8	5.97249e+06	11288532	11465319	351265
PSMD8_HUMAN	26S proteasome non-ATPase regulatory subunit 8	PSMD8	39612	6	7.52835e+06	13550501	11442574	455679
SIAS_HUMAN	Sialic acid synthase	NANS	40308	6	5.39771e+06	8864859	11441701	444000
USO1_HUMAN	General vesicular transport factor p115	USO1	107895	12	6.20743e+06	11487218	11426942	189193
LAT1_HUMAN	Large neutral amino acids transporter small subunit 1	SLC7A5	55010	5	5696815	10443741	11311198	502442
ALDR_HUMAN	Aldo-keto reductase family 1 member B1	AKR1B1	35853	4	5843039	9710724	11277457	422496
PP1R7_HUMAN	Protein phosphatase 1 regulatory subunit 7	PPP1R7	41564	7	5.83491e+06	8597710	11219481	404782
EXOC4_HUMAN	Exocyst complex component 4	EXOC4	110498	11	5353867	8538210	11212719	128914
ADT1_HUMAN	ADP/ATP translocase 1	SLC25A4	33064	6	8699036	10288526	11198165	495026
ERF3A_HUMAN	Eukaryotic peptide chain release factor GTP-binding subunit ERF3A	GSPT1	55756	8	5135617	9076353	11182664	268030
SNX3_HUMAN	Sorting nexin-3	SNX3	18762	6	5.27219e+06	11159026	11181578	821235
SYCC_HUMAN	Cysteine--tRNA ligase, cytoplasmic	CARS1	85473	9	5452586	9253082	11162614	197922
NSDHL_HUMAN	Sterol-4-alpha-carboxylate 3-dehydrogenase, decarboxylating	NSDHL	41900	10	8412230	12547199	11096720	405458
ROA1_HUMAN	Heterogeneous nuclear ribonucleoprotein A1	HNRNPA1	38747	6	3.98532e+06	10341883	11078152	428091
AT5F1_HUMAN	ATP synthase F(0) complex subunit B1, mitochondrial	ATP5PB	28909	8	7380455	13165458	11036734	625616
SC23A_HUMAN	Protein transport protein Sec23A	SEC23A	86161	12	7685824	9764798	10998568	248549
RS19_HUMAN	40S ribosomal protein S19	RPS19	16060	4	7001143	10240844	10996959	793122
B7Z4B7_HUMAN	cDNA FLJ52561, highly similar to Four and a half LIM domains protein 1		28097	5	4508347	7.65692e+06	10924833	499428
CPNE1_HUMAN	Copine-1	CPNE1	59059	6	6396560	9370154	10919068	406029
GNA13_HUMAN	Guanine nucleotide-binding protein subunit alpha-13	GNA13	44050	7	5198588	8.15309e+06	10863372	318448
RS24_HUMAN	40S ribosomal protein S24	RPS24	15423	5	4428987	11234042	10831270	1.22313e+06
ITA5_HUMAN	Integrin alpha-5	ITGA5	114536	8	7328967	8716609	10807919	217627
A0A024R5H8_HUMAN	RAB6A, member RAS oncogene family, isoform CRA_b	RAB6A	23549	5	5564820	10296027	10800190	517519
ARF6_HUMAN	ADP-ribosylation factor 6	ARF6	20082	6	5.15626e+06	7.15964e+06	10793357	845286
EFTU_HUMAN	Elongation factor Tu, mitochondrial	TUFM	49542	8	8436231	12689784	10678419	340385
CD47_HUMAN	Leukocyte surface antigen CD47	CD47	35214	2	6601629	11315224	10660051	736730
TWF2_HUMAN	Twinfilin-2	TWF2	39548	8	4414856	7955704	10631857	339241
DIAP1_HUMAN	Protein diaphanous homolog 1	DIAPH1	141347	15	4837789	9520332	10603608	116472
STAT1_HUMAN	Signal transducer and activator of transcription 1-alpha/beta	STAT1	87335	11	9581710	8836056	10564369	231520
SC31A_HUMAN	Protein transport protein Sec31A	SEC31A	133015	13	8.22543e+06	12895374	10535838	212135
AATM_HUMAN	Aspartate aminotransferase, mitochondrial	GOT2	47518	6	7046272	10140375	10405301	301586
AL9A1_HUMAN	4-trimethylaminobutyraldehyde dehydrogenase	ALDH9A1	53802	6	5695826	6058022	10347065	264163
PUR6_HUMAN	Multifunctional protein ADE2	PAICS	47079	10	3.80899e+06	8.05995e+06	10340701	274224
RLA2_HUMAN	60S acidic ribosomal protein P2	RPLP2	11665	5	4.76744e+06	10101048	10339962	1.64662e+06
CTNA1_HUMAN	Catenin alpha-1	CTNNA1	100071	13	4891753	7362718	10326744	134932
RHOG_HUMAN	Rho-related GTP-binding protein RhoG	RHOG	21309	6	5086923	8079346	10322563	645018
ACPH_HUMAN	Acylamino-acid-releasing enzyme	APEH	81225	8	4.04205e+06	7437275	10316560	213248
PDLI5_HUMAN	PDZ and LIM domain protein 5	PDLIM5	63945	6	5507031	7113414	10312944	218053
SYK_HUMAN	Lysine--tRNA ligase	KARS1	68048	8	4914313	8841720	10289667	239112
2A5G_HUMAN	Serine/threonine-protein phosphatase 2A 56 kDa regulatory subunit gamma isoform	PPP2R5C	61061	9	5.10856e+06	7.91901e+06	10289665	284850
VPS45_HUMAN	Vacuolar protein sorting-associated protein 45	VPS45	65077	8	3.7008e+06	7385405	10285953	180261
CAN2_HUMAN	Calpain-2 catalytic subunit	CAPN2	79995	9	2.75949e+06	6.92175e+06	10283705	173716
RL38_HUMAN	60S ribosomal protein L38	RPL38	8218	4	4133612	14369642	10279500	3.08909e+06
DCTN2_HUMAN	Dynactin subunit 2	DCTN2	44231	9	4.8623e+06	6.42977e+06	10251722	272755
ELAV1_HUMAN	ELAV-like protein 1	ELAVL1	36092	4	6042652	9253584	10141889	473308
STOM_HUMAN	Stomatin	STOM	31731	9	6218468	10238682	10138094	495246
PSA4_HUMAN	Proteasome subunit alpha type-4	PSMA4	29484	6	2.20823e+06	7772251	10132678	444297
HNRPM_HUMAN	Heterogeneous nuclear ribonucleoprotein M	HNRNPM	77516	8	5326574	10570602	10116079	156157
ATPO_HUMAN	ATP synthase subunit O, mitochondrial	ATP5PO	23277	6	8825139	13513719	10084499	798582
UB2V1_HUMAN	Ubiquitin-conjugating enzyme E2 variant 1	UBE2V1	16495	4	5529877	9039493	10051108	681923
CNDP2_HUMAN	Cytosolic non-specific dipeptidase	CNDP2	52878	13	2.71813e+06	5.59657e+06	9949731	190835
A0A088AWN3_HUMAN	Dedicator of cytokinesis protein 9	DOCK9	237914	12	2.64433e+06	6.67767e+06	9944509	49842.9
SNX9_HUMAN	Sorting nexin-9	SNX9	66592	9	3.35486e+06	7.12815e+06	9934594	232490
NAA15_HUMAN	N-alpha-acetyltransferase 15, NatA auxiliary subunit	NAA15	101272	13	3.0944e+06	8679175	9886868	110714
SODC_HUMAN	Superoxide dismutase [Cu-Zn]	SOD1	15936	4	1.66226e+06	7.19342e+06	9860160	518526
RBBP4_HUMAN	Histone-binding protein RBBP4	RBBP4	47656	8	6461385	9287962	9760828	507546
LRC59_HUMAN	Leucine-rich repeat-containing protein 59	LRRC59	34930	7	4547768	7.88076e+06	9719007	427011
KIF11_HUMAN	Kinesin-like protein KIF11	KIF11	119159	11	4.60419e+06	7.40994e+06	9705230	96395.1
PSA6_HUMAN	Proteasome subunit alpha type-6	PSMA6	27399	4	4.80927e+06	9020711	9679393	454966
DDX17_HUMAN	Probable ATP-dependent RNA helicase DDX17	DDX17	80272	7	6432873	9785463	9676475	213410
MTCH2_HUMAN	Mitochondrial carrier homolog 2	MTCH2	33331	9	7190187	10613705	9654235	624481
VATB2_HUMAN	V-type proton ATPase subunit B, brain isoform	ATP6V1B2	56501	12	6856467	9820340	9654216	308855
SEPT9_HUMAN	Septin-9	SEPTIN9	65401	6	4.95671e+06	7.85917e+06	9646828	172744
LAMP1_HUMAN	Lysosome-associated membrane glycoprotein 1	LAMP1	44882	4	6724615	10074756	9612688	448173
DDX6_HUMAN	Probable ATP-dependent RNA helicase DDX6	DDX6	54417	7	6.79007e+06	8562539	9575981	257750
SORCN_HUMAN	Sorcin	SRI	21676	7	4.1771e+06	8544335	9561398	557744
SEPT7_HUMAN	Septin-7	SEPTIN7	50680	5	4.8693e+06	7.35166e+06	9549653	266652
NAGK_HUMAN	N-acetyl-D-glucosamine kinase	NAGK	37376	8	5.59102e+06	9151955	9546424	405655
PSB5_HUMAN	Proteasome subunit beta type-5	PSMB5	28480	6	5.21708e+06	8733352	9534097	458762
YKT6_HUMAN	Synaptobrevin homolog YKT6	YKT6	22418	8	4.04277e+06	7.06794e+06	9499964	478749
MIF_HUMAN	Macrophage migration inhibitory factor	MIF	12476	2	4.18383e+06	7579980	9490635	1.38589e+06
MCA3_HUMAN	Eukaryotic translation elongation factor 1 epsilon-1	EEF1E1	19811	5	4.88983e+06	12270456	9476013	583208
ERF1_HUMAN	Eukaryotic peptide chain release factor subunit 1	ETF1	49031	5	4.56735e+06	7.20522e+06	9457301	249451
HEBP1_HUMAN	Heme-binding protein 1	HEBP1	21097	5	3.78351e+06	6884099	9455333	464911
CDC42_HUMAN	Cell division control protein 42 homolog	CDC42	21259	5	3.45173e+06	8848375	9430864	774047
PRDX4_HUMAN	Peroxiredoxin-4	PRDX4	30540	6	8.26073e+06	11267831	9427886	626518
STT3A_HUMAN	Dolichyl-diphosphooligosaccharide--protein glycosyltransferase subunit STT3A	STT3A	80530	10	9558589	11579651	9397968	298158
UBA6_HUMAN	Ubiquitin-like modifier-activating enzyme 6	UBA6	117970	9	4970626	6.80622e+06	9384175	109858
TOP1_HUMAN	DNA topoisomerase 1	TOP1	90726	7	4.49239e+06	7937309	9358842	155534
DNM1L_HUMAN	Dynamin-1-like protein	DNM1L	81877	13	5437428	9941192	9332248	155335
CPNS1_HUMAN	Calpain small subunit 1	CAPNS1	28316	5	6268034	9178923	9332162	599081
RHEB_HUMAN	GTP-binding protein Rheb	RHEB	20497	5	6780551	8665700	9312446	705296
LASP1_HUMAN	LIM and SH3 domain protein 1	LASP1	29717	4	5854712	7.79666e+06	9285675	483736
SYWC_HUMAN	Tryptophan--tRNA ligase, cytoplasmic	WARS1	53165	8	4722642	7.86829e+06	9191279	248196
DDX3Y_HUMAN	ATP-dependent RNA helicase DDX3Y	DDX3Y	73154	4	4.104e+06	7467696	9185013	157541
PGM2_HUMAN	Phosphoglucomutase-2	PGM2	68283	6	1.6366e+06	5.57074e+06	9164022	127990
TMED7_HUMAN	Transmembrane emp24 domain-containing protein 7	TMED7	25172	5	5462896	5.33625e+06	9132830	480907
RAB13_HUMAN	Ras-related protein Rab-13	RAB13	22774	7	7.01264e+06	10772782	9124627	574475
J3QRC4_HUMAN	60S ribosomal protein L26 (Fragment)	RPL26	15750	3	7279768	15538788	9107995	1.08245e+06
C9JYN0_HUMAN	Synaptophysin-like protein 1	SYPL1	24784	4	4.84628e+06	8.34185e+06	9051072	669930
FCL_HUMAN	GDP-L-fucose synthase	GFUS	35893	6	7081330	7662658	9041418	456487
IPYR_HUMAN	Inorganic pyrophosphatase	PPA1	32660	7	4083316	7055002	8998587	329193
ALDOC_HUMAN	Fructose-bisphosphate aldolase C	ALDOC	39456	5	4993037	7079285	8998180	292710
PPIL1_HUMAN	Peptidyl-prolyl cis-trans isomerase-like 1	PPIL1	18237	2	4.81045e+06	8082200	8952856	724367
GALK1_HUMAN	Galactokinase	GALK1	42272	6	6230205	7205800	8948321	402184
RASN_HUMAN	GTPase NRas	NRAS	21229	6	4.14313e+06	7638517	8932475	616326
NSF_HUMAN	Vesicle-fusing ATPase	NSF	82594	8	5191416	9717013	8923459	144279
CUL5_HUMAN	Cullin-5	CUL5	90955	12	3795233	6261686	8889292	116340
SERC_HUMAN	Phosphoserine aminotransferase	PSAT1	40423	6	4808762	7.14986e+06	8882455	247453
WDFY1_HUMAN	WD repeat and FYVE domain-containing protein 1	WDFY1	46324	6	2.6837e+06	6798541	8869307	223115
RL36_HUMAN	60S ribosomal protein L36	RPL36	12254	3	6244535	10789205	8866498	1.75236e+06
PSB1_HUMAN	Proteasome subunit beta type-1	PSMB1	26489	10	5.28282e+06	6744644	8861193	468038
ERP29_HUMAN	Endoplasmic reticulum resident protein 29	ERP29	28993	6	7143887	8911146	8861027	572931
CDC23_HUMAN	Cell division cycle protein 23 homolog	CDC23	68834	10	2.79727e+06	8607210	8809450	183205
PA1B3_HUMAN	Platelet-activating factor acetylhydrolase IB subunit alpha1	PAFAH1B3	25734	4	4697343	6.63668e+06	8765706	393048
CTNB1_HUMAN	Catenin beta-1	CTNNB1	85497	10	3.92241e+06	7232728	8757293	151141
ABCF1_HUMAN	ATP-binding cassette sub-family F member 1	ABCF1	95926	10	1.73961e+06	10354303	8750726	146498
PYRG1_HUMAN	CTP synthase 1	CTPS1	66690	9	4.58665e+06	5237003	8725940	187121
TIF1B_HUMAN	Transcription intermediary factor 1-beta	TRIM28	88550	10	5.98576e+06	9951243	8676281	231172
ECHB_HUMAN	Trifunctional enzyme subunit beta, mitochondrial	HADHB	51294	7	6304027	11419059	8670508	308185
PP1G_HUMAN	Serine/threonine-protein phosphatase PP1-gamma catalytic subunit	PPP1CC	36984	3	4.61501e+06	7070808	8660903	375119
GLYM_HUMAN	Serine hydroxymethyltransferase, mitochondrial	SHMT2	55993	9	7.48093e+06	9994714	8640717	273912
PACN2_HUMAN	Protein kinase C and casein kinase substrate in neurons protein 2	PACSIN2	55739	3	3.8697e+06	8174935	8615009	269379
K22E_HUMAN	Keratin, type II cytoskeletal 2 epidermal	KRT2	65433	7	4.12187e+06	7.32146e+06	8602148	153042
RAB5B_HUMAN	Ras-related protein Rab-5B	RAB5B	23707	6	4.14837e+06	8.16767e+06	8596552	490004
OLA1_HUMAN	Obg-like ATPase 1	OLA1	44744	7	4.88915e+06	8879536	8577030	265481
DC1I2_HUMAN	Cytoplasmic dynein 1 intermediate chain 2	DYNC1I2	71457	8	4.18317e+06	9683476	8566580	319517
S10AA_HUMAN	Protein S100-A10	S100A10	11203	2	3924237	8095282	8515281	1.34172e+06
NUCL_HUMAN	Nucleolin	NCL	76614	9	4.17097e+06	9009628	8494572	154573
CDK1_HUMAN	Cyclin-dependent kinase 1	CDK1	34095	7	3.73118e+06	4833407	8447637	265003
APMAP_HUMAN	Adipocyte plasma membrane-associated protein	APMAP	46480	8	4982070	7100394	8440774	264527
ANM5_HUMAN	Protein arginine N-methyltransferase 5	PRMT5	72684	5	4.31922e+06	7.96916e+06	8425788	175205
SCFD1_HUMAN	Sec1 family domain-containing protein 1	SCFD1	72380	9	3.07058e+06	3.95599e+06	8380506	130376
CALM1_HUMAN	Calmodulin-1	CALM1	16838	4	3.82713e+06	8209830	8377182	740193
HNRPF_HUMAN	Heterogeneous nuclear ribonucleoprotein F	HNRNPF	45672	5	3946947	7366048	8364596	280354
PRKDC_HUMAN	DNA-dependent protein kinase catalytic subunit	PRKDC	469089	25	4.78099e+06	16548717	8.36392e+06	39815.5
A0A0F7KYT8_HUMAN	Fragile X mental retardation autosomal homolog variant p2K	FXR1	76200	8	3.76624e+06	5923809	8.33685e+06	140421
HNRPD_HUMAN	Heterogeneous nuclear ribonucleoprotein D0	HNRNPD	38434	4	2.3589e+06	7750137	8.29233e+06	386242
COX2_HUMAN	Cytochrome c oxidase subunit 2	MT-CO2	25565	4	7.67471e+06	9716201	8.29031e+06	1.11871e+06
IDHP_HUMAN	Isocitrate dehydrogenase [NADP], mitochondrial	IDH2	50909	6	5.55622e+06	7684732	8277508	243096
MLEC_HUMAN	Malectin	MLEC	32234	6	5.43484e+06	7577066	8250283	399648
CRIP2_HUMAN	Cysteine-rich protein 2	CRIP2	22493	3	3.9383e+06	7293327	8243605	491437
MP2K2_HUMAN	Dual specificity mitogen-activated protein kinase kinase 2	MAP2K2	44424	6	4824672	8113783	8.22623e+06	307237
HNRH1_HUMAN	Heterogeneous nuclear ribonucleoprotein H	HNRNPH1	49229	3	4800921	6183753	8176468	247322
IF2B_HUMAN	Eukaryotic translation initiation factor 2 subunit 2	EIF2S2	38388	5	4220173	7725011	8.14652e+06	301540
CNN2_HUMAN	Calponin-2	CNN2	33697	4	4.00664e+06	5272524	8143460	359643
CD59_HUMAN	CD59 glycoprotein	CD59	14177	2	4515061	8.11554e+06	8.10928e+06	1.14804e+06
KC1D_HUMAN	Casein kinase I isoform delta	CSNK1D	47330	8	5099978	7.60892e+06	8099689	304519
PCNA_HUMAN	Proliferating cell nuclear antigen	PCNA	28769	5	2625305	7961225	8.06823e+06	329314
MPRD_HUMAN	Cation-dependent mannose-6-phosphate receptor	M6PR	30993	2	4942496	8424568	8057267	422116
SCAM3_HUMAN	Secretory carrier-associated membrane protein 3	SCAMP3	38287	4	4401464	6.1411e+06	8056431	476493
UBP5_HUMAN	Ubiquitin carboxyl-terminal hydrolase 5	USP5	95786	13	3.08906e+06	7394559	8.04897e+06	132534
RAB1A_HUMAN	Ras-related protein Rab-1A	RAB1A	22678	4	4.4864e+06	7.03466e+06	8046796	361968
ARL8B_HUMAN	ADP-ribosylation factor-like protein 8B	ARL8B	21539	9	4.01161e+06	7.02256e+06	8038012	483304
PTBP1_HUMAN	Polypyrimidine tract-binding protein 1	PTBP1	57221	8	2.87347e+06	4.79903e+06	8021960	239606
E41L2_HUMAN	Band 4.1-like protein 2	EPB41L2	112588	6	3734818	6.6709e+06	8017448	97324.5
K2C5_HUMAN	Keratin, type II cytoskeletal 5	KRT5	62378	4	5.19889e+06	7.48e+06	8000416	199535
TM87A_HUMAN	Transmembrane protein 87A	TMEM87A	63430	6	4360746	6.27606e+06	7981053	206588
IF2B2_HUMAN	Insulin-like growth factor 2 mRNA-binding protein 2	IGF2BP2	66121	8	5.70791e+06	6663317	7.96825e+06	204677
MIC60_HUMAN	MICOS complex subunit MIC60	IMMT	83678	6	5.12025e+06	8.32496e+06	7.95679e+06	133376
EIF3K_HUMAN	Eukaryotic translation initiation factor 3 subunit K	EIF3K	25060	5	4.31101e+06	7501602	7.9498e+06	595807
6PGL_HUMAN	6-phosphogluconolactonase	PGLS	27547	7	3.51957e+06	4.19581e+06	7.90464e+06	365517
OGT1_HUMAN	UDP-N-acetylglucosamine--peptide N-acetylglucosaminyltransferase 110 kDa subunit	OGT	116925	7	2.73492e+06	6020838	7.8947e+06	100355
RANG_HUMAN	Ran-specific GTPase-activating protein	RANBP1	23310	3	3.94775e+06	8.1094e+06	7858525	595358
UGDH_HUMAN	UDP-glucose 6-dehydrogenase	UGDH	55024	10	5.63409e+06	9613809	7785500	229701
UBE2O_HUMAN	(E3-independent) E2 ubiquitin-conjugating enzyme	UBE2O	141293	7	4930389	7.32622e+06	7755468	107010
CSRP1_HUMAN	Cysteine and glycine-rich protein 1	CSRP1	20567	4	4.57556e+06	6018116	7.75254e+06	410487
VATE1_HUMAN	V-type proton ATPase subunit E 1	ATP6V1E1	26145	3	2.23351e+06	5663856	7749663	308000
BIEA_HUMAN	Biliverdin reductase A	BLVRA	33428	6	3.04503e+06	6372118	7710548	307153
PFKAM_HUMAN	ATP-dependent 6-phosphofructokinase, muscle type	PFKM	85183	8	4.1646e+06	5.06473e+06	7702948	141153
VP26A_HUMAN	Vacuolar protein sorting-associated protein 26A	VPS26A	38170	6	3.6782e+06	6.3348e+06	7.68899e+06	252737
TEBP_HUMAN	Prostaglandin E synthase 3	PTGES3	18697	3	3675534	7937153	7671164	701622
LGUL_HUMAN	Lactoylglutathione lyase	GLO1	20778	3	2.76501e+06	6.58202e+06	7.63653e+06	494729
CSDE1_HUMAN	Cold shock domain-containing protein E1	CSDE1	88885	8	5576224	7.92028e+06	7614440	135850
AGM1_HUMAN	Phosphoacetylglucosamine mutase	PGM3	59852	7	2.23974e+06	6658545	7.57584e+06	173324
K7EQN0_HUMAN	Zinc finger protein 532 (Fragment)	ZNF532	14568	1	5973489	8994844	7.57435e+06	771912
IMA7_HUMAN	Importin subunit alpha-7	KPNA6	60030	7	3.43397e+06	4787525	7483709	206061
HCD2_HUMAN	3-hydroxyacyl-CoA dehydrogenase type-2	HSD17B10	26923	9	5778724	8741928	7409483	468884
M2OM_HUMAN	Mitochondrial 2-oxoglutarate/malate carrier protein	SLC25A11	34062	10	6.57275e+06	8794984	7346242	414765
PLIN3_HUMAN	Perilipin-3	PLIN3	47075	8	4955032	7877561	7.30053e+06	226887
CUL4B_HUMAN	Cullin-4B	CUL4B	103982	9	3.11478e+06	6.70869e+06	7.26455e+06	88088.2
RTRAF_HUMAN	RNA transcription, translation and transport factor protein	RTRAF	28068	7	2.42905e+06	4677924	7.26038e+06	254345
AIMP1_HUMAN	Aminoacyl tRNA synthase complex-interacting multifunctional protein 1	AIMP1	34353	4	5290708	8.27065e+06	7257602	372615
S4R3N1_HUMAN	10 kDa heat shock protein, mitochondrial	HSPE1-MOB4	29737	3	4.10286e+06	6.95398e+06	7248526	338552
BLVRB_HUMAN	Flavin reductase (NADPH)	BLVRB	22119	5	3.81641e+06	6.40897e+06	7242788	481934
STAU1_HUMAN	Double-stranded RNA-binding protein Staufen homolog 1	STAU1	63182	7	4.06779e+06	6120211	7.22721e+06	170805
ROA3_HUMAN	Heterogeneous nuclear ribonucleoprotein A3	HNRNPA3	39595	4	3527847	8098224	7.22576e+06	308816
GUAA_HUMAN	GMP synthase [glutamine-hydrolyzing]	GMPS	76715	8	10416548	12186895	7.21245e+06	219419
PP4C_HUMAN	Serine/threonine-protein phosphatase 4 catalytic subunit	PPP4C	35080	4	3.31364e+06	5.48234e+06	7193930	290942
PRPS2_HUMAN	Ribose-phosphate pyrophosphokinase 2	PRPS2	34769	7	2647124	6828841	7183537	281216
UN45A_HUMAN	Protein unc-45 homolog A	UNC45A	103077	10	3.06294e+06	5.41132e+06	7.16932e+06	80768
FLOT2_HUMAN	Flotillin-2	FLOT2	47064	9	2.81418e+06	7696075	7089261	171888
CPNE3_HUMAN	Copine-3	CPNE3	60131	6	3893122	6892090	7087042	247136
LMAN1_HUMAN	Protein ERGIC-53	LMAN1	57549	6	3.65073e+06	5.74649e+06	7072098	227032
CNOT1_HUMAN	CCR4-NOT transcription complex subunit 1	CNOT1	266939	13	4.87933e+06	6864137	7061696	46953.6
TBCA_HUMAN	Tubulin-specific chaperone A	TBCA	12855	3	4416941	6232042	7022516	850653
RHG01_HUMAN	Rho GTPase-activating protein 1	ARHGAP1	50436	10	2.99167e+06	5864275	7.01559e+06	171896
SEPT5_HUMAN	Septin-5	SEPTIN5	42777	4	3.20841e+06	4966758	6993086	191147
SNX18_HUMAN	Sorting nexin-18	SNX18	68894	6	2.94781e+06	5.80321e+06	6.984e+06	189192
IF4E_HUMAN	Eukaryotic translation initiation factor 4E	EIF4E	25097	3	3.60029e+06	5909058	6.9735e+06	389280
AMPB_HUMAN	Aminopeptidase B	RNPEP	72596	6	3509766	6516045	6965179	164613
ACOC_HUMAN	Cytoplasmic aconitate hydratase	ACO1	98399	10	3.91019e+06	6365777	6.9632e+06	119575
AHSA1_HUMAN	Activator of 90 kDa heat shock protein ATPase homolog 1	AHSA1	38274	3	3.02991e+06	5.38378e+06	6.96094e+06	227649
LKHA4_HUMAN	Leukotriene A-4 hydrolase	LTA4H	69285	7	2.5106e+06	6140206	6937600	128056
PIN1_HUMAN	Peptidyl-prolyl cis-trans isomerase NIMA-interacting 1	PIN1	18243	6	3977056	6408485	6.92366e+06	524947
SC24C_HUMAN	Protein transport protein Sec24C	SEC24C	118325	8	2.88661e+06	5137330	6.88599e+06	105259
OXSR1_HUMAN	Serine/threonine-protein kinase OSR1	OXSR1	58022	6	3.41168e+06	6073605	6877211	192373
PSB4_HUMAN	Proteasome subunit beta type-4	PSMB4	29204	3	3121348	5125269	6.85805e+06	449318
RL32_HUMAN	60S ribosomal protein L32	RPL32	15860	4	3.65758e+06	8289995	6.83237e+06	884841
PLST_HUMAN	Plastin-3	PLS3	70811	8	3090306	5.55841e+06	6.8087e+06	126294
GNA11_HUMAN	Guanine nucleotide-binding protein subunit alpha-11	GNA11	42123	5	3.63414e+06	3.8791e+06	6.69862e+06	206501
PSME1_HUMAN	Proteasome activator complex subunit 1	PSME1	28723	4	2.29214e+06	5421107	6691884	255369
PSA2_HUMAN	Proteasome subunit alpha type-2	PSMA2	25899	7	2.17201e+06	5.34283e+06	6.67002e+06	281796
Q6NUK7_HUMAN	Tyrosine-protein kinase (Fragment)	LYN	65809	7	3588880	5661593	6655021	132026
DYL1_HUMAN	Dynein light chain 1, cytoplasmic	DYNLL1	10366	2	3.47891e+06	8.18832e+06	6582802	1.20198e+06
K7EJJ5_HUMAN	Clathrin heavy chain 1 (Fragment)	CLTC	25771	1	3932223	7145798	6.56884e+06	490993
NPM_HUMAN	Nucleophosmin	NPM1	32575	7	2.85104e+06	7.78708e+06	6512999	327345
GLRX3_HUMAN	Glutaredoxin-3	GLRX3	37432	7	2.42513e+06	5736668	6485756	247630
IF5_HUMAN	Eukaryotic translation initiation factor 5	EIF5	49223	4	3391711	6229528	6465549	204478
DHB12_HUMAN	Very-long-chain 3-oxoacyl-CoA reductase	HSD17B12	34324	6	3.4994e+06	6.22958e+06	6458284	335364
SC23B_HUMAN	Protein transport protein Sec23B	SEC23B	86479	8	3601357	6267986	6448081	135597
TRXR1_HUMAN	Thioredoxin reductase 1, cytoplasmic	TXNRD1	70906	6	2.29264e+06	3898768	6436446	106483
UBR4_HUMAN	E3 ubiquitin-protein ligase UBR4	UBR4	573841	15	3.31125e+06	5558856	6.43205e+06	19154
HYEP_HUMAN	Epoxide hydrolase 1	EPHX1	52949	5	3615625	5792798	6.42017e+06	181816
LA_HUMAN	Lupus La protein	SSB	46837	9	2473785	6670118	6416420	172600
SURF4_HUMAN	Surfeit locus protein 4	SURF4	30394	7	3.18584e+06	6.29066e+06	6391554	474356
P4HA1_HUMAN	Prolyl 4-hydroxylase subunit alpha-1	P4HA1	61049	7	4.14152e+06	2.41614e+06	6.38808e+06	143385
VPS29_HUMAN	Vacuolar protein sorting-associated protein 29	VPS29	20506	4	3.23156e+06	5738903	6360990	459703
ATPK_HUMAN	ATP synthase subunit f, mitochondrial	ATP5MF	10918	3	1.34589e+06	2888807	6341729	812461
AP2S1_HUMAN	AP-2 complex subunit sigma	AP2S1	17018	3	2.48939e+06	5056121	6313881	639157
KCC2D_HUMAN	Calcium/calmodulin-dependent protein kinase type II subunit delta	CAMK2D	56369	4	3208018	4.45043e+06	6313524	159470
RAGP1_HUMAN	Ran GTPase-activating protein 1	RANGAP1	63542	10	4.88833e+06	12005981	6.29831e+06	244226
ATG7_HUMAN	Ubiquitin-like modifier-activating enzyme ATG7	ATG7	77960	7	2.73648e+06	5494009	6252529	112243
UBC12_HUMAN	NEDD8-conjugating enzyme Ubc12	UBE2M	20900	3	3.3075e+06	5405305	6248423	413099
GDIA_HUMAN	Rab GDP dissociation inhibitor alpha	GDI1	50583	6	2255499	3.35747e+06	6214047	140659
SGT1_HUMAN	Protein SGT1 homolog	SUGT1	41024	4	3891935	4148721	6189061	219172
ETFB_HUMAN	Electron transfer flavoprotein subunit beta	ETFB	27844	6	5.24972e+06	4588642	6178471	373699
EIF3H_HUMAN	Eukaryotic translation initiation factor 3 subunit H	EIF3H	39930	6	2.78283e+06	5.25939e+06	6162133	193244
PPCE_HUMAN	Prolyl endopeptidase	PREP	80700	10	2.42601e+06	5.82089e+06	6.15943e+06	91077.4
BAG6_HUMAN	Large proline-rich protein BAG6	BAG6	119409	7	5023254	4698672	6.13534e+06	141561
NIBA1_HUMAN	Protein Niban 1	NIBAN1	103135	6	2.44381e+06	4.44353e+06	6103049	97720.9
RS23_HUMAN	40S ribosomal protein S23	RPS23	15808	2	3.11771e+06	6821208	6.04323e+06	657567
STX7_HUMAN	Syntaxin-7	STX7	29816	5	2352682	4.01522e+06	6037051	308096
SNX6_HUMAN	Sorting nexin-6	SNX6	46649	5	2644538	4.16477e+06	6029415	149632
DNJC5_HUMAN	DnaJ homolog subfamily C member 5	DNAJC5	22149	2	3.0802e+06	7495986	6025794	778827
DYR1A_HUMAN	Dual specificity tyrosine-phosphorylation-regulated kinase 1A	DYRK1A	85584	2	395376	647117	6.0232e+06	64565.6
PYGL_HUMAN	Glycogen phosphorylase, liver form	PYGL	97149	8	2.19894e+06	3.87259e+06	6005730	70516.6
PMVK_HUMAN	Phosphomevalonate kinase	PMVK	21995	4	1.18667e+06	3929707	6.00021e+06	262505
PTN1_HUMAN	Tyrosine-protein phosphatase non-receptor type 1	PTPN1	49967	5	3.03064e+06	3.48994e+06	5989747	129667
ACSL3_HUMAN	Long-chain-fatty-acid--CoA ligase 3	ACSL3	80420	8	3.77814e+06	5146684	5977957	128907
TXD17_HUMAN	Thioredoxin domain-containing protein 17	TXNDC17	13941	3	3.01955e+06	4600644	5.96905e+06	498935
XRCC5_HUMAN	X-ray repair cross-complementing protein 5	XRCC5	82705	9	3.43858e+06	6157035	5.90047e+06	117385
CSN4_HUMAN	COP9 signalosome complex subunit 4	COPS4	46269	7	2.41423e+06	5947547	5.88436e+06	164501
GSK3B_HUMAN	Glycogen synthase kinase-3 beta	GSK3B	46744	7	3.82172e+06	5.80431e+06	5883198	209247
RAB5A_HUMAN	Ras-related protein Rab-5A	RAB5A	23659	3	4.04284e+06	6061444	5880492	386951
MLF2_HUMAN	Myeloid leukemia factor 2	MLF2	28147	4	3.22741e+06	3.71634e+06	5847568	388808
PALLD_HUMAN	Palladin	PALLD	150564	5	2127651	5950887	5837364	63684.9
LPPRC_HUMAN	Leucine-rich PPR motif-containing protein, mitochondrial	LRPPRC	157905	11	4.27058e+06	6.42887e+06	5822163	54102.9
ARPC3_HUMAN	Actin-related protein 2/3 complex subunit 3	ARPC3	20547	3	2.39082e+06	4499626	5815071	343136
G3V1N2_HUMAN	HCG1745306, isoform CRA_a	HBA2	11948	3	3.56893e+06	5638523	5.78366e+06	838599
THIL_HUMAN	Acetyl-CoA acetyltransferase, mitochondrial	ACAT1	45200	6	4.0263e+06	5889324	5760311	212913
NRP1_HUMAN	Neuropilin-1	NRP1	103134	6	2627689	5384071	5753600	102144
GMPPB_HUMAN	Mannose-1-phosphate guanyltransferase beta	GMPPB	39834	4	2.34327e+06	4242557	5.72995e+06	210042
RADI_HUMAN	Radixin	RDX	68564	7	2.25429e+06	4.00026e+06	5.67453e+06	104238
DHE3_HUMAN	Glutamate dehydrogenase 1, mitochondrial	GLUD1	61398	5	4633642	1.9813e+06	5.67332e+06	117592
RAB32_HUMAN	Ras-related protein Rab-32	RAB32	24997	4	2818429	4.61735e+06	5670468	270008
ODO2_HUMAN	Dihydrolipoyllysine-residue succinyltransferase component of 2-oxoglutarate dehydrogenase complex, mitochondrial	DLST	48755	5	5.78825e+06	7546491	5635542	255936
VA0D1_HUMAN	V-type proton ATPase subunit d 1	ATP6V0D1	40329	8	3.439e+06	5.91498e+06	5630627	295082
TMED2_HUMAN	Transmembrane emp24 domain-containing protein 2	TMED2	22761	3	3.70878e+06	6074897	5.62903e+06	472293
IF2P_HUMAN	Eukaryotic translation initiation factor 5B	EIF5B	138827	5	3.27014e+06	4435126	5621623	75672.2
PA1B2_HUMAN	Platelet-activating factor acetylhydrolase IB subunit alpha2	PAFAH1B2	25569	2	2.34802e+06	5408171	5610147	481152
TRI25_HUMAN	E3 ubiquitin/ISG15 ligase TRIM25	TRIM25	70973	6	2.75524e+06	4889511	5608732	117831
SMC3_HUMAN	Structural maintenance of chromosomes protein 3	SMC3	141542	11	2.36741e+06	2643015	5593585	42184.3
NPTN_HUMAN	Neuroplastin	NPTN	44387	3	3.13756e+06	5722702	5579786	218101
CTND1_HUMAN	Catenin delta-1	CTNND1	108170	6	1.94584e+06	4524221	5576768	71290.9
RAB18_HUMAN	Ras-related protein Rab-18	RAB18	22977	5	4.3672e+06	5468582	5573534	378724
PDLI1_HUMAN	PDZ and LIM domain protein 1	PDLIM1	36072	7	1969648	6035783	5555582	228121
GSLG1_HUMAN	Golgi apparatus protein 1	GLG1	134552	6	3.83281e+06	4.9581e+06	5.54566e+06	70699.3
SAC1_HUMAN	Phosphatidylinositol-3-phosphatase SAC1	SACM1L	66967	8	2.65014e+06	4631337	5.50971e+06	120041
AP3M1_HUMAN	AP-3 complex subunit mu-1	AP3M1	46939	5	3.39693e+06	4.56297e+06	5451683	188343
CAVN3_HUMAN	Caveolae-associated protein 3	CAVIN3	27701	2	3851374	4967131	5.4509e+06	324311
PI4KA_HUMAN	Phosphatidylinositol 4-kinase alpha	PI4KA	236830	11	2.69077e+06	4351686	5.3314e+06	32417.4
NEP_HUMAN	Neprilysin	MME	85514	8	3.0717e+06	5.32019e+06	5.32227e+06	106292
EXOC3_HUMAN	Exocyst complex component 3	EXOC3	85567	4	2.59684e+06	3.63034e+06	5320411	92886.5
ILF3_HUMAN	Interleukin enhancer-binding factor 3	ILF3	95338	5	3.16673e+06	5767256	5.31272e+06	113213
EXOC2_HUMAN	Exocyst complex component 2	EXOC2	104066	6	2.47622e+06	4233195	5310401	71621.6
SMD3_HUMAN	Small nuclear ribonucleoprotein Sm D3	SNRPD3	13916	4	4766064	7141858	5288120	660687
SEC13_HUMAN	Protein SEC13 homolog	SEC13	35541	5	3.93653e+06	3571767	5283864	339890
OPA1_HUMAN	Dynamin-like 120 kDa protein, mitochondrial	OPA1	111631	8	1.69049e+06	3.16906e+06	5274579	48757.2
KTN1_HUMAN	Kinectin	KTN1	156275	7	2.75978e+06	4972289	5273404	45248.7
TNPO3_HUMAN	Transportin-3	TNPO3	104203	10	2.3568e+06	6898423	5.25067e+06	100228
SUMO1_HUMAN	Small ubiquitin-related modifier 1	SUMO1	11557	2	1.99806e+06	4.71193e+06	5.24832e+06	384638
COMT_HUMAN	Catechol O-methyltransferase	COMT	30037	6	2.36209e+06	3.62807e+06	5.24525e+06	245045
A0A087WTN6_HUMAN	Arf-GAP with dual PH domain-containing protein 1	ADAP1	32725	1	2.20469e+06	4.50791e+06	5.2433e+06	193944
SC16A_HUMAN	Protein transport protein Sec16A	SEC16A	251894	8	4037419	7386803	5.24222e+06	59623.6
EIF1_HUMAN	Eukaryotic translation initiation factor 1	EIF1	12732	6	2.18379e+06	4618638	5.23897e+06	780570
UBP7_HUMAN	Ubiquitin carboxyl-terminal hydrolase 7	USP7	128302	11	1.74662e+06	12814735	5.2217e+06	93829.9
STX4_HUMAN	Syntaxin-4	STX4	34180	3	2608463	4318598	5205639	210595
V5YQL4_HUMAN	Adenosylhomocysteinase	FGFR2-AHCYL1	130897	2	2455442	3.99175e+06	5.17359e+06	61552.6
AMPL_HUMAN	Cytosol aminopeptidase	LAP3	56166	7	4656266	5.73955e+06	5.17101e+06	164191
ADK_HUMAN	Adenosine kinase	ADK	40545	5	2154955	5174682	5166908	161842
1433G_HUMAN	14-3-3 protein gamma	YWHAG	28303	7	15080237	2.82042e+06	5.15963e+06	525488
RS27_HUMAN	40S ribosomal protein S27	RPS27	9461	2	2852501	3.85727e+06	5.15771e+06	791733
KLC1_HUMAN	Kinesin light chain 1	KLC1	65310	7	2.61262e+06	4510111	5.13295e+06	106436
ERLN2_HUMAN	Erlin-2	ERLIN2	37840	4	3.31682e+06	5776866	5127281	199168
HEAT1_HUMAN	HEAT repeat-containing protein 1	HEATR1	242370	17	4.1345e+06	5585539	5102581	39863.6
EXOC5_HUMAN	Exocyst complex component 5	EXOC5	81853	6	1.96875e+06	2619814	5079062	66476.3
ILK_HUMAN	Integrin-linked protein kinase	ILK	51419	5	1.49028e+06	2620676	5070788	103371
AIMP2_HUMAN	Aminoacyl tRNA synthase complex-interacting multifunctional protein 2	AIMP2	35349	5	2751171	6.229e+06	5057706	243952
FBRL_HUMAN	rRNA 2'-O-methyltransferase fibrillarin	FBL	33784	4	4.03257e+06	6259635	5025735	228131
CSK_HUMAN	Tyrosine-protein kinase CSK	CSK	50704	7	2.18606e+06	3.30794e+06	5.00544e+06	114211
CSN2_HUMAN	COP9 signalosome complex subunit 2	COPS2	51597	5	2346896	5029091	4.98912e+06	161757
FKB10_HUMAN	Peptidyl-prolyl cis-trans isomerase FKBP10	FKBP10	64245	7	2.4198e+06	3.7129e+06	4.97895e+06	101638
PDCD6_HUMAN	Programmed cell death protein 6	PDCD6	21868	3	2.98804e+06	4.29897e+06	4.95043e+06	342323
MVD1_HUMAN	Diphosphomevalonate decarboxylase	MVD	43405	4	2.92565e+06	3528823	4935341	166526
COPD_HUMAN	Coatomer subunit delta	ARCN1	57210	5	1.88599e+06	5.95846e+06	4921557	132279
GTR1_HUMAN	Solute carrier family 2, facilitated glucose transporter member 1	SLC2A1	54084	2	2.23596e+06	4000019	4918983	243086
SRSF1_HUMAN	Serine/arginine-rich splicing factor 1	SRSF1	27745	4	2.43142e+06	5.20025e+06	4.90935e+06	274476
PTGR1_HUMAN	Prostaglandin reductase 1	PTGR1	35870	7	3.24965e+06	5.43283e+06	4.88885e+06	240808
HPRT_HUMAN	Hypoxanthine-guanine phosphoribosyltransferase	HPRT1	24579	6	2.20457e+06	4432338	4.8812e+06	289094
BIG1_HUMAN	Brefeldin A-inhibited guanine nucleotide-exchange protein 1	ARFGEF1	208767	10	1.89188e+06	4020637	4.8797e+06	34101.4
EIF3I_HUMAN	Eukaryotic translation initiation factor 3 subunit I	EIF3I	36502	5	1129042	3.37436e+06	4876281	132231
HINT1_HUMAN	Histidine triad nucleotide-binding protein 1	HINT1	13802	3	1651110	4.79725e+06	4876272	451090
IST1_HUMAN	IST1 homolog	IST1	39751	2	2.47713e+06	4634592	4.87568e+06	282195
MYDGF_HUMAN	Myeloid-derived growth factor	MYDGF	18795	1	2.71662e+06	3051002	4.86854e+06	395695
TBA1A_HUMAN	Tubulin alpha-1A chain	TUBA1A	50136	3	2.42139e+06	5670314	4.85659e+06	184661
A0A384MDZ8_HUMAN	Epididymis secretory sperm binding protein		55366	9	4.20382e+06	6809493	4854020	209885
HECD3_HUMAN	E3 ubiquitin-protein ligase HECTD3	HECTD3	97113	6	2.78912e+06	2.32763e+06	4831618	65818.9
CYC_HUMAN	Cytochrome c	CYCS	11749	4	3.10322e+06	5756184	4.81246e+06	573452
A0A0A0MRM8_HUMAN	Unconventional myosin-6	MYO6	145016	6	1.78637e+06	4299722	4807849	47260.7
FRYL_HUMAN	Protein furry homolog-like	FRYL	339598	9	2143540	4.91138e+06	4804950	25232.3
NONO_HUMAN	Non-POU domain-containing octamer-binding protein	NONO	54232	4	2336401	4.37623e+06	4803451	145481
PDLI7_HUMAN	PDZ and LIM domain protein 7	PDLIM7	49845	3	1.04345e+06	3.79258e+06	4.75664e+06	98961.5
FA10_HUMAN	Coagulation factor X	F10	54732	3	2671039	4971966	4755930	142002
A0A494C165_HUMAN	Xaa-Pro dipeptidase (Fragment)	PEPD	57714	4	1.17416e+06	3.46105e+06	4754517	104484
HMGB1_HUMAN	High mobility group protein B1	HMGB1	24894	2	2.1685e+06	4655482	4739586	377391
IPO9_HUMAN	Importin-9	IPO9	115963	7	1689191	3.66857e+06	4689094	76650
ILEU_HUMAN	Leukocyte elastase inhibitor	SERPINB1	42742	5	1.9343e+06	3655787	4.64875e+06	150968
DCDC1_HUMAN	Doublecortin domain-containing protein 1	DCDC1	200591	1	1156526	2.77068e+06	4.64391e+06	23829.3
PSME2_HUMAN	Proteasome activator complex subunit 2	PSME2	27402	5	2.03948e+06	3.43571e+06	4631950	183179
STK26_HUMAN	Serine/threonine-protein kinase 26	STK26	46529	4	3297749	3.90043e+06	4630787	175821
PSB2_HUMAN	Proteasome subunit beta type-2	PSMB2	22836	3	607029	1.70527e+06	4623292	171993
H0YBR2_HUMAN	Epithelial-splicing regulatory protein 1 (Fragment)	ESRP1	56145	2	2.81495e+06	4230826	4605873	111765
GRHPR_HUMAN	Glyoxylate reductase/hydroxypyruvate reductase	GRHPR	35668	6	2.33217e+06	4.92573e+06	4596457	216630
CDK5_HUMAN	Cyclin-dependent-like kinase 5	CDK5	33304	4	1.61842e+06	2.47262e+06	4.57594e+06	126202
TXND5_HUMAN	Thioredoxin domain-containing protein 5	TXNDC5	47629	3	2.79702e+06	3.63039e+06	4560492	148036
SATT_HUMAN	Neutral amino acid transporter A	SLC1A4	55723	4	2464551	3.90324e+06	4.55444e+06	164876
NRDC_HUMAN	Nardilysin	NRDC	131701	7	2.63799e+06	4330970	4546369	68630.1
HACD3_HUMAN	Very-long-chain (3R)-3-hydroxyacyl-CoA dehydratase 3	HACD3	43160	5	2955185	5068832	4546346	234902
WASC5_HUMAN	WASH complex subunit 5	WASHC5	134286	7	1.56653e+06	2.94653e+06	4.53586e+06	39069.8
ERO1A_HUMAN	ERO1-like protein alpha	ERO1A	54393	7	3071131	5637619	4531871	153788
OSBL8_HUMAN	Oxysterol-binding protein-related protein 8	OSBPL8	101196	6	2.26025e+06	3.58484e+06	4529027	60038.9
A0A590UJG2_HUMAN	Microtubule-actin cross-linking factor 1, isoforms 1/2/3/5	MACF1	614901	9	599639	3591719	4.52875e+06	7395.6
PDXK_HUMAN	Pyridoxal kinase	PDXK	35102	5	2232500	3.73788e+06	4.47907e+06	181271
ACSL1_HUMAN	Long-chain-fatty-acid--CoA ligase 1	ACSL1	77943	7	3.39451e+06	3.14098e+06	4473513	95185
SGTA_HUMAN	Small glutamine-rich tetratricopeptide repeat-containing protein alpha	SGTA	34063	4	1.16088e+06	3.4463e+06	4469477	218341
QCR1_HUMAN	Cytochrome b-c1 complex subunit 1, mitochondrial	UQCRC1	52646	5	3291740	4.66952e+06	4446393	169418
SSRD_HUMAN	Translocon-associated protein subunit delta	SSR4	18999	4	3.0655e+06	5210222	4440303	477478
B4E106_HUMAN	Monocarboxylate transporter 1		51879	3	2.09407e+06	4187483	4431780	206352
EXOC7_HUMAN	Exocyst complex component 7	EXOC7	83382	7	1.73072e+06	3.42117e+06	4.41698e+06	71815.4
RU17_HUMAN	U1 small nuclear ribonucleoprotein 70 kDa	SNRNP70	51557	3	2.52611e+06	3850655	4411067	189561
ATPG_HUMAN	ATP synthase subunit gamma, mitochondrial	ATP5F1C	32996	3	3636222	5170639	4.4048e+06	267489
ILF2_HUMAN	Interleukin enhancer-binding factor 2	ILF2	43062	5	2.62678e+06	4.61818e+06	4.4012e+06	185247
STX16_HUMAN	Syntaxin-16	STX16	37031	5	1.19505e+06	3.59043e+06	4.40029e+06	144096
CDC16_HUMAN	Cell division cycle protein 16 homolog	CDC16	71656	5	2.05988e+06	3258727	4.37851e+06	90949
TFG_HUMAN	Protein TFG	TFG	43448	3	2926218	5254057	4.37119e+06	281757
ADT3_HUMAN	ADP/ATP translocase 3	SLC25A6	32866	1	3.47023e+06	5215183	4.36738e+06	203287
RL23A_HUMAN	60S ribosomal protein L23a	RPL23A	17695	3	6.18799e+06	9391047	4.36725e+06	787852
PGRC1_HUMAN	Membrane-associated progesterone receptor component 1	PGRMC1	21671	4	3.38073e+06	6454725	4.36213e+06	482097
P4K2A_HUMAN	Phosphatidylinositol 4-kinase type 2-alpha	PI4K2A	54022	4	2.20899e+06	3.98199e+06	4.35297e+06	96572.6
RLA1_HUMAN	60S acidic ribosomal protein P1	RPLP1	11514	3	1.48382e+06	4000920	4351056	784115
RL1D1_HUMAN	Ribosomal L1 domain-containing protein 1	RSL1D1	54973	5	2987679	5254506	4.31636e+06	163121
COX41_HUMAN	Cytochrome c oxidase subunit 4 isoform 1, mitochondrial	COX4I1	19577	4	3326129	7716611	4.29191e+06	431333
GSTM2_HUMAN	Glutathione S-transferase Mu 2	GSTM2	25745	4	2123211	3.44825e+06	4.27803e+06	180368
RRAS_HUMAN	Ras-related protein R-Ras	RRAS	23480	3	2.63912e+06	3.9855e+06	4273689	244105
ELOB_HUMAN	Elongin-B	ELOB	13133	4	1.72179e+06	3.28406e+06	4.26601e+06	300006
SNX4_HUMAN	Sorting nexin-4	SNX4	51909	5	1.67802e+06	3228851	4263834	109671
LMNB1_HUMAN	Lamin-B1	LMNB1	66408	5	2339373	4.06169e+06	4.24377e+06	93022.5
DBNL_HUMAN	Drebrin-like protein	DBNL	48207	5	751493	1.5409e+06	4218297	82190.6
HNRPR_HUMAN	Heterogeneous nuclear ribonucleoprotein R	HNRNPR	70943	4	2.28571e+06	3705616	4.21507e+06	82653.8
CUL3_HUMAN	Cullin-3	CUL3	88930	8	2.00753e+06	4.18785e+06	4205228	66791.5
PSB6_HUMAN	Proteasome subunit beta type-6	PSMB6	25358	3	2.05429e+06	3.43181e+06	4198000	289745
ARL3_HUMAN	ADP-ribosylation factor-like protein 3	ARL3	20456	3	3251971	2.95629e+06	4184684	327621
VATH_HUMAN	V-type proton ATPase subunit H	ATP6V1H	55883	7	2.63587e+06	4292688	4.18046e+06	138239
MOT4_HUMAN	Monocarboxylate transporter 4	SLC16A3	49469	3	1.5014e+06	4.02145e+06	4.17154e+06	172412
HXK1_HUMAN	Hexokinase-1	HK1	102486	8	2.33757e+06	3.38265e+06	4.16978e+06	64688.3
XPP1_HUMAN	Xaa-Pro aminopeptidase 1	XPNPEP1	69918	6	2.17993e+06	3868911	4.16743e+06	93816.8
PICAL_HUMAN	Phosphatidylinositol-binding clathrin assembly protein	PICALM	70755	6	1.9223e+06	3.73908e+06	4.1628e+06	118972
TMED9_HUMAN	Transmembrane emp24 domain-containing protein 9	TMED9	27277	5	2027688	4150251	4.1444e+06	199284
DNJC3_HUMAN	DnaJ homolog subfamily C member 3	DNAJC3	57580	3	2.41499e+06	3.63187e+06	4126370	106355
GNPI1_HUMAN	Glucosamine-6-phosphate isomerase 1	GNPDA1	32669	4	2.07137e+06	3.54675e+06	4.10669e+06	178187
CO6A3_HUMAN	Collagen alpha-3(VI) chain	COL6A3	343669	17	6.67676e+06	7172703	4087172	33569.3
ODPB_HUMAN	Pyruvate dehydrogenase E1 component subunit beta, mitochondrial	PDHB	39233	6	2808534	4.08986e+06	4085762	177391
MGST3_HUMAN	Microsomal glutathione S-transferase 3	MGST3	16516	3	2560447	4049019	4.0796e+06	449048
RBMX_HUMAN	RNA-binding motif protein, X chromosome	RBMX	42332	3	2223601	3572170	4.07654e+06	96468.7
TPD54_HUMAN	Tumor protein D54	TPD52L2	22238	3	2.07519e+06	3.44851e+06	4075924	211324
HBS1L_HUMAN	HBS1-like protein	HBS1L	75473	8	2460612	3.80108e+06	4.06948e+06	80547.5
TMM43_HUMAN	Transmembrane protein 43	TMEM43	44876	4	2104516	2.99972e+06	4.06475e+06	126611
PI42C_HUMAN	Phosphatidylinositol 5-phosphate 4-kinase type-2 gamma	PIP4K2C	47300	4	1690014	2.30591e+06	4.06237e+06	104826
MYADM_HUMAN	Myeloid-associated differentiation marker	MYADM	35274	3	4807308	1632013	4050449	388975
RAB35_HUMAN	Ras-related protein Rab-35	RAB35	23025	5	1.99478e+06	4.07924e+06	4.04765e+06	221587
SMAD2_HUMAN	Mothers against decapentaplegic homolog 2	SMAD2	52306	4	1.08507e+06	2.26388e+06	4.04128e+06	115668
UBE2N_HUMAN	Ubiquitin-conjugating enzyme E2 N	UBE2N	17138	4	1.16906e+06	2.97407e+06	4.00153e+06	233436
BASP1_HUMAN	Brain acid soluble protein 1	BASP1	22693	2	2.20058e+06	3.75229e+06	3990481	220204
STAT3_HUMAN	Signal transducer and activator of transcription 3	STAT3	88068	5	2.42619e+06	3.50809e+06	3.97933e+06	69380.1
PSB3_HUMAN	Proteasome subunit beta type-3	PSMB3	22949	3	1.34473e+06	3.47307e+06	3.96295e+06	311035
NDRG3_HUMAN	Protein NDRG3	NDRG3	41409	3	1.70944e+06	1.96309e+06	3960762	138564
GTPB1_HUMAN	GTP-binding protein 1	GTPBP1	72454	6	684909	1.78951e+06	3.93164e+06	58880.9
MAGD2_HUMAN	Melanoma-associated antigen D2	MAGED2	64954	5	1035588	3.32023e+06	3.91767e+06	76219.3
STXB3_HUMAN	Syntaxin-binding protein 3	STXBP3	67764	5	1.60358e+06	3469722	3914833	80799.7
IF1AX_HUMAN	Eukaryotic translation initiation factor 1A, X-chromosomal	EIF1AX	16460	3	1.78484e+06	3.80776e+06	3.90243e+06	309897
NUDT5_HUMAN	ADP-sugar pyrophosphatase	NUDT5	24328	3	1.67952e+06	2914962	3.8985e+06	212681
RS26_HUMAN	40S ribosomal protein S26	RPS26	13015	1	1.65935e+06	3.86659e+06	3.87715e+06	508508
GAK_HUMAN	Cyclin-G-associated kinase	GAK	143191	6	2.37622e+06	3.1352e+06	3.87378e+06	45798.5
A8K5C2_HUMAN	cDNA FLJ75055		51075	5	1.48027e+06	3349008	3.87188e+06	103715
PGRC2_HUMAN	Membrane-associated progesterone receptor component 2	PGRMC2	23818	2	1.96521e+06	2.51771e+06	3.86283e+06	230470
ZZEF1_HUMAN	Zinc finger ZZ-type and EF-hand domain-containing protein 1	ZZEF1	331075	10	1.46692e+06	2663381	3.8553e+06	17035
FAF2_HUMAN	FAS-associated factor 2	FAF2	52623	5	1.9537e+06	2.76289e+06	3.84979e+06	109014
GCP60_HUMAN	Golgi resident protein GCP60	ACBD3	60593	4	1.77968e+06	3.44255e+06	3.84682e+06	128954
BUB3_HUMAN	Mitotic checkpoint protein BUB3	BUB3	37155	4	2.20423e+06	4279959	3.83862e+06	214464
AP3D1_HUMAN	AP-3 complex subunit delta-1	AP3D1	130158	10	1.71283e+06	3051518	3.82579e+06	48354.9
AP1S1_HUMAN	AP-1 complex subunit sigma-1A	AP1S1	18733	4	2664735	3.71248e+06	3.81124e+06	346382
FKBP3_HUMAN	Peptidyl-prolyl cis-trans isomerase FKBP3	FKBP3	25177	2	2.17851e+06	1.12521e+06	3.77913e+06	160252
C2D1A_HUMAN	Coiled-coil and C2 domain-containing protein 1A	CC2D1A	104062	8	1.94339e+06	4.72051e+06	3.77374e+06	59127
SHOT1_HUMAN	Shootin-1	SHTN1	71640	4	1.7331e+06	2.99307e+06	3.75043e+06	64549.2
FABP5_HUMAN	Fatty acid-binding protein 5	FABP5	15164	2	994865	3.01369e+06	3.74584e+06	220823
SHLB1_HUMAN	Endophilin-B1	SH3GLB1	40796	3	1.50758e+06	2.31879e+06	3744629	122647
C1QBP_HUMAN	Complement component 1 Q subcomponent-binding protein, mitochondrial	C1QBP	31362	4	2885642	5589860	3727847	295832
G3BP2_HUMAN	Ras GTPase-activating protein-binding protein 2	G3BP2	54121	1	1.76036e+06	2850828	3.71379e+06	97634.1
EIF2A_HUMAN	Eukaryotic translation initiation factor 2A	EIF2A	64990	5	2304087	3.70311e+06	3710889	85846.4
ABCD3_HUMAN	ATP-binding cassette sub-family D member 3	ABCD3	75476	7	4.07787e+06	2.95651e+06	3706973	84130.7
CYB5_HUMAN	Cytochrome b5	CYB5A	15330	2	2.24331e+06	3.44372e+06	3.69529e+06	393356
SRRT_HUMAN	Serrate RNA effector molecule homolog	SRRT	100666	3	3.21489e+06	5170606	3693424	78425.6
SCAM2_HUMAN	Secretory carrier-associated membrane protein 2	SCAMP2	36649	2	2.37539e+06	2.80263e+06	3690196	300533
H7BZF5_HUMAN	Uncharacterized protein C2orf80 (Fragment)	C2orf80	15684	1	1.85747e+06	2.81297e+06	3.68671e+06	345102
PPME1_HUMAN	Protein phosphatase methylesterase 1	PPME1	42315	3	2.03856e+06	3375860	3686240	144064
TM9S3_HUMAN	Transmembrane 9 superfamily member 3	TM9SF3	67888	4	3580043	4.58221e+06	3.6807e+06	188217
E9PIF9_HUMAN	Mitochondrial fission regulator 1-like	MTFR1L	5562	1	1.74131e+06	3.20817e+06	3.67753e+06	565642
RAD50_HUMAN	DNA repair protein RAD50	RAD50	153892	6	3.46013e+06	4329762	3.67063e+06	41247
FXR2_HUMAN	Fragile X mental retardation syndrome-related protein 2	FXR2	74223	4	1.11088e+06	2.6452e+06	3.66591e+06	55863.4
LRC47_HUMAN	Leucine-rich repeat-containing protein 47	LRRC47	63473	3	1.98149e+06	2812019	3.66424e+06	80389.3
NOMO1_HUMAN	Nodal modulator 1	NOMO1	134324	6	1.94675e+06	2.44268e+06	3.66016e+06	38270.9
TPPC3_HUMAN	Trafficking protein particle complex subunit 3	TRAPPC3	20274	5	4.05859e+06	6.54078e+06	3.65593e+06	553642
PPP6_HUMAN	Serine/threonine-protein phosphatase 6 catalytic subunit	PPP6C	35144	6	2.29723e+06	3504473	3.6296e+06	158713
PSMD4_HUMAN	26S proteasome non-ATPase regulatory subunit 4	PSMD4	40737	2	2.97155e+06	3.69547e+06	3614578	236811
B4DMY3_HUMAN	cDNA FLJ60713, highly similar to Homo sapiens heterogeneous nuclear ribonucleoprotein A/B (HNRPAB), transcript variant 1, mRNA		35009	2	1.41694e+06	2.45039e+06	3614577	185901
F91A1_HUMAN	Protein FAM91A1	FAM91A1	93909	5	2.05225e+06	3128772	3597037	65105.9
GALE_HUMAN	UDP-glucose 4-epimerase	GALE	38282	4	1.99151e+06	3.33614e+06	3.59333e+06	164752
AT1B1_HUMAN	Sodium/potassium-transporting ATPase subunit beta-1	ATP1B1	35061	4	1522202	2.59599e+06	3575190	156406
DYLT1_HUMAN	Dynein light chain Tctex-type 1	DYNLT1	12452	3	2.28596e+06	4.15259e+06	3.57172e+06	559795
NUDC_HUMAN	Nuclear migration protein nudC	NUDC	38243	3	818396	1.9113e+06	3564737	84666.4
EI2BD_HUMAN	Translation initiation factor eIF-2B subunit delta	EIF2B4	57557	4	2.37575e+06	4.70729e+06	3.55932e+06	127643
GNL1_HUMAN	Guanine nucleotide-binding protein-like 1	GNL1	68661	6	1094996	1.65973e+06	3.54395e+06	55386.4
THTM_HUMAN	3-mercaptopyruvate sulfurtransferase	MPST	33178	3	1.48237e+06	2826105	3.51495e+06	120969
GLGB_HUMAN	1,4-alpha-glucan-branching enzyme	GBE1	80474	6	1.85877e+06	3915692	3509551	74719.7
STX6_HUMAN	Syntaxin-6	STX6	29176	3	2224981	3150903	3.50536e+06	230356
ETFA_HUMAN	Electron transfer flavoprotein subunit alpha, mitochondrial	ETFA	35080	4	2.0261e+06	3.14037e+06	3.50306e+06	125908
MESD_HUMAN	LRP chaperone MESD	MESD	26077	2	2.49464e+06	3.94169e+06	3.50125e+06	281050
RL35_HUMAN	60S ribosomal protein L35	RPL35	14551	2	2.21492e+06	5.05875e+06	3.49665e+06	718394
CSN3_HUMAN	COP9 signalosome complex subunit 3	COPS3	47873	4	925237	2.00969e+06	3.49445e+06	74468.9
CAPG_HUMAN	Macrophage-capping protein	CAPG	38499	2	1.7141e+06	2.21577e+06	3476523	163144
GLO2_HUMAN	Hydroxyacylglutathione hydrolase, mitochondrial	HAGH	33806	2	1.65703e+06	2557410	3469625	126318
PPAC_HUMAN	Low molecular weight phosphotyrosine protein phosphatase	ACP1	18042	4	2.11848e+06	3.72142e+06	3468848	311488
VTA1_HUMAN	Vacuolar protein sorting-associated protein VTA1 homolog	VTA1	33879	5	2298763	2.95123e+06	3.45943e+06	227252
TMOD3_HUMAN	Tropomodulin-3	TMOD3	39595	3	1.39338e+06	2.86217e+06	3.45864e+06	108449
RD23B_HUMAN	UV excision repair protein RAD23 homolog B	RAD23B	43171	4	1.85159e+06	3450979	3.45412e+06	193204
COPE_HUMAN	Coatomer subunit epsilon	COPE	34482	5	1.30419e+06	10042049	3.44094e+06	224850
SP16H_HUMAN	FACT complex subunit SPT16	SUPT16H	119914	6	315310	4336611	3433133	38743
TMM33_HUMAN	Transmembrane protein 33	TMEM33	27978	2	1.99735e+06	2.96371e+06	3.43224e+06	233942
NAMPT_HUMAN	Nicotinamide phosphoribosyltransferase	NAMPT	55521	5	1.14701e+06	3.7968e+06	3430159	88846.6
TBCB_HUMAN	Tubulin-folding cofactor B	TBCB	27326	2	2.62161e+06	477640	3.42964e+06	128695
RIC8A_HUMAN	Synembryn-A	RIC8A	59710	8	2.02182e+06	4.59713e+06	3410867	104087
HNRH3_HUMAN	Heterogeneous nuclear ribonucleoprotein H3	HNRNPH3	36926	2	2.57602e+06	3226748	3389996	157759
PMM2_HUMAN	Phosphomannomutase 2	PMM2	28082	2	2.72544e+06	4.21033e+06	3.37822e+06	207934
CRK_HUMAN	Adapter molecule crk	CRK	33831	2	1.45272e+06	3042414	3.37665e+06	134622
PVR_HUMAN	Poliovirus receptor	PVR	45303	2	1.61859e+06	2.77079e+06	3369852	182072
EMC1_HUMAN	ER membrane protein complex subunit 1	EMC1	111759	9	1.23397e+06	2.51963e+06	3.35299e+06	39338.1
CSN6_HUMAN	COP9 signalosome complex subunit 6	COPS6	36163	3	1966689	3.0058e+06	3.34058e+06	198683
RAB23_HUMAN	Ras-related protein Rab-23	RAB23	26659	4	2.49458e+06	3.35323e+06	3.34015e+06	209542
SYFA_HUMAN	Phenylalanine--tRNA ligase alpha subunit	FARSA	57564	4	1.39738e+06	3.0298e+06	3323454	86663.5
ARC1A_HUMAN	Actin-related protein 2/3 complex subunit 1A	ARPC1A	41569	2	1.22601e+06	2.41587e+06	3.30791e+06	97082.6
STX3_HUMAN	Syntaxin-3	STX3	33155	2	1.68155e+06	2.86873e+06	3.30635e+06	185220
FRIH_HUMAN	Ferritin heavy chain	FTH1	21226	1	2286674	4184769	3.30498e+06	274841
FABPH_HUMAN	Fatty acid-binding protein, heart	FABP3	14858	2	1523357	3315475	3.30458e+06	189911
CPPED_HUMAN	Serine/threonine-protein phosphatase CPPED1	CPPED1	35548	3	1.36833e+06	2.5052e+06	3294551	129193
NOP58_HUMAN	Nucleolar protein 58	NOP58	59578	5	2.38294e+06	4217992	3294008	115572
LMAN2_HUMAN	Vesicular integral-membrane protein VIP36	LMAN2	40229	5	1.2315e+06	1.79315e+06	3.28907e+06	96818.9
IFIT5_HUMAN	Interferon-induced protein with tetratricopeptide repeats 5	IFIT5	55847	7	1.49398e+06	2.4978e+06	3.28641e+06	82097.9
FA98B_HUMAN	Protein FAM98B	FAM98B	45547	5	1756840	8.0141e+06	3.28482e+06	151907
PCKGM_HUMAN	Phosphoenolpyruvate carboxykinase [GTP], mitochondrial	PCK2	70699	5	2183639	3.00846e+06	3.26294e+06	69879.9
ADRM1_HUMAN	Proteasomal ubiquitin receptor ADRM1	ADRM1	42153	3	1.82666e+06	3.45594e+06	3.25846e+06	236293
CSN1_HUMAN	COP9 signalosome complex subunit 1	GPS1	55537	5	1.8621e+06	4335230	3.25717e+06	120409
CCD93_HUMAN	Coiled-coil domain-containing protein 93	CCDC93	73198	3	1.34483e+06	2.7912e+06	3254082	57001.8
LIMS1_HUMAN	LIM and senescent cell antigen-like-containing domain protein 1	LIMS1	37251	1	1.8861e+06	3226352	3.24738e+06	146744
U520_HUMAN	U5 small nuclear ribonucleoprotein 200 kDa helicase	SNRNP200	244508	12	1451201	4.89687e+06	3.24712e+06	24108.9
ABI1_HUMAN	Abl interactor 1	ABI1	55081	5	2.06327e+06	3.43943e+06	3.22937e+06	133422
RL19_HUMAN	60S ribosomal protein L19	RPL19	23466	1	1392619	2.71966e+06	3.2262e+06	265194
COPZ1_HUMAN	Coatomer subunit zeta-1	COPZ1	20198	3	1.4705e+06	2.76594e+06	3.22545e+06	487666
LAMP2_HUMAN	Lysosome-associated membrane glycoprotein 2	LAMP2	44961	3	1.80952e+06	2904055	3224713	132174
SC22B_HUMAN	Vesicle-trafficking protein SEC22b	SEC22B	24593	4	3176736	4.42163e+06	3209370	251456
PPP5_HUMAN	Serine/threonine-protein phosphatase 5	PPP5C	56879	4	492347	1.86785e+06	3207680	54284.9
TEN4_HUMAN	Teneurin-4	TENM4	307957	1	5.2415e+06	2.85245e+06	3.19846e+06	30183.7
UBQL1_HUMAN	Ubiquilin-1	UBQLN1	62519	3	1153372	1.78026e+06	3.19398e+06	151268
VDAC3_HUMAN	Voltage-dependent anion-selective channel protein 3	VDAC3	30659	5	5647443	7706150	3189702	332490
B7Z992_HUMAN	Actin-depolymerizing factor		78832	1	1.57077e+06	2538576	3.14685e+06	66475.1
NNMT_HUMAN	Nicotinamide N-methyltransferase	NNMT	29574	3	2.15817e+06	1.57373e+06	3.1462e+06	197268
UMPS_HUMAN	Uridine 5'-monophosphate synthase	UMPS	52222	3	1200158	1.58507e+06	3.14167e+06	73576
B7ZKT9_HUMAN	KIAA1033 protein	KIAA1033	136517	8	849468	2.57442e+06	3.14123e+06	28207.7
WDR11_HUMAN	WD repeat-containing protein 11	WDR11	136685	5	1.64551e+06	3.8944e+06	3.13298e+06	38575.4
A0A2R8YFE2_HUMAN	Actin, cytoplasmic 1 (Fragment)	ACTB	8787	1	1.64985e+06	2.65888e+06	3118970	492293
COTL1_HUMAN	Coactosin-like protein	COTL1	15945	2	758104	1.50846e+06	3.11214e+06	167013
PLCD1_HUMAN	1-phosphatidylinositol 4,5-bisphosphate phosphodiesterase delta-1	PLCD1	85665	5	754517	2.08215e+06	3110129	48674.7
TMX1_HUMAN	Thioredoxin-related transmembrane protein 1	TMX1	31791	2	2151978	3.03674e+06	3097500	255889
GNAI3_HUMAN	Guanine nucleotide-binding protein G(i) subunit alpha-3	GNAI3	40532	4	1.18373e+06	1.73927e+06	3.09454e+06	114201
CUL2_HUMAN	Cullin-2	CUL2	86983	4	1.47749e+06	2.53609e+06	3.0853e+06	48571.3
BAG3_HUMAN	BAG family molecular chaperone regulator 3	BAG3	61595	3	1.27082e+06	2.43755e+06	3.06713e+06	57811.7
METK2_HUMAN	S-adenosylmethionine synthase isoform type-2	MAT2A	43661	3	901248	2.21908e+06	3.06676e+06	97569
FUMH_HUMAN	Fumarate hydratase, mitochondrial	FH	54637	3	1.7447e+06	2.60274e+06	3066260	79832.7
SMD1_HUMAN	Small nuclear ribonucleoprotein Sm D1	SNRPD1	13282	2	1.74813e+06	3436969	3.06202e+06	547924
G3BP1_HUMAN	Ras GTPase-activating protein-binding protein 1	G3BP1	52164	4	3.01928e+06	4.16287e+06	3057296	137470
SRC8_HUMAN	Src substrate cortactin	CTTN	61586	4	1.60098e+06	1.96986e+06	3057148	73445.6
GSTM1_HUMAN	Glutathione S-transferase Mu 1	GSTM1	25712	3	1.06112e+06	2.31459e+06	3.04867e+06	120765
GMPPA_HUMAN	Mannose-1-phosphate guanyltransferase alpha	GMPPA	46291	3	1.38429e+06	2.16988e+06	3.04147e+06	107964
ECM29_HUMAN	Proteasome adapter and scaffold protein ECM29	ECPAS	204291	10	679980	2183877	3.03796e+06	16609.8
PRAF3_HUMAN	PRA1 family protein 3	ARL6IP5	21615	3	1.96583e+06	2.80841e+06	3.01831e+06	526515
AURKA_HUMAN	Aurora kinase A	AURKA	45809	4	2.04707e+06	2710395	3018279	94294
UB2L3_HUMAN	Ubiquitin-conjugating enzyme E2 L3	UBE2L3	17862	3	1.55174e+06	3.14011e+06	2.99438e+06	316738
U2AF1_HUMAN	Splicing factor U2AF 35 kDa subunit	U2AF1	27872	3	974721	2.51612e+06	2.98975e+06	171662
SRSF7_HUMAN	Serine/arginine-rich splicing factor 7	SRSF7	27367	2	1.31877e+06	1.83153e+06	2.98654e+06	143298
KLH24_HUMAN	Kelch-like protein 24	KLHL24	68361	5	1.9276e+06	3401193	2.98005e+06	71588.3
ATP5H_HUMAN	ATP synthase subunit d, mitochondrial	ATP5PD	18491	5	2.96359e+06	4.60584e+06	2.97769e+06	333342
SPEE_HUMAN	Spermidine synthase	SRM	33825	4	1.58045e+06	3.84153e+06	2.94957e+06	172366
DCAF7_HUMAN	DDB1- and CUL4-associated factor 7	DCAF7	38926	4	1.71672e+06	3.20038e+06	2.94815e+06	163706
M4K4_HUMAN	Mitogen-activated protein kinase kinase kinase kinase 4	MAP4K4	142101	4	1381104	2.53177e+06	2.93809e+06	33011.9
KTHY_HUMAN	Thymidylate kinase	DTYMK	23819	2	447737	1.69036e+06	2925474	80525.9
HARS1_HUMAN	Histidine--tRNA ligase, cytoplasmic	HARS1	57411	3	1.51129e+06	2.1191e+06	2.92363e+06	63889.9
EBP_HUMAN	3-beta-hydroxysteroid-Delta(8),Delta(7)-isomerase	EBP	26353	2	1.5625e+06	1.86799e+06	2.91752e+06	352579
TSN6_HUMAN	Tetraspanin-6	TSPAN6	27563	3	1.56335e+06	2628121	2.91203e+06	168232
PLCH1_HUMAN	1-phosphatidylinositol 4,5-bisphosphate phosphodiesterase eta-1	PLCH1	189223	1	1.05565e+06	3.54135e+06	2.90106e+06	25802.8
MCM2_HUMAN	DNA replication licensing factor MCM2	MCM2	101896	4	950434	893810	2900403	29048.7
ARHG1_HUMAN	Rho guanine nucleotide exchange factor 1	ARHGEF1	102435	5	1.68899e+06	2.69001e+06	2890756	47628.5
FUBP2_HUMAN	Far upstream element-binding protein 2	KHSRP	73115	6	2870966	7893934	2.88846e+06	113184
NIT2_HUMAN	Omega-amidase NIT2	NIT2	30608	5	1.37182e+06	2.91596e+06	2.88191e+06	111767
RECQ1_HUMAN	ATP-dependent DNA helicase Q1	RECQL	73457	5	1564314	3.15936e+06	2881110	66204.1
MANF_HUMAN	Mesencephalic astrocyte-derived neurotrophic factor	MANF	20700	4	1.81279e+06	1.89249e+06	2874705	202827
STML2_HUMAN	Stomatin-like protein 2, mitochondrial	STOML2	38534	4	1.64028e+06	2878230	2860631	122871
KDSR_HUMAN	3-ketodihydrosphingosine reductase	KDSR	36187	3	1.11691e+06	1.89687e+06	2855596	111512
CISY_HUMAN	Citrate synthase, mitochondrial	CS	51712	4	1.44634e+06	2.52058e+06	2848535	112422
HAT1_HUMAN	Histone acetyltransferase type B catalytic subunit	HAT1	49513	4	875736	2.90583e+06	2.84767e+06	95377.6
AGRIN_HUMAN	Agrin	AGRN	217320	4	389597	2702655	2.82451e+06	16785.5
RO60_HUMAN	60 kDa SS-A/Ro ribonucleoprotein	RO60	60671	3	1.45089e+06	1942841	2.82423e+06	60620.2
ROCK2_HUMAN	Rho-associated protein kinase 2	ROCK2	160900	4	1.99065e+06	2.58509e+06	2823820	25997.1
MCM7_HUMAN	DNA replication licensing factor MCM7	MCM7	81308	7	1.82616e+06	3.3415e+06	2821778	57072.9
DHX29_HUMAN	ATP-dependent RNA helicase DHX29	DHX29	155236	5	887517	2.03766e+06	2.78889e+06	22111.8
SSRA_HUMAN	Translocon-associated protein subunit alpha	SSR1	32235	2	1.96836e+06	2198777	2.77808e+06	216045
EI2BG_HUMAN	Translation initiation factor eIF-2B subunit gamma	EIF2B3	50240	4	1.83399e+06	2.60175e+06	2.77524e+06	87120.1
MY18A_HUMAN	Unconventional myosin-XVIIIa	MYO18A	233115	6	1.08535e+06	1.78112e+06	2.77083e+06	13198.3
PSME3_HUMAN	Proteasome activator complex subunit 3	PSME3	29506	3	295647	2265203	2.76899e+06	99865.5
HDAC2_HUMAN	Histone deacetylase 2	HDAC2	55364	4	1.75367e+06	2.84417e+06	2764611	99001.8
CHP1_HUMAN	Calcineurin B homologous protein 1	CHP1	22456	3	1.22695e+06	1.95054e+06	2.76345e+06	121285
GBB1_HUMAN	Guanine nucleotide-binding protein G(I)/G(S)/G(T) subunit beta-1	GNB1	37377	3	664176	1.96135e+06	2761944	128873
STK38_HUMAN	Serine/threonine-protein kinase 38	STK38	54190	4	864735	2.32395e+06	2.74949e+06	69722.1
NOP56_HUMAN	Nucleolar protein 56	NOP56	66050	5	1124922	3.75345e+06	2.73542e+06	68212.7
SRP54_HUMAN	Signal recognition particle 54 kDa protein	SRP54	55705	6	1.96468e+06	2.63783e+06	2.73395e+06	69501.6
MEP50_HUMAN	Methylosome protein 50	WDR77	36724	2	1.49784e+06	2.04605e+06	2725321	174146
UTRO_HUMAN	Utrophin	UTRN	394466	6	586479	1.60992e+06	2.72439e+06	7155.42
VASP_HUMAN	Vasodilator-stimulated phosphoprotein	VASP	39830	4	1.50704e+06	2.53263e+06	2.717e+06	132122
NMT1_HUMAN	Glycylpeptide N-tetradecanoyltransferase 1	NMT1	56806	3	1097269	2626933	2.71603e+06	77051.5
DD19A_HUMAN	ATP-dependent RNA helicase DDX19A	DDX19A	53975	6	750704	2.67892e+06	2707659	56748.4
IDH3A_HUMAN	Isocitrate dehydrogenase [NAD] subunit alpha, mitochondrial	IDH3A	39592	3	2.73779e+06	4.22735e+06	2705182	153021
FERM2_HUMAN	Fermitin family homolog 2	FERMT2	77861	6	2107667	3.5432e+06	2.70481e+06	73058.4
VTI1A_HUMAN	Vesicle transport through interaction with t-SNAREs homolog 1A	VTI1A	25218	4	566871	2.08714e+06	2.70404e+06	110224
YTHD3_HUMAN	YTH domain-containing family protein 3	YTHDF3	63861	2	2177899	3.03768e+06	2.68279e+06	118118
ARHG2_HUMAN	Rho guanine nucleotide exchange factor 2	ARHGEF2	111543	6	1.73233e+06	3.66573e+06	2675493	42209
NCLN_HUMAN	Nicalin	NCLN	62974	4	1413468	1572851	2.67342e+06	72529.4
RN114_HUMAN	E3 ubiquitin-protein ligase RNF114	RNF114	25694	3	1.36608e+06	2.07956e+06	2.6683e+06	118962
PLOD3_HUMAN	Multifunctional procollagen lysine hydroxylase and glycosyltransferase LH3	PLOD3	84785	5	1.99242e+06	2.05255e+06	2.66819e+06	50267.3
V9HW89_HUMAN	Epididymis secretory sperm binding protein Li 95n	HEL-S-95n	38312	3	1047079	2.19371e+06	2.66647e+06	79415.9
EEA1_HUMAN	Early endosome antigen 1	EEA1	162466	4	823251	2.04063e+06	2.6663e+06	15772.6
SMC2_HUMAN	Structural maintenance of chromosomes protein 2	SMC2	135656	3	1.05647e+06	2.08044e+06	2662387	24330.9
CHSP1_HUMAN	Calcium-regulated heat-stable protein 1	CARHSP1	15892	2	1.09985e+06	2786626	2.64523e+06	264164
SPIT1_HUMAN	Kunitz-type protease inhibitor 1	SPINT1	58398	2	502600	1.53984e+06	2.64361e+06	55123
RTCA_HUMAN	RNA 3'-terminal phosphate cyclase	RTCA	39337	3	1495288	2287713	2.6351e+06	101953
SL7A1_HUMAN	High affinity cationic amino acid transporter 1	SLC7A1	67638	3	1.42287e+06	2511208	2.61492e+06	103425
U2AF2_HUMAN	Splicing factor U2AF 65 kDa subunit	U2AF2	53501	3	1.51149e+06	2.53553e+06	2611659	116895
A0A2R8Y5Y6_HUMAN	DOMON domain-containing protein FRRS1L (Fragment)	FRRS1L	4171	1	1.90429e+06	3.10145e+06	2608288	646654
MMS19_HUMAN	MMS19 nucleotide excision repair protein homolog	MMS19	113290	5	1.08553e+06	1.45537e+06	2.60215e+06	30985.4
DC1L2_HUMAN	Cytoplasmic dynein 1 light intermediate chain 2	DYNC1LI2	54099	3	1.54372e+06	2.33967e+06	2.59901e+06	74859.6
GLOD4_HUMAN	Glyoxalase domain-containing protein 4	GLOD4	34793	2	1.3424e+06	2.16492e+06	2.59655e+06	91770.6
HMCS1_HUMAN	Hydroxymethylglutaryl-CoA synthase, cytoplasmic	HMGCS1	57294	3	859265	1.36276e+06	2.59415e+06	56810.7
DHRS7_HUMAN	Dehydrogenase/reductase SDR family member 7	DHRS7	38299	4	1.50582e+06	2.23883e+06	2579889	117545
RL31_HUMAN	60S ribosomal protein L31	RPL31	14463	1	803856	2.34771e+06	2.57601e+06	259242
LRC57_HUMAN	Leucine-rich repeat-containing protein 57	LRRC57	26754	2	1.51449e+06	2.19312e+06	2.56801e+06	131393
DEOC_HUMAN	Deoxyribose-phosphate aldolase	DERA	35231	6	1.3315e+06	2.7559e+06	2560116	99603.1
RBM4_HUMAN	RNA-binding protein 4	RBM4	40314	3	1692835	1.55452e+06	2548400	89987.9
CCD47_HUMAN	PAT complex subunit CCDC47	CCDC47	55874	5	1.91771e+06	3.25204e+06	2.54711e+06	119291
TIM44_HUMAN	Mitochondrial import inner membrane translocase subunit TIM44	TIMM44	51356	4	1937415	2.67544e+06	2.53551e+06	78967.9
SCYL2_HUMAN	SCY1-like protein 2	SCYL2	103709	5	719820	2136889	2.5354e+06	34632.7
NP1L4_HUMAN	Nucleosome assembly protein 1-like 4	NAP1L4	42823	4	516287	1.90592e+06	2.52983e+06	80280.6
5NTC_HUMAN	Cytosolic purine 5'-nucleotidase	NT5C2	64970	3	900709	2.09202e+06	2.52912e+06	51980.3
VAC14_HUMAN	Protein VAC14 homolog	VAC14	87973	5	1623477	2.35699e+06	2.52704e+06	52267
SF3B1_HUMAN	Splicing factor 3B subunit 1	SF3B1	145830	5	2113351	4236272	2525763	41421.5
PPID_HUMAN	Peptidyl-prolyl cis-trans isomerase D	PPID	40764	2	996538	2.04081e+06	2.52054e+06	59816.3
CH10_HUMAN	10 kDa heat shock protein, mitochondrial	HSPE1	10932	1	1.51528e+06	3.21511e+06	2.52005e+06	241365
B4DVR4_HUMAN	cDNA FLJ60912, highly similar to Vinexin		42329	3	984313	1.98929e+06	2.51657e+06	61078.6
MEMO1_HUMAN	Protein MEMO1	MEMO1	33733	3	1.92084e+06	2.06056e+06	2.51322e+06	117860
ENPP1_HUMAN	Ectonucleotide pyrophosphatase/phosphodiesterase family member 1	ENPP1	104924	4	614467	1.21249e+06	2.50211e+06	26900.6
TP4A2_HUMAN	Protein tyrosine phosphatase type IVA 2	PTP4A2	19127	3	876545	1.996e+06	2.50011e+06	143137
MPU1_HUMAN	Mannose-P-dolichol utilization defect 1 protein	MPDU1	26638	2	1.28935e+06	2188244	2.49864e+06	394984
APOM_HUMAN	Apolipoprotein M	APOM	21253	2	3026821	3.29496e+06	2.48782e+06	286436
RER1_HUMAN	Protein RER1	RER1	22958	1	2.36906e+06	2.61587e+06	2.48442e+06	262122
THOP1_HUMAN	Thimet oligopeptidase	THOP1	78840	3	671677	2.23343e+06	2.46223e+06	42127.8
APEX1_HUMAN	DNA-(apurinic or apyrimidinic site) endonuclease	APEX1	35555	3	968031	2100935	2.4612e+06	99117.1
EPIPL_HUMAN	Epiplakin	EPPK1	555658	10	1.31565e+06	2.06957e+06	2.45848e+06	6215.17
FAM3C_HUMAN	Protein FAM3C	FAM3C	24680	4	1550791	1.5589e+06	2.45442e+06	125889
MTPN_HUMAN	Myotrophin	MTPN	12895	3	1.07203e+06	2170123	2451138	231614
B4DGK4_HUMAN	Alternative protein SYT7	SYT7	13173	1	2.9902e+06	2.40064e+06	2.44208e+06	709445
SC11A_HUMAN	Signal peptidase complex catalytic subunit SEC11A	SEC11A	20625	2	1.83777e+06	2.68094e+06	2.43456e+06	197942
P3H1_HUMAN	Prolyl 3-hydroxylase 1	P3H1	83394	3	2.05914e+06	1.21056e+06	2.4282e+06	64943.9
XRN1_HUMAN	5'-3' exoribonuclease 1	XRN1	194107	3	811754	1.99268e+06	2403000	19078
MRE11_HUMAN	Double-strand break repair protein MRE11	MRE11	80593	3	858608	1.45347e+06	2.39684e+06	38708.7
BLMH_HUMAN	Bleomycin hydrolase	BLMH	52562	3	887644	1.31468e+06	2395401	51004.2
ARF5_HUMAN	ADP-ribosylation factor 5	ARF5	20530	3	1.36937e+06	2198752	2.39329e+06	165688
UCHL3_HUMAN	Ubiquitin carboxyl-terminal hydrolase isozyme L3	UCHL3	26183	3	833879	2.3299e+06	2385424	126606
TXTP_HUMAN	Tricarboxylate transport protein, mitochondrial	SLC25A1	34013	2	1.32244e+06	2869481	2.3848e+06	114533
DDX21_HUMAN	Nucleolar RNA helicase 2	DDX21	87344	4	804069	1384858	2.37298e+06	33849.6
P4HA2_HUMAN	Prolyl 4-hydroxylase subunit alpha-2	P4HA2	60902	5	1.93064e+06	3030658	2.37149e+06	71815
RRAGA_HUMAN	Ras-related GTP-binding protein A	RRAGA	36566	3	2.38311e+06	3.73134e+06	2.36851e+06	173552
NICA_HUMAN	Nicastrin	NCSTN	78411	4	1.17832e+06	1.98204e+06	2.35434e+06	53474.7
SPT5H_HUMAN	Transcription elongation factor SPT5	SUPT5H	121000	4	918741	1.71606e+06	2349473	28225.4
GPDM_HUMAN	Glycerol-3-phosphate dehydrogenase, mitochondrial	GPD2	80853	5	1240876	2.96635e+06	2.34739e+06	44957.4
PSMD9_HUMAN	26S proteasome non-ATPase regulatory subunit 9	PSMD9	24682	2	1.25335e+06	2.02962e+06	2342554	155486
Q96EB3_HUMAN	EEF1A1 protein (Fragment)	EEF1A1	17044	1	1.56e+06	1.51741e+06	2.33694e+06	264029
CKAP5_HUMAN	Cytoskeleton-associated protein 5	CKAP5	225495	5	1.03546e+06	1.82202e+06	2.33691e+06	14005.7
2A5D_HUMAN	Serine/threonine-protein phosphatase 2A 56 kDa regulatory subunit delta isoform	PPP2R5D	69992	4	1132312	1.93434e+06	2336599	57302
SUMO2_HUMAN	Small ubiquitin-related modifier 2	SUMO2	10871	1	1.21274e+06	2.08448e+06	2.33588e+06	465519
ABCF3_HUMAN	ATP-binding cassette sub-family F member 3	ABCF3	79745	4	1.21935e+06	1343138	2.33266e+06	38797.3
Q5NKV8_HUMAN	Intercellular adhesion molecule 1	ICAM1	57879	3	546301	1.7465e+06	2.32743e+06	47836.5
CNBP_HUMAN	Cellular nucleic acid-binding protein	CNBP	19463	2	614248	2.15735e+06	2324202	99799
UFC1_HUMAN	Ubiquitin-fold modifier-conjugating enzyme 1	UFC1	19458	2	1.43019e+06	2.07167e+06	2313905	162983
VATC1_HUMAN	V-type proton ATPase subunit C 1	ATP6V1C1	43942	3	883775	1793086	2.31355e+06	57392.7
ALG2_HUMAN	Alpha-1,3/1,6-mannosyltransferase ALG2	ALG2	47092	3	1.61452e+06	1.65897e+06	2.30846e+06	100602
QOR_HUMAN	Quinone oxidoreductase	CRYZ	35207	3	894365	1882473	2306470	74476.1
B4E2S3_HUMAN	cDNA FLJ56561		86705	4	1.12018e+06	2109400	2301336	40369.6
TTL12_HUMAN	Tubulin--tyrosine ligase-like protein 12	TTLL12	74404	4	1.59223e+06	2104545	2.29193e+06	56599.3
DRG2_HUMAN	Developmentally-regulated GTP-binding protein 2	DRG2	40746	3	643747	2.28508e+06	2.28804e+06	68402.5
PRP19_HUMAN	Pre-mRNA-processing factor 19	PRPF19	55181	4	1.06879e+06	3.2681e+06	2.28039e+06	97893.2
GEMI5_HUMAN	Gem-associated protein 5	GEMIN5	168589	5	1309729	2.07169e+06	2.27637e+06	19670.4
F120A_HUMAN	Constitutive coactivator of PPAR-gamma-like protein 1	FAM120A	121888	3	1.03877e+06	1.9342e+06	2.26584e+06	28547.3
TSN_HUMAN	Translin	TSN	26183	2	301259	1.52605e+06	2.25917e+06	87873.6
PLAP_HUMAN	Phospholipase A-2-activating protein	PLAA	87157	4	578530	3.4023e+06	2.24599e+06	37563.7
LYPA1_HUMAN	Acyl-protein thioesterase 1	LYPLA1	24670	4	811167	1.76857e+06	2.22908e+06	118621
IMA4_HUMAN	Importin subunit alpha-4	KPNA3	57811	6	1.41245e+06	2.56592e+06	2.22336e+06	103988
SNTB2_HUMAN	Beta-2-syntrophin	SNTB2	57950	3	155071	346403	2.21946e+06	24256.5
RAB4A_HUMAN	Ras-related protein Rab-4A	RAB4A	24390	5	1.84247e+06	3.03837e+06	2.21844e+06	162206
DCTN4_HUMAN	Dynactin subunit 4	DCTN4	52337	4	1132968	1.40655e+06	2.19719e+06	54215.1
H7C2N5_HUMAN	Endosome/lysosome-associated apoptosis and autophagy regulator family member 2 (Fragment)	ELAPOR2	106379	1	2.03913e+06	2.66566e+06	2.19312e+06	43672.3
RRAGC_HUMAN	Ras-related GTP-binding protein C	RRAGC	44224	4	1.24218e+06	1.54201e+06	2184875	83196.1
CD151_HUMAN	CD151 antigen	CD151	28295	1	1.41103e+06	2.11184e+06	2.17469e+06	174747
NHRF1_HUMAN	Na(+)/H(+) exchange regulatory cofactor NHE-RF1	SLC9A3R1	38868	2	1.38528e+06	1.83916e+06	2173788	67530.2
ANFY1_HUMAN	Rabankyrin-5	ANKFY1	128399	4	1.11096e+06	718887	2.16667e+06	21897.3
RSU1_HUMAN	Ras suppressor protein 1	RSU1	31540	3	1.26532e+06	1.69984e+06	2.13297e+06	114073
PAK4_HUMAN	Serine/threonine-protein kinase PAK 4	PAK4	64072	4	935341	2.51874e+06	2119993	64635.9
PUR4_HUMAN	Phosphoribosylformylglycinamidine synthase	PFAS	144734	3	498773	1262648	2109166	18195
DDX24_HUMAN	ATP-dependent RNA helicase DDX24	DDX24	96332	5	1.20131e+06	1.81051e+06	2.09782e+06	33456.3
RHOC_HUMAN	Rho-related GTP-binding protein RhoC	RHOC	22006	1	1.46273e+06	2.45857e+06	2.08886e+06	184891
MTA2_HUMAN	Metastasis-associated protein MTA2	MTA2	75023	5	1.71333e+06	2565325	2.08716e+06	41256.8
SH3G1_HUMAN	Endophilin-A2	SH3GL1	41490	3	421260	1.96962e+06	2.0858e+06	72719.7
S4A7_HUMAN	Sodium bicarbonate cotransporter 3	SLC4A7	136044	5	804777	1.28226e+06	2084509	22439.2
VP26B_HUMAN	Vacuolar protein sorting-associated protein 26B	VPS26B	39155	3	837609	1.59917e+06	2080930	63541.3
GBB3_HUMAN	Guanine nucleotide-binding protein G(I)/G(S)/G(T) subunit beta-3	GNB3	37221	1	3104476	2.16268e+06	2.07852e+06	194271
ANXA3_HUMAN	Annexin A3	ANXA3	36375	3	831470	1608634	2.06904e+06	60764.5
TIGAR_HUMAN	Fructose-2,6-bisphosphatase TIGAR	TIGAR	30063	3	970471	1488235	2.0552e+06	98850.6
LIMA1_HUMAN	LIM domain and actin-binding protein 1	LIMA1	85226	2	1.03348e+06	2.01933e+06	2.05433e+06	28488.5
DENR_HUMAN	Density-regulated protein	DENR	22092	2	286192	371102	2.05161e+06	89079.7
PDC10_HUMAN	Programmed cell death protein 10	PDCD10	24702	2	272736	1.89032e+06	2.05128e+06	79783.8
BIG2_HUMAN	Brefeldin A-inhibited guanine nucleotide-exchange protein 2	ARFGEF2	202038	3	1.1861e+06	1.38326e+06	2.04849e+06	14356.3
EMC2_HUMAN	ER membrane protein complex subunit 2	EMC2	34834	3	1.67916e+06	818559	2.04124e+06	100290
PRRC1_HUMAN	Protein PRRC1	PRRC1	46701	3	1.16853e+06	2172014	2.03221e+06	162514
MTOR_HUMAN	Serine/threonine-protein kinase mTOR	MTOR	288892	8	640424	1.41709e+06	2027777	8523.59
U5S1_HUMAN	116 kDa U5 small nuclear ribonucleoprotein component	EFTUD2	109436	10	1.83309e+06	3730691	2018778	48049.1
PURA2_HUMAN	Adenylosuccinate synthetase isozyme 2	ADSS2	50097	3	498212	1.39822e+06	2.01752e+06	46888
ARMT1_HUMAN	Damage-control phosphatase ARMT1	ARMT1	51172	3	459389	1817151	2.00852e+06	57865.6
DUS3_HUMAN	Dual specificity protein phosphatase 3	DUSP3	20478	3	1.16447e+06	2.19904e+06	2.00489e+06	178700
GT251_HUMAN	Procollagen galactosyltransferase 1	COLGALT1	71636	4	2.48078e+06	3.351e+06	2.00303e+06	69471.5
SKP1_HUMAN	S-phase kinase-associated protein 1	SKP1	18658	2	662204	1.80921e+06	2.00143e+06	118598
TFCP2_HUMAN	Alpha-globin transcription factor CP2	TFCP2	57256	2	885509	1.57173e+06	1.99667e+06	66049.5
IMA3_HUMAN	Importin subunit alpha-3	KPNA4	57887	4	768145	1.99388e+06	1.99339e+06	76501.2
GDS1_HUMAN	Rap1 GTPase-GDP dissociation stimulator 1	RAP1GDS1	66317	4	1.20404e+06	1.53807e+06	1981883	40776.9
VAMP2_HUMAN	Vesicle-associated membrane protein 2	VAMP2	12663	2	989181	382624	1978334	224174
RB22A_HUMAN	Ras-related protein Rab-22A	RAB22A	21855	2	987784	858760	1.97831e+06	90789.3
GSTK1_HUMAN	Glutathione S-transferase kappa 1	GSTK1	25497	2	1.13409e+06	723322	1.96861e+06	80955.1
CSN8_HUMAN	COP9 signalosome complex subunit 8	COPS8	23226	3	728445	1.25491e+06	1.96648e+06	141088
BRX1_HUMAN	Ribosome biogenesis protein BRX1 homolog	BRIX1	41401	3	945325	1.9585e+06	1965516	75991.6
BOLA2_HUMAN	BolA-like protein 2	BOLA2	10117	2	1484927	2.1142e+06	1.9641e+06	316994
GMDS_HUMAN	GDP-mannose 4,6 dehydratase	GMDS	41950	2	1.09182e+06	1.97485e+06	1.94665e+06	55526.3
WFS1_HUMAN	Wolframin	WFS1	100292	2	1163050	1454925	1944228	34872
BDH2_HUMAN	3-hydroxybutyrate dehydrogenase type 2	BDH2	26724	3	409484	1.56835e+06	1.9381e+06	80632.9
SCYL1_HUMAN	N-terminal kinase-like protein	SCYL1	89631	5	847600	1.65409e+06	1.93679e+06	36128.2
VPP1_HUMAN	V-type proton ATPase 116 kDa subunit a1	ATP6V0A1	96413	6	1.69409e+06	2.00606e+06	1.93478e+06	50245.4
AT2B1_HUMAN	Plasma membrane calcium-transporting ATPase 1	ATP2B1	134685	3	547989	1.87789e+06	1.93454e+06	21117.4
KIME_HUMAN	Mevalonate kinase	MVK	42451	4	1.20393e+06	2.01053e+06	1.93448e+06	90909.6
SNX5_HUMAN	Sorting nexin-5	SNX5	46816	4	603701	1.66105e+06	1.92075e+06	51030.9
OSTF1_HUMAN	Osteoclast-stimulating factor 1	OSTF1	23787	2	1008733	1.72838e+06	1.91771e+06	118490
DAZP1_HUMAN	DAZ-associated protein 1	DAZAP1	43383	4	281507	1.77041e+06	1.91562e+06	92808.7
IF4H_HUMAN	Eukaryotic translation initiation factor 4H	EIF4H	27385	6	2.61024e+06	7498942	1.91198e+06	217391
LARP1_HUMAN	La-related protein 1	LARP1	123510	5	1.00179e+06	1.89272e+06	1.91039e+06	23689.2
PURA_HUMAN	Transcriptional activator protein Pur-alpha	PURA	34911	3	881601	1.2858e+06	1.89955e+06	95336.5
TBCD_HUMAN	Tubulin-specific chaperone D	TBCD	132600	5	883546	1.86794e+06	1.89641e+06	23018.7
UAP1L_HUMAN	UDP-N-acetylhexosamine pyrophosphorylase-like protein 1	UAP1L1	57030	4	1434857	2152664	1.88772e+06	56663.4
BUD31_HUMAN	Protein BUD31 homolog	BUD31	17000	4	1.58722e+06	2.29296e+06	1.8863e+06	220732
TRA2B_HUMAN	Transformer-2 protein homolog beta	TRA2B	33666	2	419255	1.01604e+06	1884595	85406.8
NCEH1_HUMAN	Neutral cholesterol ester hydrolase 1	NCEH1	45808	2	452504	2.04645e+06	1.8839e+06	59435
PDCD5_HUMAN	Programmed cell death protein 5	PDCD5	14285	2	1.31062e+06	1.93152e+06	1.87625e+06	173755
CPSF5_HUMAN	Cleavage and polyadenylation specificity factor subunit 5	NUDT21	26227	2	705104	1860756	1.87585e+06	79245.6
C9JTN7_HUMAN	Nucleolysin TIA-1 isoform p40	TIA1	31625	3	800113	1.14585e+06	1.86568e+06	77655.5
IF2B1_HUMAN	Insulin-like growth factor 2 mRNA-binding protein 1	IGF2BP1	63481	4	681480	2.45094e+06	1.85827e+06	45641.5
ATG3_HUMAN	Ubiquitin-like-conjugating enzyme ATG3	ATG3	35864	3	517198	1.72303e+06	1.85649e+06	80503.4
EP15R_HUMAN	Epidermal growth factor receptor substrate 15-like 1	EPS15L1	94255	3	1.3319e+06	1044830	1.85406e+06	27563.1
D3DTH7_HUMAN	Myosin IC, isoform CRA_a	MYO1C	98934	1	878028	1.55333e+06	1.8539e+06	25556
MATR3_HUMAN	Matrin-3	MATR3	94623	3	694308	688980	1850816	22681.3
A0A3S6RI04_HUMAN	MHC class I antigen	HLA-A	40879	2	975302	1.31912e+06	1.84958e+06	59851.5
TM165_HUMAN	Transmembrane protein 165	TMEM165	34906	2	1.46544e+06	1.85346e+06	1.83483e+06	110972
CAB39_HUMAN	Calcium-binding protein 39	CAB39	39869	3	621166	1.31498e+06	1.82542e+06	48001.4
HM13_HUMAN	Minor histocompatibility antigen H13	HM13	41488	3	3.39032e+06	4418734	1.81592e+06	205924
CBPM_HUMAN	Carboxypeptidase M	CPM	50514	2	1.14148e+06	1.50324e+06	1.81224e+06	60166.2
FAK1_HUMAN	Focal adhesion kinase 1	PTK2	119233	3	439128	1193258	1.80721e+06	15505
GYS1_HUMAN	Glycogen [starch] synthase, muscle	GYS1	83786	4	1.04483e+06	1.84951e+06	1.79847e+06	39103
EDC4_HUMAN	Enhancer of mRNA-decapping protein 4	EDC4	151661	5	856588	1.21962e+06	1.7983e+06	18746.9
ARFP1_HUMAN	Arfaptin-1	ARFIP1	41738	2	1040851	1579125	1788973	54593.5
CSN7B_HUMAN	COP9 signalosome complex subunit 7b	COPS7B	29622	3	102651	1.82436e+06	1.78701e+06	84924.8
DCXR_HUMAN	L-xylulose reductase	DCXR	25913	3	1340509	1.7701e+06	1.78347e+06	104743
CO6A1_HUMAN	Collagen alpha-1(VI) chain	COL6A1	108529	5	4.07508e+06	4.75603e+06	1.78333e+06	63310.4
FKB1A_HUMAN	Peptidyl-prolyl cis-trans isomerase FKBP1A	FKBP1A	11951	2	1.08697e+06	2464803	1.7783e+06	591253
XPOT_HUMAN	Exportin-T	XPOT	109964	3	541298	1.68805e+06	1.76994e+06	28118.9
KPRA_HUMAN	Phosphoribosyl pyrophosphate synthase-associated protein 1	PRPSAP1	39394	3	494983	501790	1.74355e+06	35849.7
GBF1_HUMAN	Golgi-specific brefeldin A-resistance guanine nucleotide exchange factor 1	GBF1	206446	5	1.44266e+06	2641727	1.74171e+06	18253
PXL2A_HUMAN	Peroxiredoxin-like 2A	PRXL2A	25764	2	723975	1.57482e+06	1.74093e+06	93485.8
2AAB_HUMAN	Serine/threonine-protein phosphatase 2A 65 kDa regulatory subunit A beta isoform	PPP2R1B	66214	4	940178	1.56724e+06	1.73456e+06	38047.2
P5CR1_HUMAN	Pyrroline-5-carboxylate reductase 1, mitochondrial	PYCR1	33361	3	2680441	3.73719e+06	1733937	182784
SNAG_HUMAN	Gamma-soluble NSF attachment protein	NAPG	34746	2	294804	1.18641e+06	1.73211e+06	48941.6
DAD1_HUMAN	Dolichyl-diphosphooligosaccharide--protein glycosyltransferase subunit DAD1	DAD1	12497	2	2.43265e+06	2256099	1.73128e+06	467295
QCR2_HUMAN	Cytochrome b-c1 complex subunit 2, mitochondrial	UQCRC2	48443	2	2.11438e+06	3.56403e+06	1730034	112993
KHDR1_HUMAN	KH domain-containing, RNA-binding, signal transduction-associated protein 1	KHDRBS1	48227	2	669024	1.42915e+06	1729951	58739.3
HNRDL_HUMAN	Heterogeneous nuclear ribonucleoprotein D-like	HNRNPDL	46438	2	1.06969e+06	4428256	1.71873e+06	103117
GSK3A_HUMAN	Glycogen synthase kinase-3 alpha	GSK3A	50981	3	768161	1312359	1.71489e+06	56352.5
SC24A_HUMAN	Protein transport protein Sec24A	SEC24A	119749	6	1064586	1869201	1.71135e+06	38912.9
PP2BA_HUMAN	Serine/threonine-protein phosphatase 2B catalytic subunit alpha isoform	PPP3CA	58688	1	825762	1.00412e+06	1.70336e+06	43202.7
ZO1_HUMAN	Tight junction protein ZO-1	TJP1	195459	2	787307	1.35835e+06	1.69168e+06	11860.9
A16A1_HUMAN	Aldehyde dehydrogenase family 16 member A1	ALDH16A1	85127	3	843142	1.73723e+06	1.6902e+06	46783.8
VPS16_HUMAN	Vacuolar protein sorting-associated protein 16 homolog	VPS16	94694	4	1376601	2.1515e+06	1.68376e+06	38027.8
IPO4_HUMAN	Importin-4	IPO4	118715	4	795371	1.35199e+06	1.67885e+06	22830.2
TMED4_HUMAN	Transmembrane emp24 domain-containing protein 4	TMED4	25943	1	1692942	1.59506e+06	1.6779e+06	117348
RDH11_HUMAN	Retinol dehydrogenase 11	RDH11	35386	2	785850	1.39155e+06	1.67737e+06	63162.9
SGMR2_HUMAN	Sigma intracellular receptor 2	TMEM97	20848	1	1278709	1282234	1.66824e+06	182637
ARP5L_HUMAN	Actin-related protein 2/3 complex subunit 5-like protein	ARPC5L	16941	2	988407	1.8147e+06	1.66108e+06	124127
SSRP1_HUMAN	FACT complex subunit SSRP1	SSRP1	81075	5	421570	2954668	1.65661e+06	39483.2
PGS1_HUMAN	Biglycan	BGN	41654	2	898448	1.45918e+06	1.65104e+06	66566.2
MK14_HUMAN	Mitogen-activated protein kinase 14	MAPK14	41293	2	1.05607e+06	1.34983e+06	1.64695e+06	76150.7
RABP2_HUMAN	Cellular retinoic acid-binding protein 2	CRABP2	15693	2	1.38119e+06	2.43326e+06	1644767	155696
CELF1_HUMAN	CUGBP Elav-like family member 1	CELF1	52063	3	634289	1.58008e+06	1.64091e+06	65316.7
TOM70_HUMAN	Mitochondrial import receptor subunit TOM70	TOMM70	67455	3	809380	1.50349e+06	1638164	38219.8
BROX_HUMAN	BRO1 domain-containing protein BROX	BROX	46476	2	607010	1222961	1.63816e+06	44565.5
SNX8_HUMAN	Sorting nexin-8	SNX8	52569	4	868226	2345154	1.63191e+06	61250.4
MARK2_HUMAN	Serine/threonine-protein kinase MARK2	MARK2	87911	2	846055	1.32795e+06	1628718	26225.3
SSBP_HUMAN	Single-stranded DNA-binding protein, mitochondrial	SSBP1	17260	2	158843	332108	1.62782e+06	61552.1
PLOD1_HUMAN	Procollagen-lysine,2-oxoglutarate 5-dioxygenase 1	PLOD1	83550	4	559172	1.7821e+06	1626688	26923.9
RUXE_HUMAN	Small nuclear ribonucleoprotein E	SNRPE	10804	2	363529	1.90364e+06	1.62658e+06	302663
UBC9_HUMAN	SUMO-conjugating enzyme UBC9	UBE2I	18007	1	848970	1.31008e+06	1.62306e+06	179005
ECHM_HUMAN	Enoyl-CoA hydratase, mitochondrial	ECHS1	31387	3	930170	2.05915e+06	1.62303e+06	80476.3
TM109_HUMAN	Transmembrane protein 109	TMEM109	26210	1	1.59961e+06	1.82702e+06	1.62126e+06	177411
CISD2_HUMAN	CDGSH iron-sulfur domain-containing protein 2	CISD2	15278	2	1.11669e+06	1.517e+06	1.61717e+06	160513
AP3S1_HUMAN	AP-3 complex subunit sigma-1	AP3S1	21732	2	552590	2031316	1.61181e+06	133727
ITPA_HUMAN	Inosine triphosphate pyrophosphatase	ITPA	21446	2	806150	1.42376e+06	1.61141e+06	105461
MLP3A_HUMAN	Microtubule-associated proteins 1A/1B light chain 3A	MAP1LC3A	14272	1	1.29342e+06	1.60149e+06	1.60894e+06	258905
VPS53_HUMAN	Vacuolar protein sorting-associated protein 53 homolog	VPS53	94405	4	1401766	2.32131e+06	1595036	38112.8
GET3_HUMAN	ATPase GET3	GET3	38793	2	932218	2.13187e+06	1.58732e+06	102902
PSMF1_HUMAN	Proteasome inhibitor PI31 subunit	PSMF1	29817	3	1.41128e+06	2192994	1.57645e+06	127738
HNRL2_HUMAN	Heterogeneous nuclear ribonucleoprotein U-like protein 2	HNRNPUL2	85105	6	1.34287e+06	3585605	1.57548e+06	51085.6
ZW10_HUMAN	Centromere/kinetochore protein zw10 homolog	ZW10	88829	3	743525	1.2669e+06	1558398	23914.9
EI2BE_HUMAN	Translation initiation factor eIF-2B subunit epsilon	EIF2B5	80380	3	501684	869780	1.55627e+06	27358.1
VAPA_HUMAN	Vesicle-associated membrane protein-associated protein A	VAPA	27893	2	1.11311e+06	1.33756e+06	1.55578e+06	80568.9
CY1_HUMAN	Cytochrome c1, heme protein, mitochondrial	CYC1	35422	2	982567	2.02957e+06	1.5553e+06	84809.6
S10AD_HUMAN	Protein S100-A13	S100A13	11471	1	549127	1.40972e+06	1.55377e+06	160456
ERLN1_HUMAN	Erlin-1	ERLIN1	39171	2	562717	1.20909e+06	1552612	42631.7
MARCS_HUMAN	Myristoylated alanine-rich C-kinase substrate	MARCKS	31555	1	536529	1.20325e+06	1.55091e+06	75071.7
HEBP2_HUMAN	Heme-binding protein 2	HEBP2	22875	2	673067	1.0371e+06	1547245	96587.5
VPS18_HUMAN	Vacuolar protein sorting-associated protein 18 homolog	VPS18	110186	5	848070	1.26759e+06	1.5255e+06	21282.3
B3KU28_HUMAN	Lon protease homolog, mitochondrial	LONP1	95152	3	944950	1.42286e+06	1525252	28443.5
TRAP1_HUMAN	Heat shock protein 75 kDa, mitochondrial	TRAP1	80110	2	539175	1.45985e+06	1.52518e+06	22993.8
KAP0_HUMAN	cAMP-dependent protein kinase type I-alpha regulatory subunit	PRKAR1A	42982	3	441646	1.0693e+06	1.5138e+06	45401.7
CTBP1_HUMAN	C-terminal-binding protein 1	CTBP1	47535	2	671168	1339621	1.50822e+06	49868.9
TOP2B_HUMAN	DNA topoisomerase 2-beta	TOP2B	183267	4	612426	983334	1.50499e+06	9952.91
CSN5_HUMAN	COP9 signalosome complex subunit 5	COPS5	37579	2	767899	2.23231e+06	1.48845e+06	73532
VPS51_HUMAN	Vacuolar protein sorting-associated protein 51 homolog	VPS51	86042	3	442825	968358	1488092	21789.3
IDE_HUMAN	Insulin-degrading enzyme	IDE	117968	3	788462	1.48767e+06	1.48592e+06	20390.9
COBL1_HUMAN	Cordon-bleu protein-like 1	COBLL1	123868	2	280896	1.10986e+06	1.48417e+06	11756.8
VPS4A_HUMAN	Vacuolar protein sorting-associated protein 4A	VPS4A	48898	3	1816391	3.46728e+06	1.48218e+06	81378.6
ALDH2_HUMAN	Aldehyde dehydrogenase, mitochondrial	ALDH2	56381	4	1.45581e+06	607473	1.4809e+06	51268.6
VTI1B_HUMAN	Vesicle transport through interaction with t-SNAREs homolog 1B	VTI1B	26688	2	154882	1.25634e+06	1.47467e+06	61826.2
S12A4_HUMAN	Solute carrier family 12 member 4	SLC12A4	120650	3	1.69474e+06	669950	1.47378e+06	27182.4
S61A1_HUMAN	Protein transport protein Sec61 subunit alpha isoform 1	SEC61A1	52265	3	437817	1261154	1.4723e+06	55628.6
WASF2_HUMAN	Wiskott-Aldrich syndrome protein family member 2	WASF2	54284	2	620047	960831	1.47135e+06	47274.6
PPGB_HUMAN	Lysosomal protective protein	CTSA	54466	2	1475250	1.80822e+06	1.47081e+06	75850.6
YIF1B_HUMAN	Protein YIF1B	YIF1B	34435	1	848806	1.1749e+06	1.46864e+06	116890
ITM2C_HUMAN	Integral membrane protein 2C	ITM2C	30224	2	1.02228e+06	1.33515e+06	1.46808e+06	81387.8
LTOR3_HUMAN	Ragulator complex protein LAMTOR3	LAMTOR3	13623	2	867771	1.50822e+06	1.46806e+06	142599
CO6A2_HUMAN	Collagen alpha-2(VI) chain	COL6A2	108579	4	1.83253e+06	2.00641e+06	1.46013e+06	31649
LAS1L_HUMAN	Ribosomal biogenesis protein LAS1L	LAS1L	83065	4	1.22756e+06	1.94178e+06	1454356	36104.1
RAI14_HUMAN	Ankycorbin	RAI14	110041	3	562198	969500	1452844	14161.8
SCAM1_HUMAN	Secretory carrier-associated membrane protein 1	SCAMP1	37920	2	1.25203e+06	2.0698e+06	1.44306e+06	86199.3
TPBG_HUMAN	Trophoblast glycoprotein	TPBG	46032	3	362692	910222	1.43937e+06	42276.6
CHRD1_HUMAN	Cysteine and histidine-rich domain-containing protein 1	CHORDC1	37490	1	317800	1.27889e+06	1434243	37582.8
SQOR_HUMAN	Sulfide:quinone oxidoreductase, mitochondrial	SQOR	49961	2	739087	1298469	1.43377e+06	31845.7
DHCR7_HUMAN	7-dehydrocholesterol reductase	DHCR7	54489	2	1.41763e+06	1.6758e+06	1.42797e+06	93403.6
SLK_HUMAN	STE20-like serine/threonine-protein kinase	SLK	142695	2	312527	2.05252e+06	1.42085e+06	16599.8
ROA0_HUMAN	Heterogeneous nuclear ribonucleoprotein A0	HNRNPA0	30841	1	938104	1.2545e+06	1.42073e+06	87420.7
SPCS3_HUMAN	Signal peptidase complex subunit 3	SPCS3	20313	1	1.40739e+06	1.35108e+06	1.4177e+06	211051
RAB3B_HUMAN	Ras-related protein Rab-3B	RAB3B	24758	3	772834	1117101	1.41375e+06	68732.6
ATX10_HUMAN	Ataxin-10	ATXN10	53489	5	244917	1.47228e+06	1.41025e+06	33093
PRDX3_HUMAN	Thioredoxin-dependent peroxide reductase, mitochondrial	PRDX3	27693	1	710600	1.31059e+06	1.41014e+06	70649.8
AFG2H_HUMAN	ATPase family protein 2 homolog	SPATA5	97904	4	349534	1.28313e+06	1.4084e+06	17257.1
ESYT2_HUMAN	Extended synaptotagmin-2	ESYT2	102357	3	767985	1.12567e+06	1.40211e+06	20698.5
HACL2_HUMAN	2-hydroxyacyl-CoA lyase 2	ILVBL	67868	3	567800	998358	1400312	32026.3
SPB8_HUMAN	Serpin B8	SERPINB8	42767	2	230957	1.15488e+06	1398854	35393.4
STT3B_HUMAN	Dolichyl-diphosphooligosaccharide--protein glycosyltransferase subunit STT3B	STT3B	93674	3	588634	1.01021e+06	1.38848e+06	25560.9
NUP93_HUMAN	Nuclear pore complex protein Nup93	NUP93	93488	4	1.10887e+06	1.16353e+06	1.38641e+06	22630.3
NCDN_HUMAN	Neurochondrin	NCDN	78864	4	789979	1.39542e+06	1.38363e+06	31264
YBOX3_HUMAN	Y-box-binding protein 3	YBX3	40090	1	396193	753957	1378823	53055.1
2A5E_HUMAN	Serine/threonine-protein phosphatase 2A 56 kDa regulatory subunit epsilon isoform	PPP2R5E	54699	3	1.13473e+06	1.70016e+06	1.37686e+06	62917
PWP1_HUMAN	Periodic tryptophan protein 1 homolog	PWP1	55828	2	551076	1.23302e+06	1.36127e+06	40669.6
PARVA_HUMAN	Alpha-parvin	PARVA	42244	3	207363	1310162	1.36126e+06	41778.8
ELOC_HUMAN	Elongin-C	ELOC	12473	2	209750	717993	1.36037e+06	86330
K1C14_HUMAN	Keratin, type I cytoskeletal 14	KRT14	51561	2	389709	2.03739e+06	1.35771e+06	35109.6
SC61B_HUMAN	Protein transport protein Sec61 subunit beta	SEC61B	9974	1	1.04752e+06	1.6444e+06	1.35528e+06	230350
DERL1_HUMAN	Derlin-1	DERL1	28801	2	726036	1.57669e+06	1.35213e+06	109689
KI13B_HUMAN	Kinesin-like protein KIF13B	KIF13B	202789	4	318507	1.04593e+06	1.35203e+06	8793.22
DCUP_HUMAN	Uroporphyrinogen decarboxylase	UROD	40787	2	411785	991323	1.35201e+06	48405.7
HPBP1_HUMAN	Hsp70-binding protein 1	HSPBP1	39303	2	656233	1.08923e+06	1.34867e+06	53575.9
A0A088QF11_HUMAN	Choline transporter-like protein 2 isoform 2	SLC44A2	79908	3	957719	1612118	1.3381e+06	36791.1
SRSF9_HUMAN	Serine/arginine-rich splicing factor 9	SRSF9	25542	1	768158	1.31657e+06	1.3355e+06	71237.5
MAP1S_HUMAN	Microtubule-associated protein 1S	MAP1S	112211	2	646008	1.12461e+06	1.33358e+06	25506.3
ATD3B_HUMAN	ATPase family AAA domain-containing protein 3B	ATAD3B	72573	3	1.91296e+06	1.96162e+06	1.32459e+06	43881.4
LMNB2_HUMAN	Lamin-B2	LMNB2	69948	1	483085	1.03626e+06	1.31616e+06	22194
MAOX_HUMAN	NADP-dependent malic enzyme	ME1	64150	4	597761	280806	1.31055e+06	22617.6
DNJB4_HUMAN	DnaJ homolog subfamily B member 4	DNAJB4	37807	2	932546	1.23134e+06	1.30509e+06	62264.8
RIR1_HUMAN	Ribonucleoside-diphosphate reductase large subunit	RRM1	90070	2	407607	1.15786e+06	1300563	20185.3
SBDS_HUMAN	Ribosome maturation protein SBDS	SBDS	28764	2	466410	2668191	1.28951e+06	83054.5
BAP31_HUMAN	B-cell receptor-associated protein 31	BCAP31	27992	2	1.29407e+06	534761	1.28406e+06	70564.6
MK03_HUMAN	Mitogen-activated protein kinase 3	MAPK3	43136	2	560422	1.28637e+06	1.27943e+06	44184.7
PFD2_HUMAN	Prefoldin subunit 2	PFDN2	16648	2	1169981	2.07601e+06	1.27913e+06	129740
SODM_HUMAN	Superoxide dismutase [Mn], mitochondrial	SOD2	24750	1	450550	974333	1.27415e+06	78509.8
DEK_HUMAN	Protein DEK	DEK	42674	2	581465	1.25333e+06	1.26254e+06	42137.5
CUTA_HUMAN	Protein CutA	CUTA	19116	2	432069	1.01982e+06	1.26203e+06	123711
NPL4_HUMAN	Nuclear protein localization protein 4 homolog	NPLOC4	68120	3	640654	1.33209e+06	1.25688e+06	31263.4
Q8WUM5_HUMAN	Gem (Nuclear organelle) associated protein 4	GEMIN4	120041	4	1.10402e+06	1.74862e+06	1.25408e+06	22823
SMAP1_HUMAN	Stromal membrane-associated protein 1	SMAP1	50386	1	709735	1309759	1.25161e+06	90616.6
ODP2_HUMAN	Dihydrolipoyllysine-residue acetyltransferase component of pyruvate dehydrogenase complex, mitochondrial	DLAT	68997	3	1151753	2.01171e+06	1.24737e+06	43409.7
NASP_HUMAN	Nuclear autoantigenic sperm protein	NASP	85238	3	617590	1.44355e+06	1244288	24634.4
BAF_HUMAN	Barrier-to-autointegration factor	BANF1	10059	2	213699	1.22047e+06	1.24422e+06	102589
NDUBA_HUMAN	NADH dehydrogenase [ubiquinone] 1 beta subcomplex subunit 10	NDUFB10	20777	2	944359	1.5342e+06	1242906	97539.3
CD109_HUMAN	CD109 antigen	CD109	161689	4	225509	557468	1230190	7955.04
M4K5_HUMAN	Mitogen-activated protein kinase kinase kinase kinase 5	MAP4K5	95024	2	1.23506e+06	2.06544e+06	1228169	34151
NUD16_HUMAN	U8 snoRNA-decapping enzyme	NUDT16	21273	3	256712	310171	1.2279e+06	42188.4
SPRE_HUMAN	Sepiapterin reductase	SPR	28048	5	227927	2.04659e+06	1.22691e+06	67787.9
E9PN89_HUMAN	Heat shock cognate 71 kDa protein (Fragment)	HSPA8	34819	1	910807	1072972	1.22686e+06	57979.4
MCM5_HUMAN	DNA replication licensing factor MCM5	MCM5	82286	2	1.31518e+06	1.3343e+06	1.22464e+06	28092.8
HDGF_HUMAN	Hepatoma-derived growth factor	HDGF	26788	1	383277	764922	1.22414e+06	44226.3
IER5L_HUMAN	Immediate early response gene 5-like protein	IER5L	42109	1	3.36316e+06	1.58034e+06	1.21959e+06	303660
PI3R4_HUMAN	Phosphoinositide 3-kinase regulatory subunit 4	PIK3R4	153103	4	767490	1.36892e+06	1.21034e+06	15378.8
EFR3A_HUMAN	Protein EFR3 homolog A	EFR3A	92924	3	659758	1.4231e+06	1.20857e+06	21759.9
EMC3_HUMAN	ER membrane protein complex subunit 3	EMC3	29952	3	1.3306e+06	1.32657e+06	1205274	98305.5
UGGG1_HUMAN	UDP-glucose:glycoprotein glucosyltransferase 1	UGGT1	177190	5	847724	5.18932e+06	1.2052e+06	28553.3
TM50A_HUMAN	Transmembrane protein 50A	TMEM50A	17400	1	556272	909553	1.20335e+06	109322
GOT1B_HUMAN	Vesicle transport protein GOT1B	GOLT1B	15426	3	582133	1.03311e+06	1.2021e+06	154285
CTBL1_HUMAN	Beta-catenin-like protein 1	CTNNBL1	65173	2	616437	1.19871e+06	1.18883e+06	35392.3
CMC2_HUMAN	Calcium-binding mitochondrial carrier protein Aralar2	SLC25A13	74176	2	970136	1.48689e+06	1.18498e+06	32047.3
HCDH_HUMAN	Hydroxyacyl-coenzyme A dehydrogenase, mitochondrial	HADH	34294	5	634523	1.64404e+06	1.18484e+06	59980.6
IF6_HUMAN	Eukaryotic translation initiation factor 6	EIF6	26599	3	298822	1.70267e+06	1.18452e+06	99811.6
WIPI2_HUMAN	WD repeat domain phosphoinositide-interacting protein 2	WIPI2	49408	1	772008	946688	1.17879e+06	44664
EPN4_HUMAN	Clathrin interactor 1	CLINT1	68259	2	541705	894606	1174084	31669.7
PLP2_HUMAN	Proteolipid protein 2	PLP2	16691	1	749576	1.33316e+06	1173911	182176
TADBP_HUMAN	TAR DNA-binding protein 43	TARDBP	44740	2	680950	982440	1.17344e+06	55829.7
UFL1_HUMAN	E3 UFM1-protein ligase 1	UFL1	89595	3	886946	1.40056e+06	1171020	22675.3
STK39_HUMAN	STE20/SPS1-related proline-alanine-rich protein kinase	STK39	59474	3	764448	1.2537e+06	1.16675e+06	42922.4
DCTN3_HUMAN	Dynactin subunit 3	DCTN3	21119	1	700090	961856	1166128	73058.1
LSM12_HUMAN	Protein LSM12 homolog	LSM12	21701	1	562893	1.10544e+06	1.16498e+06	77462.3
EI2BB_HUMAN	Translation initiation factor eIF-2B subunit beta	EIF2B2	38990	2	821625	816802	1.16406e+06	50588.1
CCNY_HUMAN	Cyclin-Y	CCNY	39337	2	230918	383644	1.15227e+06	23445.3
ABCF2_HUMAN	ATP-binding cassette sub-family F member 2	ABCF2	71290	2	227937	1.30526e+06	1.14892e+06	23025.5
KIF2A_HUMAN	Kinesin-like protein KIF2A	KIF2A	79955	3	997463	841274	1.14333e+06	22765.2
TPM4_HUMAN	Tropomyosin alpha-4 chain	TPM4	28522	2	931190	1.15673e+06	1.14096e+06	53091.8
ITB3_HUMAN	Integrin beta-3	ITGB3	87058	2	761560	1455467	1.14007e+06	26243.8
MOGS_HUMAN	Mannosyl-oligosaccharide glucosidase	MOGS	91918	3	416001	883772	1.12514e+06	17303.7
PLCB3_HUMAN	1-phosphatidylinositol 4,5-bisphosphate phosphodiesterase beta-3	PLCB3	138799	2	216985	623766	1.11163e+06	9642.36
SCPDL_HUMAN	Saccharopine dehydrogenase-like oxidoreductase	SCCPDH	47151	3	707881	839314	1.10978e+06	37483.3
PTPA_HUMAN	Serine/threonine-protein phosphatase 2A activator	PTPA	40668	2	350623	744046	1.10869e+06	30384.6
AIP_HUMAN	AH receptor-interacting protein	AIP	37636	2	688843	1.0232e+06	1.09547e+06	41085.5
OSTC_HUMAN	Oligosaccharyltransferase complex subunit OSTC	OSTC	16829	1	987606	1.45843e+06	1.09481e+06	175012
VKOR1_HUMAN	Vitamin K epoxide reductase complex subunit 1	VKORC1	18235	1	630553	791329	1.09072e+06	210613
MCM4_HUMAN	DNA replication licensing factor MCM4	MCM4	96558	4	1405876	2.83106e+06	1.08867e+06	35724.7
VAPB_HUMAN	Vesicle-associated membrane protein-associated protein B/C	VAPB	27228	1	407259	663644	1.08797e+06	40872.7
GCP3_HUMAN	Gamma-tubulin complex component 3	TUBGCP3	103571	4	651623	691078	1075157	15121.8
ATRIP_HUMAN	ATR-interacting protein	ATRIP	85838	1	753656	1.21127e+06	1.0749e+06	27836.5
ITA2_HUMAN	Integrin alpha-2	ITGA2	129295	5	374754	2.50831e+06	1.07237e+06	25192.3
VPS50_HUMAN	Syndetin	VPS50	111174	2	194366	398073	1.07075e+06	8700.48
TPC11_HUMAN	Trafficking protein particle complex subunit 11	TRAPPC11	128881	3	1.01999e+06	1.92575e+06	1.07028e+06	23828.1
TOM40_HUMAN	Mitochondrial import receptor subunit TOM40 homolog	TOMM40	37893	2	1.02411e+06	575542	1.06732e+06	86856.4
TSNAX_HUMAN	Translin-associated protein X	TSNAX	33112	2	375954	737279	1.06177e+06	34812.4
SC24B_HUMAN	Protein transport protein Sec24B	SEC24B	137418	3	496414	974190	1.06027e+06	20708.1
A0A2H4ZEU7_HUMAN	Cromer blood group antigen (Fragment)	CD55	6676	1	683368	701342	1055382	165936
WDR44_HUMAN	WD repeat-containing protein 44	WDR44	101366	1	338792	1.2591e+06	1055322	13367.3
MIC19_HUMAN	MICOS complex subunit MIC19	CHCHD3	26152	1	836718	1.01257e+06	1.042e+06	55433.6
GDE_HUMAN	Glycogen debranching enzyme	AGL	174764	3	380317	696613	1.03926e+06	6661.13
CRTAP_HUMAN	Cartilage-associated protein	CRTAP	46562	3	2216846	1.79828e+06	1038750	67988.5
PRAF1_HUMAN	Prenylated Rab acceptor protein 1	RABAC1	20648	1	855890	1.31727e+06	1.03302e+06	220216
ARP10_HUMAN	Actin-related protein 10	ACTR10	46307	2	706499	1190584	1.02971e+06	42993.7
NCK1_HUMAN	Cytoplasmic protein NCK1	NCK1	42864	1	697558	972046	1.02794e+06	39777.5
PCYOX_HUMAN	Prenylcysteine oxidase 1	PCYOX1	56640	2	519846	940729	1.02547e+06	31523.1
HOOK3_HUMAN	Protein Hook homolog 3	HOOK3	83126	3	56566.9	527628	1.02391e+06	10624.8
GSHR_HUMAN	Glutathione reductase, mitochondrial	GSR	56257	1	532536	741065	1.02384e+06	27212.6
ISOC1_HUMAN	Isochorismatase domain-containing protein 1	ISOC1	32237	2	198927	517579	1.02247e+06	33235.9
ACL6A_HUMAN	Actin-like protein 6A	ACTL6A	47461	1	336405	594522	1.00993e+06	28105.9
B7Z481_HUMAN	cDNA FLJ54018, highly similar to PDZ and LIM domain protein 5		51251	2	685478	871022	1.00373e+06	33486.7
COASY_HUMAN	Bifunctional coenzyme A synthase	COASY	62329	2	394731	761725	1003598	25830.1
COMD2_HUMAN	COMM domain-containing protein 2	COMMD2	22745	1	641070	998546	1.00324e+06	74146.9
SNRPA_HUMAN	U1 small nuclear ribonucleoprotein A	SNRPA	31280	1	532360	841298	994998	60455.9
YIPF6_HUMAN	Protein YIPF6	YIPF6	26256	1	991798	1.79954e+06	993736	109014
GORS2_HUMAN	Golgi reassembly-stacking protein 2	GORASP2	47145	1	483426	771367	992898	46242.9
A0A2N9DMJ4_HUMAN	MHC class I antigen (Fragment)	HLA-B	20969	3	686367	1381682	984550	85645.7
SMRC2_HUMAN	SWI/SNF complex subunit SMARCC2	SMARCC2	132879	2	554461	1.09049e+06	982680	15300.4
CA2D1_HUMAN	Voltage-dependent calcium channel subunit alpha-2/delta-1	CACNA2D1	124568	3	270632	1333447	981669	13788.9
TAGL_HUMAN	Transgelin	TAGLN	22611	2	130961	683662	980777	31815.7
CNIH4_HUMAN	Protein cornichon homolog 4	CNIH4	16093	1	618831	521478	978989	360770
DKC1_HUMAN	H/ACA ribonucleoprotein complex subunit DKC1	DKC1	57674	2	759787	457357	977695	21335.1
BZW2_HUMAN	Basic leucine zipper and W2 domain-containing protein 2	BZW2	48162	2	368000	784939	977626	22099.8
ARY1_HUMAN	Arylamine N-acetyltransferase 1	NAT1	33899	2	629278	813760	970309	54453.6
CAPR1_HUMAN	Caprin-1	CAPRIN1	78366	2	834604	1.88425e+06	969423	54503.9
A0A3G5AXY7_HUMAN	Hemoglobin subunit beta (Fragment)	HBB	8228	1	527120	1.12458e+06	968221	173206
CCD22_HUMAN	Coiled-coil domain-containing protein 22	CCDC22	70756	4	98452.2	1.18531e+06	964364	15812.2
TGON2_HUMAN	Trans-Golgi network integral membrane protein 2	TGOLN2	45880	1	528306	1.26488e+06	963188	32489.4
CRKL_HUMAN	Crk-like protein	CRKL	33777	1	354688	786237	962706	35535.6
ASCC3_HUMAN	Activating signal cointegrator 1 complex subunit 3	ASCC3	251460	3	323291	1.31018e+06	959454	6300.33
RFIP5_HUMAN	Rab11 family-interacting protein 5	RAB11FIP5	70415	3	371353	615619	958489	17442.7
RPTOR_HUMAN	Regulatory-associated protein of mTOR	RPTOR	149038	4	722952	1.14918e+06	956176	14387.3
TWF1_HUMAN	Twinfilin-1	TWF1	40283	2	787528	747744	954369	39411.8
RL29_HUMAN	60S ribosomal protein L29	RPL29	17752	1	767065	1.29443e+06	948471	205787
P5CR3_HUMAN	Pyrroline-5-carboxylate reductase 3	PYCR3	28663	1	591040	633592	946991	52519.4
PR40A_HUMAN	Pre-mRNA-processing factor 40 homolog A	PRPF40A	108805	2	160200	915747	944312	15861.5
ATP5L_HUMAN	ATP synthase subunit g, mitochondrial	ATP5MG	11428	2	1.54495e+06	2.05218e+06	928492	204305
IPYR2_HUMAN	Inorganic pyrophosphatase 2, mitochondrial	PPA2	37920	1	658018	798823	927673	32575.5
HGS_HUMAN	Hepatocyte growth factor-regulated tyrosine kinase substrate	HGS	86192	3	701930	1.8527e+06	926164	40303.8
NPC2_HUMAN	NPC intracellular cholesterol transporter 2	NPC2	16570	2	749230	1.11886e+06	924568	95842.9
PRAF2_HUMAN	PRA1 family protein 2	PRAF2	19258	1	656159	927109	918353	141943
SUCB2_HUMAN	Succinate--CoA ligase [GDP-forming] subunit beta, mitochondrial	SUCLG2	46511	1	557695	688536	916154	24285.1
SFPQ_HUMAN	Splicing factor, proline- and glutamine-rich	SFPQ	76149	2	192032	762264	913001	16021.8
TRI32_HUMAN	E3 ubiquitin-protein ligase TRIM32	TRIM32	71989	1	398766	381929	905428	13820
CNOT7_HUMAN	CCR4-NOT transcription complex subunit 7	CNOT7	32745	3	421646	746162	900627	42363.7
SNX30_HUMAN	Sorting nexin-30	SNX30	49677	3	392310	545053	897974	22200.5
MX1_HUMAN	Interferon-induced GTP-binding protein Mx1	MX1	75520	5	604530	3259257	897553	37151.9
GLCNE_HUMAN	Bifunctional UDP-N-acetylglucosamine 2-epimerase/N-acetylmannosamine kinase	GNE	79275	3	384174	1.02818e+06	892979	19160.7
DNJB2_HUMAN	DnaJ homolog subfamily B member 2	DNAJB2	35580	2	240410	222601	892854	28232.3
PEA15_HUMAN	Astrocytic phosphoprotein PEA-15	PEA15	15040	3	275294	848112	886310	79567.8
CATB_HUMAN	Cathepsin B	CTSB	37822	2	2.67482e+06	2808176	884028	126348
SCRB2_HUMAN	Lysosome membrane protein 2	SCARB2	54290	3	829549	1.4296e+06	883906	43372.2
TM50B_HUMAN	Transmembrane protein 50B	TMEM50B	17936	1	487870	750663	881773	141155
TM9S4_HUMAN	Transmembrane 9 superfamily member 4	TM9SF4	74519	1	473798	635425	881173	27600
LETM1_HUMAN	Mitochondrial proton/calcium exchanger protein	LETM1	83354	2	187981	698843	874593	11343.9
PAIRB_HUMAN	Plasminogen activator inhibitor 1 RNA-binding protein	SERBP1	44965	2	550668	1.09966e+06	873664	40195.9
PLK1_HUMAN	Serine/threonine-protein kinase PLK1	PLK1	68255	2	346530	528381	871940	14877.9
SYIM_HUMAN	Isoleucine--tRNA ligase, mitochondrial	IARS2	113792	2	628368	972986	868695	17493.5
OPTN_HUMAN	Optineurin	OPTN	65922	2	268619	518068	867294	13428.7
ASCC2_HUMAN	Activating signal cointegrator 1 complex subunit 2	ASCC2	86360	2	392666	595027	866388	18968.2
RGPA1_HUMAN	Ral GTPase-activating protein subunit alpha-1	RALGAPA1	229832	2	427609	802577	866114	7033.9
NDUS1_HUMAN	NADH-ubiquinone oxidoreductase 75 kDa subunit, mitochondrial	NDUFS1	79468	2	818824	1082347	863868	21905.1
RAP2C_HUMAN	Ras-related protein Rap-2c	RAP2C	20745	3	563549	983935	857025	67428.9
TMCO1_HUMAN	Calcium load-activated calcium channel	TMCO1	27079	1	570481	807691	856248	75640.5
CYRIB_HUMAN	CYFIP-related Rac1 interactor B	CYRIB	36748	2	109828	655524	851531	21190.2
RCN2_HUMAN	Reticulocalbin-2	RCN2	36876	1	518304	826416	847068	49001.2
E41L1_HUMAN	Band 4.1-like protein 1	EPB41L1	98503	1	245567	628306	846755	10229.7
PPM1F_HUMAN	Protein phosphatase 1F	PPM1F	49831	1	328695	553466	843425	24225.8
ACADM_HUMAN	Medium-chain specific acyl-CoA dehydrogenase, mitochondrial	ACADM	46588	2	856107	1.03185e+06	841595	45697.6
ARK72_HUMAN	Aflatoxin B1 aldehyde reductase member 2	AKR7A2	39589	1	350937	449200	840036	31403.3
PP4R1_HUMAN	Serine/threonine-protein phosphatase 4 regulatory subunit 1	PPP4R1	107004	4	208401	629809	838265	11120.6
HS12A_HUMAN	Heat shock 70 kDa protein 12A	HSPA12A	74978	3	490695	730694	835532	17211.3
UBE3C_HUMAN	Ubiquitin-protein ligase E3C	UBE3C	123923	3	687906	1.1346e+06	833018	14673.3
SCP2_HUMAN	Sterol carrier protein 2	SCP2	58994	2	1.34322e+06	862310	830337	35472
MAOM_HUMAN	NAD-dependent malic enzyme, mitochondrial	ME2	65444	2	538523	850490	829518	21988.1
ARL15_HUMAN	ADP-ribosylation factor-like protein 15	ARL15	22876	1	583954	618142	827787	49655.3
WAC2A_HUMAN	WASH complex subunit 2A	WASHC2A	147184	2	347350	975237	823543	9644.52
TBAL3_HUMAN	Tubulin alpha chain-like 3	TUBAL3	49909	1	451580	893553	822245	27609.9
CBSL_HUMAN	Cystathionine beta-synthase-like protein	CBSL	60587	2	765616	1.23156e+06	821323	31431.6
PPIC_HUMAN	Peptidyl-prolyl cis-trans isomerase C	PPIC	22763	1	612283	993048	812751	68620.1
UBA3_HUMAN	NEDD8-activating enzyme E1 catalytic subunit	UBA3	51852	1	450391	458572	809738	25049.5
RENT2_HUMAN	Regulator of nonsense transcripts 2	UPF2	147810	2	474423	668876	809431	9085.3
B2R7R5_HUMAN	cDNA, FLJ93570, highly similar to Homo sapiens phosphoribosyl pyrophosphate synthetase-associated protein 2 (PRPSAP2), mRNA		40884	2	155981	719908	809074	19939.8
XPO6_HUMAN	Exportin-6	XPO6	128883	3	275101	557613	806951	9021.13
CHM4B_HUMAN	Charged multivesicular body protein 4b	CHMP4B	24950	1	375176	751875	806785	39526.7
SAM50_HUMAN	Sorting and assembly machinery component 50 homolog	SAMM50	51976	1	814168	882573	806728	25972.3
MTAP_HUMAN	S-methyl-5'-thioadenosine phosphorylase	MTAP	31236	2	164881	640310	799565	26048.4
TOR1A_HUMAN	Torsin-1A	TOR1A	37809	2	267727	680771	794798	30860.3
CHM1A_HUMAN	Charged multivesicular body protein 1a	CHMP1A	21703	1	484741	565022	781556	61871.4
NTM1A_HUMAN	N-terminal Xaa-Pro-Lys N-methyltransferase 1	NTMT1	25387	1	501901	902022	776355	66570.4
DPM1_HUMAN	Dolichol-phosphate mannosyltransferase subunit 1	DPM1	29634	3	1.1655e+06	1807603	775361	74178.4
STK4_HUMAN	Serine/threonine-protein kinase 4	STK4	55630	3	372782	1.5164e+06	768606	27848.9
COMD3_HUMAN	COMM domain-containing protein 3	COMMD3	22151	2	248361	651566	766405	44118.5
LSM1_HUMAN	U6 snRNA-associated Sm-like protein LSm1	LSM1	15179	2	301534	647338	766308	50309.2
DREB_HUMAN	Drebrin	DBN1	71429	2	394502	645566	763539	21300.4
ERGI1_HUMAN	Endoplasmic reticulum-Golgi intermediate compartment protein 1	ERGIC1	32592	1	517348	645865	761528	50347.8
SHC1_HUMAN	SHC-transforming protein 1	SHC1	62822	3	840489	1.39047e+06	760584	33683.8
OAT_HUMAN	Ornithine aminotransferase, mitochondrial	OAT	48535	1	493098	772964	760345	24389.8
B4DNH1_HUMAN	Profilin		20840	1	281688	701231	758778	55900.6
SPS1_HUMAN	Selenide, water dikinase 1	SEPHS1	42911	2	126440	220336	758607	22173.7
E7ESP4_HUMAN	Integrin alpha-2	ITGA2	102827	1	300599	717938	758443	14330.6
ERF3B_HUMAN	Eukaryotic peptide chain release factor GTP-binding subunit ERF3B	GSPT2	68883	1	183040	568878	758233	13820.9
ERD21_HUMAN	ER lumen protein-retaining receptor 1	KDELR1	24542	3	281484	852950	749372	75558.3
THOC4_HUMAN	THO complex subunit 4	ALYREF	26888	1	562613	994834	742652	52107.9
PON2_HUMAN	Serum paraoxonase/arylesterase 2	PON2	39381	1	455743	669207	739913	36869.6
SRPRA_HUMAN	Signal recognition particle receptor subunit alpha	SRPRA	69811	1	324841	622409	739681	12779.1
NCBP1_HUMAN	Nuclear cap-binding protein subunit 1	NCBP1	91839	3	269398	997877	735773	16435.7
PEF1_HUMAN	Peflin	PEF1	30381	2	286282	657771	733969	60089.2
ERO1B_HUMAN	ERO1-like protein beta	ERO1B	53543	1	232075	501350	733597	13294.5
DESP_HUMAN	Desmoplakin	DSP	331774	2	355555	491550	732168	2564.91
BAX_HUMAN	Apoptosis regulator BAX	BAX	21184	3	794959	668622	729144	71400.3
PAR6A_HUMAN	Partitioning defective 6 homolog alpha	PARD6A	37388	1	547292	610646	723237	35967.4
CPT1A_HUMAN	Carnitine O-palmitoyltransferase 1, liver isoform	CPT1A	88368	3	749765	1.28643e+06	718416	22249.7
SEPT3_HUMAN	Neuronal-specific septin-3	SEPTIN3	40704	1	609209	882412	714920	33078.5
DHX30_HUMAN	ATP-dependent RNA helicase DHX30	DHX30	133938	2	21450	78072.2	712973	2682.23
ULA1_HUMAN	NEDD8-activating enzyme E1 regulatory subunit	NAE1	60246	1	394743	780146	711119	23154.4
CAN7_HUMAN	Calpain-7	CAPN7	92652	1	254705	420897	707231	8214.19
TBCE_HUMAN	Tubulin-specific chaperone E	TBCE	59346	2	59413.7	629940	703448	10392.6
A0A494C1L5_HUMAN	Lipopolysaccharide-responsive and beige-like anchor protein	LRBA	317789	3	76138.7	294547	700031	2028.86
AAPK2_HUMAN	5'-AMP-activated protein kinase catalytic subunit alpha-2	PRKAA2	62320	2	604256	465290	696399	21425.7
SPSY_HUMAN	Spermine synthase	SMS	41268	2	204632	483255	695132	18966.4
IF4G3_HUMAN	Eukaryotic translation initiation factor 4 gamma 3	EIF4G3	176652	2	73155.2	573111	693653	3861.87
CPSF3_HUMAN	Cleavage and polyadenylation specificity factor subunit 3	CPSF3	77486	3	703403	1.73813e+06	690446	28165.3
ZYX_HUMAN	Zyxin	ZYX	61277	2	32943	579522	687888	14183.7
DOP2_HUMAN	Protein dopey-2	DOP1B	258230	4	166569	461355	687790	3247.51
NDUA6_HUMAN	NADH dehydrogenase [ubiquinone] 1 alpha subcomplex subunit 6	NDUFA6	15137	1	597430	900784	687316	83738.1
E7EVJ5_HUMAN	Cytoplasmic FMR1-interacting protein	CYFIP2	142577	2	94903.6	1.19094e+06	680575	8056.72
ADAS_HUMAN	Alkyldihydroxyacetonephosphate synthase, peroxisomal	AGPS	72912	2	386307	692473	680185	14627.8
APC7_HUMAN	Anaphase-promoting complex subunit 7	ANAPC7	66855	2	201514	540088	680157	14475.8
PUR8_HUMAN	Adenylosuccinate lyase	ADSL	54889	1	389272	657011	676443	17946.6
B4E2V3_HUMAN	cDNA FLJ56606, highly similar to Serine/threonine-protein kinase TAO2		93978	3	246888	326375	675492	9123.17
ARI2_HUMAN	E3 ubiquitin-protein ligase ARIH2	ARIH2	57819	2	293571	394698	673812	16476.6
GRWD1_HUMAN	Glutamate-rich WD repeat-containing protein 1	GRWD1	49419	2	63410.9	548773	672560	18269
ARL2_HUMAN	ADP-ribosylation factor-like protein 2	ARL2	20878	2	1.32064e+06	1.87502e+06	671574	140280
DHX57_HUMAN	Putative ATP-dependent RNA helicase DHX57	DHX57	155604	2	198924	550651	671505	5606.88
GSH0_HUMAN	Glutamate--cysteine ligase regulatory subunit	GCLM	30727	1	285941	498079	670553	36393.5
VATG1_HUMAN	V-type proton ATPase subunit G 1	ATP6V1G1	13758	1	387241	457307	668346	72555.8
F6IR49_HUMAN	MHC class I antigen (Fragment)	HLA-A	38129	2	946229	1.52994e+06	667366	53042.7
KCD12_HUMAN	BTB/POZ domain-containing protein KCTD12	KCTD12	35701	1	483015	797029	666817	38868.5
ATPMK_HUMAN	ATP synthase membrane subunit K, mitochondrial	ATP5MK	6458	1	361788	681655	661468	188334
TXND9_HUMAN	Thioredoxin domain-containing protein 9	TXNDC9	26534	1	291292	485889	658637	29288.9
VP35L_HUMAN	VPS35 endosomal protein-sorting factor-like	VPS35L	109563	4	148623	761180	657177	7862.12
ADA10_HUMAN	Disintegrin and metalloproteinase domain-containing protein 10	ADAM10	84142	1	409146	588365	649408	12328.8
SERC3_HUMAN	Serine incorporator 3	SERINC3	52580	1	385794	428037	648231	21415.5
SOAT1_HUMAN	Sterol O-acyltransferase 1	SOAT1	64735	2	359201	659103	638622	22021
RIR2_HUMAN	Ribonucleoside-diphosphate reductase subunit M2	RRM2	44878	1	551442	691847	637574	25086.4
C7DJS2_HUMAN	GST class-pi (Fragment)	GSTP1	16667	1	220406	448586	636787	59597.7
STX8_HUMAN	Syntaxin-8	STX8	26907	2	6110821	932080	626017	241074
IFT27_HUMAN	Intraflagellar transport protein 27 homolog	IFT27	20480	1	397740	545778	625862	40737.1
PARP1_HUMAN	Poly [ADP-ribose] polymerase 1	PARP1	113084	2	416177	778279	623712	9705.69
DNPEP_HUMAN	Aspartyl aminopeptidase	DNPEP	53410	2	172824	1.13387e+06	622603	25326.4
Q6ZMY0_HUMAN	cDNA FLJ16598 fis, clone TESTI4006473, weakly similar to ATP-dependent RNA helicase A		150971	3	793624	1522440	616988	12062.8
DX39A_HUMAN	ATP-dependent RNA helicase DDX39A	DDX39A	49130	1	486129	695322	616836	25695
RETST_HUMAN	All-trans-retinol 13,14-reductase	RETSAT	66820	2	261921	449467	613099	12312.2
F13A_HUMAN	Coagulation factor XIII A chain	F13A1	83267	2	783300	793874	612772	18772.9
ERD22_HUMAN	ER lumen protein-retaining receptor 2	KDELR2	24422	2	48625.9	429294	610806	40282.5
MFAP4_HUMAN	Microfibril-associated glycoprotein 4	MFAP4	28648	2	517142	1.06669e+06	609653	67927.7
TB10B_HUMAN	TBC1 domain family member 10B	TBC1D10B	87199	2	384531	267728	608953	11963.3
PDXD1_HUMAN	Pyridoxal-dependent decarboxylase domain-containing protein 1	PDXDC1	86707	2	298292	270961	607677	9291.87
PK3CB_HUMAN	Phosphatidylinositol 4,5-bisphosphate 3-kinase catalytic subunit beta isoform	PIK3CB	122762	2	102829	457236	605238	5468.63
NUBP1_HUMAN	Cytosolic Fe-S cluster assembly factor NUBP1	NUBP1	34534	1	349878	536979	600045	38237.7
NU188_HUMAN	Nucleoporin NUP188	NUP188	196043	3	225719	489363	597169	4907.65
IDH3B_HUMAN	Isocitrate dehydrogenase [NAD] subunit beta, mitochondrial	IDH3B	42184	1	543969	806561	596103	29302.5
DCTD_HUMAN	Deoxycytidylate deaminase	DCTD	20016	1	162588	368058	593569	29381.2
G3V4T6_HUMAN	Maleylacetoacetate isomerase	GSTZ1	24232	1	203793	448783	593071	28404
VKORL_HUMAN	Vitamin K epoxide reductase complex subunit 1-like protein 1	VKORC1L1	19836	2	227834	1.7113e+06	592905	115581
PCY2_HUMAN	Ethanolamine-phosphate cytidylyltransferase	PCYT2	43835	2	277148	471356	587782	16860
HERC5_HUMAN	E3 ISG15--protein ligase HERC5	HERC5	116852	1	393688	415022	585568	8197.71
HIKES_HUMAN	Protein Hikeshi	HIKESHI	21628	1	332327	551162	582990	81444.1
LERL1_HUMAN	Leptin receptor overlapping transcript-like 1	LEPROTL1	14428	1	289723	629201	580390	123097
RBGPR_HUMAN	Rab3 GTPase-activating protein non-catalytic subunit	RAB3GAP2	155985	1	270139	457370	579621	6120.13
MP2K3_HUMAN	Dual specificity mitogen-activated protein kinase kinase 3	MAP2K3	39318	3	324018	440494	574847	17210.3
ITM2B_HUMAN	Integral membrane protein 2B	ITM2B	30338	2	271911	456629	574567	32897.7
LCLT1_HUMAN	Lysocardiolipin acyltransferase 1	LCLAT1	48920	1	159111	514480	574034	18671.1
DLDH_HUMAN	Dihydrolipoyl dehydrogenase, mitochondrial	DLD	54177	5	2.77475e+06	3.93781e+06	570442	100830
PRPS1_HUMAN	Ribose-phosphate pyrophosphokinase 1	PRPS1	34834	1	411228	700478	569980	30005.5
CATD_HUMAN	Cathepsin D	CTSD	44552	3	625405	1.14421e+06	565146	38642.1
HMOX2_HUMAN	Heme oxygenase 2	HMOX2	36033	1	294929	543024	564437	25739.3
MYH14_HUMAN	Myosin-14	MYH14	227871	1	312358	394380	561845	3337.24
COR1A_HUMAN	Coronin-1A	CORO1A	51026	1	398326	664904	558925	22905.6
RS4Y1_HUMAN	40S ribosomal protein S4, Y isoform 1	RPS4Y1	29456	2	170436	528980	557944	18942.3
PTN11_HUMAN	Tyrosine-protein phosphatase non-receptor type 11	PTPN11	68011	2	511736	839873	553812	16045.3
DPY30_HUMAN	Protein dpy-30 homolog	DPY30	11250	2	118416	512002	544360	60664.7
TS101_HUMAN	Tumor susceptibility gene 101 protein	TSG101	43944	2	664716	1.09068e+06	542117	38433.9
ARFG1_HUMAN	ADP-ribosylation factor GTPase-activating protein 1	ARFGAP1	44668	1	436852	514006	540935	22412.4
PDE6D_HUMAN	Retinal rod rhodopsin-sensitive cGMP 3',5'-cyclic phosphodiesterase subunit delta	PDE6D	17420	1	329557	473231	537073	90079
EPN3_HUMAN	Epsin-3	EPN3	68222	1	142462	399044	536168	11249.1
ELMO2_HUMAN	Engulfment and cell motility protein 2	ELMO2	82615	1	224504	484695	530958	9579.13
ETHE1_HUMAN	Persulfide dioxygenase ETHE1, mitochondrial	ETHE1	27873	1	510215	502643	529253	31984.3
YIF1A_HUMAN	Protein YIF1A	YIF1A	32011	1	289201	674269	527843	54710
SRPK2_HUMAN	SRSF protein kinase 2	SRPK2	77527	2	212465	389213	527568	11419.7
GBRL2_HUMAN	Gamma-aminobutyric acid receptor-associated protein-like 2	GABARAPL2	13667	1	259222	370533	524447	42329.2
CDK6_HUMAN	Cyclin-dependent kinase 6	CDK6	36938	1	289852	496678	522007	19767.1
PSB7_HUMAN	Proteasome subunit beta type-7	PSMB7	29965	3	929911	2.00067e+06	521188	101353
CDC20_HUMAN	Cell division cycle protein 20 homolog	CDC20	54723	1	384221	569400	516713	20059.3
BRCC3_HUMAN	Lys-63-specific deubiquitinase BRCC36	BRCC3	36072	1	231206	640242	509529	24948.8
PSMG1_HUMAN	Proteasome assembly chaperone 1	PSMG1	32854	1	147666	403439	506890	18529.4
ADPGK_HUMAN	ADP-dependent glucokinase	ADPGK	54089	1	333001	621400	503214	23330.5
CARM1_HUMAN	Histone-arginine methyltransferase CARM1	CARM1	65854	1	156148	286393	498193	11043.3
PAK2_HUMAN	Serine/threonine-protein kinase PAK 2	PAK2	58043	1	153354	394131	495913	11798.6
VPS28_HUMAN	Vacuolar protein sorting-associated protein 28 homolog	VPS28	25425	1	297397	385079	494772	28274.6
TPMT_HUMAN	Thiopurine S-methyltransferase	TPMT	28180	1	153656	353299	493459	22636.7
A0A024R493_HUMAN	EF-hand domain family, member D1, isoform CRA_a	EFHD1	26956	2	318923	417756	491522	21873.1
DP13A_HUMAN	DCC-interacting protein 13-alpha	APPL1	79663	1	243035	380739	486793	9395.61
VPS52_HUMAN	Vacuolar protein sorting-associated protein 52 homolog	VPS52	82221	2	68400.7	370163	482808	6335.86
RBPMS_HUMAN	RNA-binding protein with multiple splicing	RBPMS	21802	1	132698	372700	482277	28189.6
UBP15_HUMAN	Ubiquitin carboxyl-terminal hydrolase 15	USP15	112419	2	188092	403056	482220	6180.2
P5CS_HUMAN	Delta-1-pyrroline-5-carboxylate synthase	ALDH18A1	87302	1	321156	495367	480446	8944.61
MARE2_HUMAN	Microtubule-associated protein RP/EB family member 2	MAPRE2	37031	1	169043	410186	475322	17759.4
RLGPB_HUMAN	Ral GTPase-activating protein subunit beta	RALGAPB	166799	2	221555	377394	473672	4236.48
SNX17_HUMAN	Sorting nexin-17	SNX17	52901	1	401104	505416	468133	16423.7
2A5A_HUMAN	Serine/threonine-protein phosphatase 2A 56 kDa regulatory subunit alpha isoform	PPP2R5A	56194	1	147305	248080	467635	10946.3
MCM3_HUMAN	DNA replication licensing factor MCM3	MCM3	90981	1	350622	599214	463362	8901.32
ACADV_HUMAN	Very long-chain specific acyl-CoA dehydrogenase, mitochondrial	ACADVL	70390	3	615982	1.47284e+06	463346	20556.6
MCTS1_HUMAN	Malignant T-cell-amplified sequence 1	MCTS1	20555	2	90111.9	706533	458932	38932.3
RCC1_HUMAN	Regulator of chromosome condensation	RCC1	44969	1	214740	384018	457263	18215.7
WASL_HUMAN	Neural Wiskott-Aldrich syndrome protein	WASL	54827	2	149357	259698	454147	10174.6
UAP1_HUMAN	UDP-N-acetylhexosamine pyrophosphorylase	UAP1	58769	1	110824	347300	452182	7877.17
EFC14_HUMAN	EF-hand calcium-binding domain-containing protein 14	EFCAB14	55031	1	206993	364325	451211	10454.7
MYPT1_HUMAN	Protein phosphatase 1 regulatory subunit 12A	PPP1R12A	115281	2	134015	337342	444617	5360.32
RB3GP_HUMAN	Rab3 GTPase-activating protein catalytic subunit	RAB3GAP1	110524	2	117629	322198	441427	4758.58
A5PKT9_HUMAN	NES protein (Fragment)	NES	65682	2	654403	953948	440801	15570.8
B2L13_HUMAN	Bcl-2-like protein 13	BCL2L13	52723	1	149296	298881	438657	12302.8
NXN_HUMAN	Nucleoredoxin	NXN	48392	2	65590.1	289988	435425	10408.1
AAKG1_HUMAN	5'-AMP-activated protein kinase subunit gamma-1	PRKAG1	37579	2	18232	420228	435284	11729.1
COPG2_HUMAN	Coatomer subunit gamma-2	COPG2	97622	2	30604.3	165230	432656	3800.95
NECP2_HUMAN	Adaptin ear-binding coat-associated protein 2	NECAP2	28339	1	163008	286933	432549	17755.2
GCP2_HUMAN	Gamma-tubulin complex component 2	TUBGCP2	102534	2	108058	460285	432301	5392.22
CATC_HUMAN	Dipeptidyl peptidase 1	CTSC	51854	1	287439	600912	431322	19240.9
SPE39_HUMAN	Spermatogenesis-defective protein 39 homolog	VIPAS39	57005	1	167968	404106	430955	10098.3
FACE1_HUMAN	CAAX prenyl protease 1 homolog	ZMPSTE24	54813	1	173168	466688	430481	16444
VPP3_HUMAN	V-type proton ATPase 116 kDa subunit a3	TCIRG1	92968	1	271034	519562	428721	9957.37
PKN1_HUMAN	Serine/threonine-protein kinase N1	PKN1	103932	1	194962	318006	427521	6035.61
NEK6_HUMAN	Serine/threonine-protein kinase Nek6	NEK6	35714	1	215874	354248	425928	17307.4
SAR1B_HUMAN	GTP-binding protein SAR1b	SAR1B	22410	2	84682.9	254728	425877	21342.4
TOM22_HUMAN	Mitochondrial import receptor subunit TOM22 homolog	TOMM22	15522	2	175130	1.26399e+06	425870	85376.3
ODO1_HUMAN	2-oxoglutarate dehydrogenase, mitochondrial	OGDH	115935	4	411737	508468	423890	9410.22
TMED1_HUMAN	Transmembrane emp24 domain-containing protein 1	TMED1	25206	1	266431	475258	422142	65044.2
ELP3_HUMAN	Elongator complex protein 3	ELP3	62259	2	213389	365370	420303	9696.4
EFHD2_HUMAN	EF-hand domain-containing protein D2	EFHD2	26697	1	132309	300340	419607	16890.2
A0A024RAV5_HUMAN	V-Ki-ras2 Kirsten rat sarcoma viral oncogene homolog, isoform CRA_b	KRAS	21425	2	198158	1.39686e+06	416952	64832.5
MYG1_HUMAN	MYG1 exonuclease	MYG1	42477	2	166173	985777	416449	18618.7
K7EJ21_HUMAN	Queuine tRNA-ribosyltransferase catalytic subunit 1 (Fragment)	QTRT1	21849	1	268495	400154	413959	40585.5
KBRS2_HUMAN	NF-kappa-B inhibitor-interacting Ras-like protein 2	NKIRAS2	21508	1	197251	277958	412919	26574.6
DERL2_HUMAN	Derlin-2	DERL2	27567	1	172228	353210	411171	37971.1
SNF8_HUMAN	Vacuolar-sorting protein SNF8	SNF8	28864	1	402164	492097	410969	45731.2
CUL4A_HUMAN	Cullin-4A	CUL4A	87680	2	66404.5	321906	403575	4161.8
AGFG1_HUMAN	Arf-GAP domain and FG repeat-containing protein 1	AGFG1	58260	1	53333.1	317665	402436	12289.8
UCRI_HUMAN	Cytochrome b-c1 complex subunit Rieske, mitochondrial	UQCRFS1	29668	2	291720	799558	402254	33317.1
ABRAL_HUMAN	Costars family protein ABRACL	ABRACL	9056	1	97612	252591	401566	58440.3
COMD9_HUMAN	COMM domain-containing protein 9	COMMD9	21819	2	136027	898340	401042	35117
ARAP1_HUMAN	Arf-GAP with Rho-GAP domain, ANK repeat and PH domain-containing protein 1	ARAP1	162192	2	246022	105820	400786	3391.96
AIFM1_HUMAN	Apoptosis-inducing factor 1, mitochondrial	AIFM1	66901	2	546208	828980	400127	19085
ARL8A_HUMAN	ADP-ribosylation factor-like protein 8A	ARL8A	21416	1	450357	820845	397984	44690.1
NDUAA_HUMAN	NADH dehydrogenase [ubiquinone] 1 alpha subcomplex subunit 10, mitochondrial	NDUFA10	40751	1	272839	556507	396068	16484
UBE4B_HUMAN	Ubiquitin conjugation factor E4 B	UBE4B	146185	2	194189	423808	390998	4800.26
DCTN5_HUMAN	Dynactin subunit 5	DCTN5	20127	1	186479	308880	390590	41574.5
GDN_HUMAN	Glia-derived nexin	SERPINE2	44002	2	444177	941021	387715	27879.9
MCM6_HUMAN	DNA replication licensing factor MCM6	MCM6	92889	2	60928.4	298856	386371	3980.32
PGFRA_HUMAN	Platelet-derived growth factor receptor alpha	PDGFRA	122670	1	243193	260449	384204	5574.15
CDV3_HUMAN	Protein CDV3 homolog	CDV3	27335	1	227758	292572	383634	20244.8
AT2C1_HUMAN	Calcium-transporting ATPase type 2C member 1	ATP2C1	100577	1	279136	314320	380516	6962.89
SL9A1_HUMAN	Sodium/hydrogen exchanger 1	SLC9A1	90763	1	134863	348573	380277	8911.03
S1PR1_HUMAN	Sphingosine 1-phosphate receptor 1	S1PR1	42811	1	300932	387223	373793	18295.5
PPCS_HUMAN	Phosphopantothenate--cysteine ligase	PPCS	34005	1	127010	297343	368360	12654.3
RPF2_HUMAN	Ribosome production factor 2 homolog	RPF2	35583	1	141214	384411	365781	15092.3
KITH_HUMAN	Thymidine kinase, cytosolic	TK1	25469	1	106676	321945	357633	15520.4
B4DDX1_HUMAN	cDNA FLJ54589, highly similar to Golgi phosphoprotein 3		27790	3	271358	150859	351631	20847
SDHA_HUMAN	Succinate dehydrogenase [ubiquinone] flavoprotein subunit, mitochondrial	SDHA	72692	4	801598	2525079	344841	35392.8
NJMU_HUMAN	Protein Njmu-R1	C17orf75	44622	1	106318	336080	334834	9482.56
HNRL1_HUMAN	Heterogeneous nuclear ribonucleoprotein U-like protein 1	HNRNPUL1	95739	1	244496	411594	329092	7123.36
COMDA_HUMAN	COMM domain-containing protein 10	COMMD10	22966	1	220301	340855	328410	21476.6
FOCAD_HUMAN	Focadhesin	FOCAD	200072	2	32480.5	601051	326857	3152.4
NDUS8_HUMAN	NADH dehydrogenase [ubiquinone] iron-sulfur protein 8, mitochondrial	NDUFS8	23705	1	132202	373027	326836	17896.9
SCAF4_HUMAN	SR-related and CTD-associated factor 4	SCAF4	125869	1	169239	239200	325189	6574.79
AKT1_HUMAN	RAC-alpha serine/threonine-protein kinase	AKT1	55686	2	327811	245644	317734	8858.29
T126A_HUMAN	Transmembrane protein 126A	TMEM126A	21527	1	185710	384142	317205	26809.8
PLPL6_HUMAN	Patatin-like phospholipase domain-containing protein 6	PNPLA6	150954	2	61237.8	258605	308836	2450.29
DRG1_HUMAN	Developmentally-regulated GTP-binding protein 1	DRG1	40542	1	131128	273945	308231	9263.34
GNAI1_HUMAN	Guanine nucleotide-binding protein G(i) subunit alpha-1	GNAI1	40361	2	108869	893189	307172	24522.5
AL1L2_HUMAN	Mitochondrial 10-formyltetrahydrofolate dehydrogenase	ALDH1L2	101746	1	140373	300167	302657	3735.53
A0A142CHG9_HUMAN	GO2-q chimeric G-protein		40239	1	177205	301376	295692	11767.6
THOC2_HUMAN	THO complex subunit 2	THOC2	182775	3	167506	582913	294817	3945.17
SMC1A_HUMAN	Structural maintenance of chromosomes protein 1A	SMC1A	143233	1	180940	253846	294396	2787.08
S12A2_HUMAN	Solute carrier family 12 member 2	SLC12A2	131447	1	154483	271439	294021	4105.64
NDUS2_HUMAN	NADH dehydrogenase [ubiquinone] iron-sulfur protein 2, mitochondrial	NDUFS2	52546	2	472471	690919	288333	17968
CCAR2_HUMAN	Cell cycle and apoptosis regulator protein 2	CCAR2	102902	1	147531	299729	287816	4483.7
IPO11_HUMAN	Importin-11	IPO11	112535	2	444436	303017	287504	8182.81
MSMO1_HUMAN	Methylsterol monooxygenase 1	MSMO1	35216	1	143028	303320	284206	34306.8
KIF1B_HUMAN	Kinesin-like protein KIF1B	KIF1B	204476	2	749507	279076	283090	4738.49
MAGD1_HUMAN	Melanoma-associated antigen D1	MAGED1	86161	1	234752	238031	280735	8195.45
Q562V5_HUMAN	Actin-like protein (Fragment)	ACT	11431	1	138227	203731	278300	40946.1
DGLB_HUMAN	Diacylglycerol lipase-beta	DAGLB	73732	1	95961.1	193401	277315	5657.79
MA2A1_HUMAN	Alpha-mannosidase 2	MAN2A1	131141	2	78854.3	970284	273456	6966.7
MTREX_HUMAN	Exosome RNA helicase MTR4	MTREX	117805	3	33679.3	228580	271434	2595.8
DCNL5_HUMAN	DCN1-like protein 5	DCUN1D5	27508	1	84021.7	274785	270744	13292.6
RPAB1_HUMAN	DNA-directed RNA polymerases I, II, and III subunit RPABC1	POLR2E	24551	1	158353	211709	270591	16522.5
ERGI2_HUMAN	Endoplasmic reticulum-Golgi intermediate compartment protein 2	ERGIC2	42549	1	88389.5	124198	269835	7675.91
ELOV1_HUMAN	Elongation of very long chain fatty acids protein 1	ELOVL1	32663	2	43883.1	196068	263663	21918.2
TPPC5_HUMAN	Trafficking protein particle complex subunit 5	TRAPPC5	20783	4	1.16663e+06	2.11458e+06	259200	99631.1
PLXB2_HUMAN	Plexin-B2	PLXNB2	205127	1	63593.3	218960	258153	1605.75
RBBP7_HUMAN	Histone-binding protein RBBP7	RBBP7	47820	1	23566.8	125408	253449	6590.57
SYMPK_HUMAN	Symplekin	SYMPK	141148	1	295955	404261	253071	4612.4
PTN9_HUMAN	Tyrosine-protein phosphatase non-receptor type 9	PTPN9	68020	2	86739.2	883286	247271	10465
GXLT1_HUMAN	Glucoside xylosyltransferase 1	GXYLT1	50567	1	125586	245531	244698	8119.1
A0A024RDY9_HUMAN	Rho guanine nucleotide exchange factor (GEF) 7, isoform CRA_b	ARHGEF7	73140	1	92692.6	252420	243198	4611.74
AAKG2_HUMAN	5'-AMP-activated protein kinase subunit gamma-2	PRKAG2	63066	1	101071	243390	242951	5592.59
STIM1_HUMAN	Stromal interaction molecule 1	STIM1	77423	1	127866	191255	238737	4875.71
NXP20_HUMAN	Protein NOXP20	FAM114A1	60742	3	659286	172232	237621	17289.7
CRYL1_HUMAN	Lambda-crystallin homolog	CRYL1	35419	1	199575	267851	236875	12161.3
PXDN_HUMAN	Peroxidasin homolog	PXDN	165275	1	203206	218378	232524	2715.72
TMX2_HUMAN	Thioredoxin-related transmembrane protein 2	TMX2	34038	2	311388	244475	231409	15980.8
CHM2A_HUMAN	Charged multivesicular body protein 2a	CHMP2A	25104	3	1.03578e+06	1.8003e+06	230255	93794.9
KIF23_HUMAN	Kinesin-like protein KIF23	KIF23	110059	2	51232	494824	228885	4405.43
LRC8E_HUMAN	Volume-regulated anion channel subunit LRRC8E	LRRC8E	90247	1	87203.7	198911	225757	3663.47
DDX46_HUMAN	Probable ATP-dependent RNA helicase DDX46	DDX46	117362	1	67871.3	224917	223243	2766.27
HD_HUMAN	Huntingtin	HTT	347603	1	64863.4	148380	222511	852.993
M0QX76_HUMAN	40S ribosomal protein S16 (Fragment)	RPS16	5558	1	121033	316810	221445	54295.6
DDX20_HUMAN	Probable ATP-dependent RNA helicase DDX20	DDX20	92241	1	123534	198127	217511	3456.2
REEP6_HUMAN	Receptor expression-enhancing protein 6	REEP6	23418	1	103741	260126	217084	17256.1
COG3_HUMAN	Conserved oligomeric Golgi complex subunit 3	COG3	94096	1	93622.8	178641	214806	2936.48
SRS10_HUMAN	Serine/arginine-rich splicing factor 10	SRSF10	31301	2	83100.6	1855544	211330	52608.7
RN213_HUMAN	E3 ubiquitin-protein ligase RNF213	RNF213	591407	2	38043	211304	207629	454.73
TPC2A_HUMAN	Trafficking protein particle complex subunit 2	TRAPPC2	16445	1	44584.1	147604	205552	13654.8
SRGP2_HUMAN	SLIT-ROBO Rho GTPase-activating protein 2	SRGAP2	120871	1	63786	163653	205367	2363.45
ACSL4_HUMAN	Long-chain-fatty-acid--CoA ligase 4	ACSL4	79188	1	72696.7	160916	189117	3403.04
SHIP2_HUMAN	Phosphatidylinositol 3,4,5-trisphosphate 5-phosphatase 2	INPPL1	138599	1	55964.7	153463	181660	1528.33
PGES2_HUMAN	Prostaglandin E synthase 2	PTGES2	41943	2	280308	605074	181062	13838.7
IAH1_HUMAN	Isoamyl acetate-hydrolyzing esterase 1 homolog	IAH1	27599	1	55103.2	114554	180596	8520.98
AL3A2_HUMAN	Aldehyde dehydrogenase family 3 member A2	ALDH3A2	54848	3	1.00233e+06	1.87051e+06	178916	48614.4
SFXN1_HUMAN	Sideroflexin-1	SFXN1	35619	4	758756	2.96983e+06	175006	74960.3
MBOA7_HUMAN	Lysophospholipid acyltransferase 7	MBOAT7	52765	2	377895	861768	174308	24984.1
MSH6_HUMAN	DNA mismatch repair protein Msh6	MSH6	152786	1	85989.6	116829	174067	1536.69
EXC6B_HUMAN	Exocyst complex component 6B	EXOC6B	94201	1	20090.5	104131	171142	1665.26
THIK_HUMAN	3-ketoacyl-CoA thiolase, peroxisomal	ACAA1	44292	2	230699	160134	160737	10716.1
PIGT_HUMAN	GPI transamidase component PIG-T	PIGT	65700	2	54929.2	457579	156307	6451.03
PELP1_HUMAN	Proline-, glutamic acid- and leucine-rich protein 1	PELP1	119700	3	1.49931e+06	2.11395e+06	154298	34769.8
MALT1_HUMAN	Mucosa-associated lymphoid tissue lymphoma translocation protein 1	MALT1	92272	1	59126.9	112960	151279	2484.72
MICA1_HUMAN	[F-actin]-monooxygenase MICAL1	MICAL1	117875	1	41657.8	115023	146681	1801.1
ASPH_HUMAN	Aspartyl/asparaginyl beta-hydroxylase	ASPH	85863	1	95490.4	114675	141651	3323.98
TOM1_HUMAN	Target of Myb protein 1	TOM1	53818	1	54494.1	125561	138762	5410.57
P85A_HUMAN	Phosphatidylinositol 3-kinase regulatory subunit alpha	PIK3R1	83598	1	64880.7	118600	136702	2282.52
CHD4_HUMAN	Chromodomain-helicase-DNA-binding protein 4	CHD4	218005	2	345873	648362	127251	3963.18
LTN1_HUMAN	E3 ubiquitin-protein ligase listerin	LTN1	200552	2	95697.5	236109	120264	1510.15
S26A6_HUMAN	Solute carrier family 26 member 6	SLC26A6	82967	1	38116.9	107176	117005	2689.08
TPR_HUMAN	Nucleoprotein TPR	TPR	267293	2	42563.6	245169	113642	909.95
NDUAD_HUMAN	NADH dehydrogenase [ubiquinone] 1 alpha subcomplex subunit 13	NDUFA13	16698	1	43712.7	92970.4	98004.9	7645.53
NDUA9_HUMAN	NADH dehydrogenase [ubiquinone] 1 alpha subcomplex subunit 9, mitochondrial	NDUFA9	42510	1	36279.2	115565	89684.4	2594.98
PGM5_HUMAN	Phosphoglucomutase-like protein 5	PGM5	62225	2	208363	447793	73329.4	7669.45
ABHDB_HUMAN	Protein ABHD11	ABHD11	34690	1	31906.1	52629.4	69910.8	2527.32
APAF_HUMAN	Apoptotic protease-activating factor 1	APAF1	141840	1	17803.7	53377	66000.7	597.468
MYCB2_HUMAN	E3 ubiquitin-protein ligase MYCBP2	MYCBP2	513636	2	214662	81892.6	63143.9	575.865
DNJA3_HUMAN	DnaJ homolog subfamily A member 3, mitochondrial	DNAJA3	52489	2	410976	80991.7	58612.8	9882.99
NU160_HUMAN	Nuclear pore complex protein Nup160	NUP160	162121	1	15136.8	45566.9	50917.5	518.313
